# Supplementary material for: Investigating the prognostic potential of PTPN11 gene in papillary thyroid carcinoma: A comprehensive study of bulk and single cell transcriptome
Source: Medicine (Baltimore). 2026 May 12;104(49):e46315. doi: 10.1097/MD.0000000000046315 (PMC12688921; doi:10.1097/MD.0000000000046315)
Supplement: Supplementary file 1 [file medi-104-e46315-s002.xlsx]

## Sheet: GSEA_PTPN11_gsea
Supplementary Table 1 Summary table of GSEA analysis results for PTPN11
	ID	Description	setSize	enrichmentScore	NES	pvalue	p.adjust	qvalue	rank	leading_edge	core_enrichment
Ribosome	Ribosome	Ribosome	87	-0.823547	-3.66871	1e-10	1e-10	0.00000000313157894736842	2444	tags=83%, list=13%, signal=72%	RPS3A/RPL41/RPL10A/RPS17/RPS26/RPS27/RPLP0/RPL26/RPL5/RPL3/RPL26L1/RPS5/RPS4X/RPS25/RPL6/RPS27A/RPL4/RPS27L/RPS13/RPS29/RPS2/RPS18/RPL39/RPS6/RPL7A/RPL9/RPS10/RPL10/RPL36AL/RPL22L1/RPL27/RPL31/RPS15A/RPL23/RPL18A/RPL12/RPS8/RPL35A/RPS3/RPS7/RPSA/RPL14/RPL13A/RPL11/RPL19/RPS9/RPL37/RPS24/RPS28/RPS16/RPL37A/RPL8/RPS21/RPL32/RPS11/UBA52/RPLP1/RPL27A/RPL29/RPL34/RPL24/RPL38/RPS20/RPL36/RPL13/RPS15/RP…
Oxidative phosphorylation	Oxidative phosphorylation	Oxidative phosphorylation	116	-0.63665	-2.90391	1e-10	1e-10	0.00000000313157894736842	2506	tags=54%, list=13%, signal=47%	NDUFA7/NDUFC2/NDUFA6/NDUFB6/COX7A1/COX7B/UQCRH/COX5A/LHPP/NDUFA4L2/ATP6V0E1/NDUFA4/COX7A2/SDHA/NDUFB2/ATP5MC1/TCIRG1/ATP5MG/NDUFV1/NDUFAB1/NDUFV3/NDUFA8/ATP5PD/UQCRC1/COX4I2/COX8A/COX7C/NDUFA1/ATP5PF/NDUFS7/COX17/NDUFB4/UQCRB/ATP5ME/UQCR10/COX6C/ATP6V0B/NDUFC1/COX6A1/UQCR11/NDUFS3/ATP5PO/NDUFB9/NDUFB1/NDUFA9/ATP5F1E/UQCRQ/ATP5MF/COX5B/NDUFB8/ATP5MC2/NDUFS6/NDUFA2/COX4I1/NDUFB10/NDUFB7/ATP6V1F/NDU…
Parkinson's disease	Parkinson's disease	Parkinson's disease	113	-0.588882	-2.69191	1e-10	1e-10	0.00000000313157894736842	2506	tags=50%, list=13%, signal=44%	NDUFA7/NDUFC2/NDUFA6/NDUFB6/UBA7/COX7A1/COX7B/UQCRH/COX5A/NDUFA4L2/NDUFA4/UBE2L3/COX7A2/SDHA/NDUFB2/ATP5MC1/NDUFV1/NDUFAB1/NDUFV3/NDUFA8/ATP5PD/UQCRC1/COX4I2/COX8A/COX7C/NDUFA1/ATP5PF/NDUFS7/NDUFB4/PARK7/UQCRB/UQCR10/COX6C/NDUFC1/COX6A1/UQCR11/NDUFS3/ATP5PO/NDUFB9/NDUFB1/NDUFA9/ATP5F1E/UQCRQ/COX5B/NDUFB8/ATP5MC2/UBE2J2/NDUFS6/NDUFA2/COX4I1/NDUFB10/NDUFB7/NDUFS5/NDUFA3/COX6B1/ATP5F1D/NDUFS8
Huntington's disease	Huntington's disease	Huntington's disease	172	-0.452798	-2.12481	1e-10	1e-10	0.00000000313157894736842	2506	tags=42%, list=13%, signal=37%	NDUFA7/DCTN2/NDUFC2/PLCB3/NDUFA6/NDUFB6/COX7A1/COX7B/AP2M1/UQCRH/POLR2J3/CREB3/COX5A/BBC3/NDUFA4L2/NDUFA4/COX7A2/SDHA/NDUFB2/ATP5MC1/NDUFV1/NDUFAB1/NDUFV3/NDUFA8/ATP5PD/UQCRC1/COX4I2/COX8A/CLTA/COX7C/NDUFA1/POLR2G/BAX/ATP5PF/NDUFS7/NDUFB4/POLR2E/UQCRB/UQCR10/COX6C/SOD1/NDUFC1/COX6A1/POLR2F/UQCR11/NDUFS3/ATP5PO/GPX1/NDUFB9/NDUFB1/NDUFA9/ATP5F1E/UQCRQ/COX5B/NDUFB8/ATP5MC2/NDUFS6/POLR2H/NDUFA2/COX4I…
Alzheimer's disease	Alzheimer's disease	Alzheimer's disease	157	-0.43646	-2.02984	0.00000000126630040654166	0.00000000126630040654166	0.0000000317241575533596	2506	tags=39%, list=13%, signal=34%	NDUFA7/NDUFC2/PLCB3/NDUFA6/NDUFB6/COX7A1/COX7B/UQCRH/APOE/COX5A/CALML6/NDUFA4L2/MAPK3/NDUFA4/COX7A2/SDHA/NDUFB2/ATP5MC1/NDUFV1/HSD17B10/NDUFAB1/NDUFV3/NDUFA8/ATP5PD/UQCRC1/COX4I2/COX8A/COX7C/NDUFA1/ATP5PF/NDUFS7/CDK5/NDUFB4/UQCRB/UQCR10/COX6C/NDUFC1/BAD/COX6A1/UQCR11/NDUFS3/ATP5PO/NDUFB9/NDUFB1/NDUFA9/ATP5F1E/UQCRQ/COX5B/NDUFB8/ATP5MC2/NDUFS6/NDUFA2/COX4I1/NDUFB10/NDUFB7/NDUFS5/PSENEN/NDUFA3/COX6…
Proteasome	Proteasome	Proteasome	44	-0.597826	-2.3347	0.000000933186406400388	0.000000933186406400388	0.0000183510942593189	2341	tags=57%, list=12%, signal=50%	PSMB5/PSMB9/PSMB10/PSMD8/PSMA5/PSMA3/PSMB8/PSMC4/PSMA7/PSMA4/PSME1/PSMB2/POMP/PSME2/PSMB6/PSMA1/PSMB7/PSMC3/PSMB4/SEM1/PSMC5/PSMD4/PSMD13/PSMB1/PSMB3
Systemic lupus erythematosus	Systemic lupus erythematosus	Systemic lupus erythematosus	131	-0.397644	-1.87195	0.00000102550232625605	0.00000102550232625605	0.0000183510942593189	5946	tags=56%, list=31%, signal=39%	H2BC14/CTSG/H4C8/TRIM21/H4C14/H2AB1/IFNG/HLA-DPA1/H2AC4/CD86/FCGR2A/H2BC8/H2BC11/HLA-DQB1/HLA-DQA2/HLA-DRB5/FCGR3A/H4C13/H3C7/H4C7/H2AB3/H2AC19/H2AC16/H2AC12/H4C3/C1R/C8A/H3C2/H3-3B/H3C1/H4C1/H3C10/H3C3/C9/FCGR2B/H4C6/MACROH2A1/H2BC1/HLA-DMB/HLA-DRB1/H2AC21/H2AC18/H2AC1/H3C11/H2BC9/C1QC/H4C4/H2AC17/H4C2/H2AC14/CD40/H2BW1/H2AZ1/H4C5/HLA-DPB1/HLA-DOB/H4C9/MACROH2A2/C1QB/HLA-DMA/H2BC5/H3C14/FCGR1A/C…
Pathways in cancer	Pathways in cancer	Pathways in cancer	325	0.388034789811715	1.45392213650262	0.000079512689966336	0.000079512689966336	0.00114015018376081	6050	tags=44%, list=32%, signal=30%	SOS2/RAF1/TPR/APC/APPL1/MTOR/NCOA4/ITGB1/CHUK/RB1/PIK3CA/EP300/XIAP/SOS1/GSK3B/MSH6/PIK3CB/CUL2/MAPK1/MAPK9/PIAS1/CREBBP/BRAF/KRAS/JAK1/RALBP1/ARNT/PTK2/CBL/MSH3/EGLN1/NFKB1/NRAS/AKT3/SMAD2/BIRC2/ITGAV/LAMC1/MSH2/PIK3R1/STAT3/CRKL/ABL1/PTEN/CDK4/HIF1A/CRK/E2F3/FZD5/MLH1/PIAS3/COL4A4/APC2/TGFBR2/STAT5B/FZD6/MITF/SMAD4/EGFR/CTNNB1/CTNNA1/CCDC6/IKBKG/PTCH1/HDAC2/AKT1/EPAS1/MAP2K1/DVL3/MAPK8/CDH1/TRA…
Metabolism of xenobiotics by cytochrome P450	Metabolism of xenobiotics by cytochrome P450	Metabolism of xenobiotics by cytochrome P450	69	-0.445174	-1.90843	0.0000940489276877372	0.0000940489276877372	0.00114015018376081	5973	tags=52%, list=31%, signal=36%	UGT1A8/UGT1A7/CYP2C9/UGT1A6/CYP2C18/AKR1C3/UGT1A1/UGT1A10/CYP2S1/CYP2F1/UGT1A3/GSTM2/GSTO2/CYP3A4/UGT2B17/ALDH3B1/CYP2C19/ADH4/ALDH3A1/GSTM4/UGT2B10/UGT2B4/UGT2A1/AKR1C4/GSTK1/UGT1A4/CYP2C8/UGT2B15/CYP2B6/DHDH/MGST3/CYP2E1/MGST2/GSTZ1/GSTP1/GSTO1
Adherens junction	Adherens junction	Adherens junction	73	0.52720464138344	1.7733411480695	0.0000995973159159539	0.0000995973159159539	0.00114015018376081	4351	tags=49%, list=23%, signal=38%	YES1/FER/WASL/EP300/TJP1/MAPK1/MAP3K7/CREBBP/CSNK2A1/SMAD2/WASF2/AFDN/SSX2IP/VCL/IQGAP1/PTPRJ/FARP2/TGFBR2/LMO7/PTPRM/SMAD4/EGFR/CTNNB1/CTNNA1/PTPN1/CDH1/PTPRB/IGF1R/PARD3/CDC42/ACTN4/NECTIN3/SORBS1/WASF3/NLK/PTPRF
Ubiquitin mediated proteolysis	Ubiquitin mediated proteolysis	Ubiquitin mediated proteolysis	134	0.45838937280127	1.63268791718865	0.000100122432103366	0.000100122432103366	0.00114015018376081	3648	tags=41%, list=19%, signal=33%	ITCH/CUL3/FBXW11/UBE4A/UBE3C/BIRC6/UBR5/HUWE1/UBE2E1/KLHL9/TRIM37/HERC2/CUL4A/CUL5/TRIP12/XIAP/NEDD4/UBE2G1/ANAPC1/CUL2/UBE3B/UBE3A/WWP1/PIAS1/CDC23/UBE2K/FBXW8/CUL4B/HERC1/CBL/UBE4B/TRIM32/UBA2/UBE2W/BIRC2/RCHY1/BTRC/UBE2Q2/CDC27/DDB1/UBA6/UBE2D3/HERC4/UBE2H/PIAS3/SMURF2/SMURF1/WWP2/CUL1/UBA3/UBE2J1/CBLB/TRAF6/UBE2Z/ERCC8
Neurotrophin signaling pathway	Neurotrophin signaling pathway	Neurotrophin signaling pathway	126	0.468001752033101	1.65554241275198	0.000134860993520141	0.000134860993520141	0.00120952541162151	4694	tags=47%, list=25%, signal=35%	PTPN11/SOS2/RAF1/PDPK1/FRS2/PIK3CA/KIDINS220/SOS1/GSK3B/PIK3CB/MAPK1/MAPK9/BRAF/KRAS/RPS6KA3/PRDM4/NFKB1/NRAS/AKT3/PSEN1/RAP1B/PIK3R1/SORT1/CRKL/YWHAG/YWHAQ/RAPGEF1/ABL1/SHC1/FOXO3/CRK/MAPK14/MAP3K3/GAB1/SH2B3/CAMK2D/AKT1/MAP2K1/MAPK8/NTRK2/IRAK4/ARHGDIA/TRAF6/YWHAB/CDC42/ZNF274/BCL2/YWHAZ/IRS1/RPS6KA2/CAMK2G/RPS6KA6/RPS6KA5/PLCG1/MAP3K5/RAP1A/AKT2/MAP3K1/IRS4
Cardiac muscle contraction	Cardiac muscle contraction	Cardiac muscle contraction	73	-0.426496	-1.86217	0.000136022567687986	0.000136022567687986	0.00120952541162151	3191	tags=34%, list=17%, signal=29%	CACNG2/CYC1/UQCRHL/COX6B2/CACNA1F/TNNC1/COX7A1/COX7B/UQCRH/COX5A/COX7A2/TPM2/UQCRC1/COX4I2/COX8A/COX7C/UQCRB/UQCR10/COX6C/COX6A1/UQCR11/UQCRQ/COX5B/COX4I1/COX6B1
Small cell lung cancer	Small cell lung cancer	Small cell lung cancer	84	0.50592823356177	1.72095315402707	0.000138666678619944	0.000138666678619944	0.00120952541162151	5771	tags=52%, list=30%, signal=37%	ITGB1/APAF1/CHUK/RB1/PIK3CA/XIAP/PIK3CB/PIAS1/PTK2/NFKB1/AKT3/BIRC2/ITGAV/LAMC1/PIK3R1/PTEN/CDK4/E2F3/PIAS3/COL4A4/IKBKG/AKT1/TRAF3/CCNE2/TRAF6/PIAS2/ITGA6/BCL2/CDKN1B/RARB/CDK6/AKT2/LAMA2/LAMA1/RXRA/CDK2/LAMB1/LAMA5/CYCS/CCND1/COL4A1/SKP2/LAMC2/ITGA2
ErbB signaling pathway	ErbB signaling pathway	ErbB signaling pathway	87	0.501426860227153	1.7195859763385	0.000144838127021904	0.000144838127021904	0.00120952541162151	5263	tags=53%, list=28%, signal=38%	SOS2/RAF1/MTOR/PIK3CA/SOS1/GSK3B/PIK3CB/MAPK1/MAPK9/MAP2K4/BRAF/KRAS/NCK1/PTK2/CBL/PAK2/NRAS/AKT3/PIK3R1/CRKL/ABL1/RPS6KB1/SHC1/CRK/STAT5B/GAB1/EGFR/ABL2/CAMK2D/AKT1/MAP2K1/MAPK8/CBLB/ELK1/CAMK2G/CDKN1B/PLCG1/PRKCA/AKT2/PAK3/BTC/EGF/PAK1/NRG1/GRB2/ERBB4
Endometrial cancer	Endometrial cancer	Endometrial cancer	52	0.558863373565414	1.7892166539057	0.000159004366724983	0.000159004366724983	0.00124483681843901	3142	tags=46%, list=17%, signal=39%	SOS2/RAF1/APC/PDPK1/PIK3CA/SOS1/GSK3B/PIK3CB/MAPK1/BRAF/KRAS/NRAS/AKT3/PIK3R1/PTEN/FOXO3/MLH1/APC2/EGFR/CTNNB1/CTNNA1/AKT1/MAP2K1/CDH1
Graft-versus-host disease	Graft-versus-host disease	Graft-versus-host disease	37	-0.533249	-1.99557	0.000211645098441211	0.000211645098441211	0.0015442619995894	7026	tags=70%, list=37%, signal=44%	HLA-DRA/FASLG/TNF/KIR2DL3/HLA-DQA1/PRF1/IFNG/HLA-DPA1/CD86/KIR3DL2/HLA-DQB1/HLA-DQA2/HLA-DRB5/HLA-G/HLA-DMB/HLA-C/KIR2DL1/HLA-DRB1/HLA-B/HLA-E/GZMB/HLA-DPB1/HLA-DOB/HLA-DMA/HLA-F/HLA-A
Allograft rejection	Allograft rejection	Allograft rejection	35	-0.538212	-1.97623	0.000221906556243519	0.000221906556243519	0.0015442619995894	7026	tags=74%, list=37%, signal=47%	HLA-DRA/FASLG/IL10/TNF/HLA-DQA1/PRF1/IFNG/HLA-DPA1/CD86/HLA-DQB1/HLA-DQA2/HLA-DRB5/HLA-G/HLA-DMB/HLA-C/HLA-DRB1/CD40/HLA-B/HLA-E/GZMB/HLA-DPB1/HLA-DOB/HLA-DMA/HLA-F/IL4/HLA-A
Prostate cancer	Prostate cancer	Prostate cancer	89	0.492678237288172	1.68923928212064	0.000284779836186067	0.000284779836186067	0.00187749587291646	4222	tags=42%, list=22%, signal=32%	SOS2/RAF1/PDPK1/MTOR/CHUK/RB1/CREB1/PIK3CA/EP300/SOS1/GSK3B/PIK3CB/MAPK1/CREBBP/BRAF/KRAS/NFKB1/NRAS/CREB3L2/AKT3/PIK3R1/PTEN/E2F3/EGFR/CTNNB1/IKBKG/AKT1/MAP2K1/PDGFC/HSP90AA1/IGF1R/CCNE2/HSP90AB1/BCL2/CDKN1B/FOXO1/FGFR2
Arachidonic acid metabolism	Arachidonic acid metabolism	Arachidonic acid metabolism	58	-0.438277	-1.8134	0.000427602456056335	0.000427602456056335	0.0026781416984581	6161	tags=64%, list=32%, signal=43%	PLA2G4B/CYP2C9/CYP4A11/ALOX15B/CYP2C18/AKR1C3/PLA2G2E/PLA2G2D/LTA4H/PLA2G2F/GGT6/GPX5/PLA2G1B/GPX6/CYP2C19/GPX7/PLA2G10/CYP4A22/CYP4F2/PLA2G5/PTGES/PTGDS/TBXAS1/CYP2C8/ALOX12B/HPGDS/CYP2B6/GGT5/PLA2G6/CBR1/CYP2E1/CBR3/PLA2G2C/LTC4S/PTGES2/GPX1/GPX4
Insulin signaling pathway	Insulin signaling pathway	Insulin signaling pathway	136	0.436624840313268	1.55462704369953	0.000458066506551383	0.000458066506551383	0.0027323265303065	4804	tags=45%, list=25%, signal=34%	SOS2/RAF1/PDPK1/MTOR/PIK3CA/SOCS4/SOS1/PRKAR2A/GSK3B/PIK3CB/MAPK1/MAPK9/PRKAA1/BRAF/KRAS/CBL/ACACA/NRAS/AKT3/EIF4E/PRKAR1A/PIK3R1/CRKL/RAPGEF1/RPS6KB1/SHC1/CRK/PHKA2/EXOC7/FASN/PPP1R3D/PRKCI/PRKAA2/PRKAB2/PHKB/PHKA1/RPTOR/PPP1CC/AKT1/PTPN1/MAP2K1/MAPK8/RHOQ/CBLB/ELK1/PRKAG2/PRKX/TSC1/IRS1/PRKACB/PRKAG1/SORBS1/FOXO1/PPP1CB/PTPRF/HK2/AKT2/IRS4/PPARGC1A/HK1/ACACB
Chronic myeloid leukemia	Chronic myeloid leukemia	Chronic myeloid leukemia	73	0.502159071381155	1.68909617680871	0.000592319915754245	0.000592319915754245	0.00337253923324187	4660	tags=51%, list=25%, signal=38%	PTPN11/SOS2/RAF1/CHUK/RB1/PIK3CA/SOS1/PIK3CB/MAPK1/BRAF/KRAS/CBL/NFKB1/NRAS/AKT3/PIK3R1/CRKL/ABL1/CDK4/SHC1/CRK/E2F3/TGFBR2/STAT5B/SMAD4/IKBKG/HDAC2/AKT1/MAP2K1/CBLB/TGFB2/GAB2/CDKN1B/CTBP2/CDK6/SMAD3/AKT2
Phosphatidylinositol signaling system	Phosphatidylinositol signaling system	Phosphatidylinositol signaling system	76	0.494551730800059	1.66782701752915	0.000778612531910468	0.000778612531910468	0.00424049845754442	5036	tags=46%, list=27%, signal=34%	PIK3C2A/PIKFYVE/IPPK/PIK3CA/OCRL/PIK3CB/SYNJ1/PIK3C3/ITPR3/PIP4K2C/PI4KA/PIP5K1A/PIK3R1/CDS1/SYNJ2/PTEN/CDS2/ITPR2/INPP5A/INPP5B/IMPA1/INPP4A/PIK3C2B/INPP4B/PIP4K2A/DGKH/DGKE/PLCG1/PI4KB/PRKCA/DGKI/ITPR1/PLCB4/PLCB1/INPPL1
Focal adhesion	Focal adhesion	Focal adhesion	198	0.400538652486515	1.46185002412144	0.00111130116343357	0.00111130116343357	0.00580021221265767	5781	tags=42%, list=30%, signal=29%	ARHGAP5/SOS2/RAF1/PDPK1/ITGB1/ROCK1/PIK3CA/PPP1R12A/XIAP/SOS1/GSK3B/PIK3CB/MAPK1/DOCK1/MAPK9/ROCK2/ARHGAP35/BRAF/PTK2/PAK2/AKT3/DIAPH1/BIRC2/ITGAV/LAMC1/RAP1B/TLN1/PIK3R1/CRKL/VCL/RAPGEF1/FLNB/PTEN/SHC1/CRK/COL4A4/EGFR/CTNNB1/PPP1CC/AKT1/MAP2K1/MAPK8/CAPN2/PDGFC/PARVA/IGF1R/MYLK/CDC42/ELK1/ACTN4/ITGA6/BCL2/KDR/VAV2/PPP1CB/TLN2/PRKCA/RAP1A/AKT2/FLT1/PAK3/EGF/ITGB8/TNXB/PAK1/ITGA1/LAMA2/GRB2/LAMA1/…
Wnt signaling pathway	Wnt signaling pathway	Wnt signaling pathway	150	0.425954617891675	1.53158364843817	0.00139014599009782	0.00139014599009782	0.00675887055440692	4982	tags=39%, list=26%, signal=29%	FBXW11/CSNK1A1/PPP2R5D/APC/NFAT5/ROCK1/EP300/GSK3B/MAPK9/NFATC3/LRP6/CHD8/ROCK2/MAP3K7/CREBBP/CSNK2A1/PPP2R5E/SMAD2/PSEN1/BTRC/SENP2/FZD5/PPP2R5C/PPP3CA/APC2/PPP2CB/FZD6/SMAD4/TBL1XR1/TBL1X/CTNNB1/DAAM1/CUL1/CAMK2D/PPP3CB/DVL3/MAPK8/VANGL1/CHP1/PPP2R1B/PPP2R5A/PRKX/CAMK2G/PRKACB/LRP5/CTBP2/NLK/SMAD3/PRKCA/DVL2/WNT9A/FZD3/FZD7/PLCB4/PPP3CC/PLCB1/NFATC2/DAAM2
Oocyte meiosis	Oocyte meiosis	Oocyte meiosis	112	0.438864007003537	1.53599413333275	0.00140289161927606	0.00140289161927606	0.00675887055440692	4246	tags=37%, list=22%, signal=29%	SLK/FBXW11/SMC3/PPP2R5D/SMC1A/ANAPC1/MAPK1/CDC23/RPS6KA3/ITPR3/PPP2R5E/ADCY6/BTRC/YWHAG/YWHAQ/CDC27/PPP2R5C/ITPR2/PPP3CA/PPP2CB/ADCY3/CUL1/ADCY9/PPP1CC/CAMK2D/PPP3CB/MAP2K1/FBXO5/CHP1/IGF1R/CCNE2/PPP2R1B/YWHAB/PPP2R5A/PRKX/YWHAZ/RPS6KA2/CAMK2G/PRKACB/PPP1CB/RPS6KA6
Pancreatic cancer	Pancreatic cancer	Pancreatic cancer	70	0.484663978697843	1.61970096501057	0.00153034647585445	0.00153034647585445	0.00709985304587445	4741	tags=47%, list=25%, signal=35%	RAF1/CHUK/RB1/PIK3CA/PIK3CB/MAPK1/MAPK9/BRAF/KRAS/JAK1/RALBP1/NFKB1/AKT3/SMAD2/PIK3R1/STAT3/CDK4/E2F3/TGFBR2/SMAD4/EGFR/IKBKG/AKT1/MAP2K1/MAPK8/CDC42/TGFB2/CDK6/RALA/SMAD3/BRCA2/AKT2/EGF
Colorectal cancer	Colorectal cancer	Colorectal cancer	62	0.508664636435995	1.66974284348267	0.00177385507597383	0.00177385507597383	0.00793566744514608	3102	tags=39%, list=16%, signal=32%	RAF1/APC/APPL1/PIK3CA/GSK3B/MSH6/PIK3CB/MAPK1/MAPK9/BRAF/KRAS/MSH3/AKT3/SMAD2/MSH2/PIK3R1/MLH1/APC2/TGFBR2/SMAD4/CTNNB1/AKT1/MAP2K1/MAPK8
Spliceosome	Spliceosome	Spliceosome	126	-0.312364	-1.46564	0.00191910518304022	0.00191910518304022	0.0082894198468888	1493	tags=26%, list=8%, signal=24%	SNRPB2/PUF60/PPIE/SNRPE/SNRPA1/SNU13/MAGOH/CTNNBL1/SF3B6/PRPF6/SNRPD1/ALYREF/SNRNP70/CWC15/SNRPG/TXNL4A/SF3A2/LSM2/SNRPC/SF3B5/XAB2/LSM4/SNRPF/PPIH/SNRPB/SART1/ISY1/SNRPA/PQBP1/SNRPD2/PRPF31/LSM7/CCDC12
Renal cell carcinoma	Renal cell carcinoma	Renal cell carcinoma	70	0.479013213788791	1.60081664560885	0.00211332785732511	0.00211332785732511	0.00882407070251538	3056	tags=39%, list=16%, signal=32%	PTPN11/SOS2/RAF1/PIK3CA/EP300/SOS1/PIK3CB/CUL2/MAPK1/CREBBP/BRAF/KRAS/ARNT/PAK2/EGLN1/NRAS/AKT3/RAP1B/PIK3R1/CRKL/RAPGEF1/HIF1A/CRK/GAB1/AKT1/EPAS1/MAP2K1
Glioma	Glioma	Glioma	65	0.47918807280951	1.58502448778519	0.00270004954310033	0.00270004954310033	0.0109102171690642	4741	tags=43%, list=25%, signal=32%	SOS2/RAF1/MTOR/RB1/PIK3CA/SOS1/PIK3CB/MAPK1/BRAF/KRAS/NRAS/AKT3/PIK3R1/PTEN/CDK4/SHC1/E2F3/EGFR/CAMK2D/AKT1/MAP2K1/IGF1R/CAMK2G/CDK6/PLCG1/PRKCA/AKT2/EGF
Drug metabolism - cytochrome P450	Drug metabolism - cytochrome P450	Drug metabolism - cytochrome P450	71	-0.354929	-1.53978	0.00298397407819808	0.00298397407819808	0.0116806880034727	5059	tags=35%, list=27%, signal=26%	UGT1A3/GSTM2/GSTO2/CYP3A4/UGT2B17/ALDH3B1/CYP2C19/ADH4/ALDH3A1/GSTM4/UGT2B10/UGT2B4/UGT2A1/GSTK1/CYP2D6/UGT1A4/CYP2C8/UGT2B15/CYP2B6/MGST3/CYP2E1/MGST2/GSTZ1/GSTP1/GSTO1
Type I diabetes mellitus	Type I diabetes mellitus	Type I diabetes mellitus	41	-0.435652	-1.67905	0.00329768911462375	0.00329768911462375	0.0125175440076627	7142	tags=71%, list=38%, signal=44%	PTPRN2/HLA-DRA/FASLG/TNF/HLA-DQA1/ICA1/PRF1/IFNG/HLA-DPA1/INS/CD86/HLA-DQB1/HLA-DQA2/HLA-DRB5/HLA-G/GAD2/LTA/HLA-DMB/HLA-C/HLA-DRB1/GAD1/HLA-B/HLA-E/GZMB/HLA-DPB1/HLA-DOB/HLA-DMA/HLA-F/HLA-A
Inositol phosphate metabolism	Inositol phosphate metabolism	Inositol phosphate metabolism	54	0.512644018587607	1.65747034528816	0.00340882180315029	0.00340882180315029	0.0125588171695011	5036	tags=52%, list=27%, signal=38%	PIK3C2A/PIKFYVE/IPPK/PIK3CA/OCRL/PIK3CB/SYNJ1/PIK3C3/PIP4K2C/IPMK/PI4KA/PIP5K1A/SYNJ2/PTEN/INPP5A/ALDH6A1/INPP5B/IMPA1/MINPP1/INPP4A/PIK3C2B/INPP4B/PIP4K2A/PLCG1/PI4KB/PLCB4/PLCB1/INPPL1
Intestinal immune network for IgA production	Intestinal immune network for IgA production	Intestinal immune network for IgA production	45	-0.411135	-1.61157	0.00411575155529139	0.00411575155529139	0.014730058197885	6255	tags=56%, list=33%, signal=37%	TNFSF13B/ICOSLG/TNFRSF13C/HLA-DPA1/CD86/HLA-DQB1/HLA-DQA2/HLA-DRB5/CXCR4/PIGR/TNFRSF13B/HLA-DMB/TNFRSF17/HLA-DRB1/MADCAM1/LTBR/CD40/IL15RA/HLA-DPB1/HLA-DOB/HLA-DMA/TGFB1/IL4/CCL25/CCR10
Cell cycle	Cell cycle	Cell cycle	124	0.407646872695111	1.44175523427822	0.00441843273042156	0.00441843273042156	0.0153740787988353	4063	tags=33%, list=21%, signal=26%	RBL2/STAG1/PRKDC/SMC3/STAG2/SMC1A/RB1/EP300/GSK3B/ANAPC1/CDC23/ATR/CREBBP/RAD21/TFDP1/MCM2/SMAD2/ATM/YWHAG/YWHAQ/ABL1/CDC27/CDK4/CDC14B/E2F3/ORC3/SMAD4/ORC4/CUL1/TFDP2/HDAC2/ORC2/E2F5/CCNE2/CDC14A/RBL1/YWHAB/CCNB3/TGFB2/YWHAZ/CDKN1B
Long-term potentiation	Long-term potentiation	Long-term potentiation	70	0.464587229146774	1.55260637566331	0.00458395477456251	0.00458395477456251	0.0155189365056313	4961	tags=46%, list=26%, signal=34%	RAF1/PPP1R12A/EP300/MAPK1/CREBBP/BRAF/KRAS/RPS6KA3/ITPR3/NRAS/RAP1B/ITPR2/PPP3CA/PPP1CC/CAMK2D/PPP3CB/MAP2K1/CHP1/GNAQ/PRKX/RPS6KA2/CAMK2G/PRKACB/PPP1CB/RPS6KA6/ADCY1/PRKCA/RAP1A/ITPR1/PLCB4/PPP3CC/PLCB1
Asthma	Asthma	Asthma	28	-0.489169	-1.71727	0.00480186832436695	0.00480186832436695	0.0158288734238135	7409	tags=79%, list=39%, signal=48%	HLA-DOA/FCER1A/CCL11/HLA-DRA/IL9/IL10/TNF/HLA-DQA1/IL13/HLA-DPA1/RNASE3/HLA-DQB1/HLA-DQA2/HLA-DRB5/HLA-DMB/HLA-DRB1/CD40/FCER1G/HLA-DPB1/HLA-DOB/HLA-DMA/IL4
Valine, leucine and isoleucine biosynthesis	Valine, leucine and isoleucine biosynthesis	Valine, leucine and isoleucine biosynthesis	11	0.712751846672764	1.66008750493738	0.00569613125105999	0.00569613125105999	0.0182952663664275	1289	tags=36%, list=7%, signal=34%	IARS2/IARS1/LARS1/LARS2
Adipocytokine signaling pathway	Adipocytokine signaling pathway	Adipocytokine signaling pathway	66	0.464463890807883	1.54312815592928	0.00647087269362484	0.00647087269362484	0.0202640486984567	4804	tags=45%, list=25%, signal=34%	PTPN11/MTOR/CHUK/MAPK9/PRKAA1/PPARA/NFKB1/ACSL3/AKT3/STAT3/ACSL1/PRKAA2/PRKAB2/ACSL4/IKBKG/AKT1/JAK2/MAPK8/ADIPOR2/CPT1A/ADIPOR1/PRKAG2/CAMKK2/IRS1/PRKAG1/LEPR/AKT2/IRS4/PPARGC1A/ACACB
Lysine degradation	Lysine degradation	Lysine degradation	44	0.498192674719591	1.54613972509529	0.00694435118340226	0.00694435118340226	0.020804657728034	5367	tags=61%, list=28%, signal=44%	ASH1L/SETD2/SETDB1/TMLHE/NSD1/SETD7/AASDHPPT/NSD3/AASDH/DLST/KMT5B/ALDH9A1/SETD1B/EHHADH/PLOD2/NSD2/EHMT1/SUV39H2/OGDH/HADH/AADAT/ALDH3A2/ALDH1B1/ALDH7A1/SETDB2/AASS/ACAT2
Acute myeloid leukemia	Acute myeloid leukemia	Acute myeloid leukemia	57	0.477538076500592	1.56159048089182	0.00697567935587022	0.00697567935587022	0.020804657728034	3056	tags=35%, list=16%, signal=30%	SOS2/RAF1/MTOR/CHUK/PIK3CA/SOS1/PIK3CB/MAPK1/BRAF/KRAS/NFKB1/NRAS/AKT3/PIK3R1/STAT3/RPS6KB1/STAT5B/IKBKG/AKT1/MAP2K1
T cell receptor signaling pathway	T cell receptor signaling pathway	T cell receptor signaling pathway	108	0.427993372206559	1.49932791839445	0.00714809610156694	0.00714809610156694	0.0208230951306356	5168	tags=40%, list=27%, signal=29%	SOS2/RAF1/NFAT5/PDPK1/CHUK/DLG1/PIK3CA/SOS1/GSK3B/PIK3CB/MAPK1/MAPK9/NFATC3/MAP3K7/KRAS/NCK1/CBL/PAK2/NFKB1/NRAS/AKT3/PIK3R1/CDK4/PPP3CA/MAPK14/IKBKG/MALT1/AKT1/PPP3CB/MAP2K1/CBLB/CHP1/CDC42/VAV2/PLCG1/AKT2/PAK3/BCL10/PPP3CC/NFATC2/PAK1/GRB2/PRKCQ
Endocytosis	Endocytosis	Endocytosis	181	0.380304260831743	1.3784973254829	0.00776823878846937	0.00776823878846937	0.0219022211126536	5013	tags=41%, list=26%, signal=31%	ITCH/EEA1/RABEP1/CLTC/PDCD6IP/ACAP2/VPS37A/SMAP1/PIKFYVE/VPS4B/USP8/STAM2/EPN2/SH3GLB1/EPS15/GIT2/NEDD4/ASAP2/CHMP3/RAB22A/WWP1/VPS36/RNF41/CHMP2B/VTA1/CBL/RAB5A/PIP5K1A/RAB11FIP2/RAB11FIP1/ARAP2/ASAP1/AP2B1/STAMBP/DNM1L/TFRC/AGAP1/DNAJC6/RBSN/PRKCI/ARFGAP3/EGFR/SMURF2/SMURF1/HSPA8/RAB5B/CHMP1B/IQSEC1/CHMP5/HGS/CBLB/IGF1R/TRAF6/PARD3/CDC42/RAB11FIP5/STAM/DNM2/KDR/PSD3/EHD4/GRK3/FGFR2/PARD6B/AP2A1…
TGF-beta signaling pathway	TGF-beta signaling pathway	TGF-beta signaling pathway	85	0.434965516689936	1.4816605331413	0.00786823489551212	0.00786823489551212	0.0219022211126536	4685	tags=39%, list=25%, signal=29%	RBL2/ZFYVE16/ROCK1/BMPR2/EP300/ZFYVE9/MAPK1/SMAD5/ROCK2/CREBBP/TFDP1/SP1/SMAD2/RPS6KB1/BMPR1A/TGFBR2/PPP2CB/ACVR2A/SMAD1/SMAD4/SMURF2/SMURF1/CUL1/SMAD9/E2F5/PPP2R1B/RBL1/ACVR1/TGFB2/ACVR2B/SMAD7/SMAD3/BMP8B
Autoimmune thyroid disease	Autoimmune thyroid disease	Autoimmune thyroid disease	50	-0.400523	-1.61287	0.00921329575823984	0.00921329575823984	0.0250888374194632	6004	tags=62%, list=32%, signal=42%	IFNA1/HLA-DRA/FASLG/IL10/IFNA10/HLA-DQA1/IFNA5/PRF1/HLA-DPA1/CD86/HLA-DQB1/HLA-DQA2/IFNA16/HLA-DRB5/IFNA6/CTLA4/HLA-G/IFNA2/HLA-DMB/HLA-C/HLA-DRB1/CD40/HLA-B/HLA-E/GZMB/HLA-DPB1/HLA-DOB/HLA-DMA/HLA-F/IL4/HLA-A
mTOR signaling pathway	mTOR signaling pathway	mTOR signaling pathway	52	0.486545102706257	1.55768769580388	0.00958570268275164	0.00958570268275164	0.025547561461309	2951	tags=38%, list=16%, signal=33%	PDPK1/MTOR/PIK3CA/PIK3CB/MAPK1/PRKAA1/BRAF/RPS6KA3/AKT3/EIF4E/EIF4B/PIK3R1/ULK2/RPS6KB1/HIF1A/CAB39/RICTOR/PRKAA2/RPTOR/AKT1
Basal transcription factors	Basal transcription factors	Basal transcription factors	35	0.526429232285495	1.57457060720581	0.0125150930158222	0.0125150930158222	0.0322990842641461	3407	tags=37%, list=18%, signal=31%	TAF2/GTF2I/TAF1/GTF2H3/TAF5L/TAF6/GTF2A1/TAF9B/TAF4/TAF4B/GTF2H1/GTF2E1/TAF7
Progesterone-mediated oocyte maturation	Progesterone-mediated oocyte maturation	Progesterone-mediated oocyte maturation	85	0.423474276696247	1.44251693181614	0.0126346417856807	0.0126346417856807	0.0322990842641461	4672	tags=38%, list=25%, signal=29%	RAF1/PIK3CA/ANAPC1/PIK3CB/MAPK1/MAPK9/CDC23/BRAF/KRAS/RPS6KA3/ADCY6/AKT3/PIK3R1/CDC27/GNAI3/MAPK14/ADCY3/ADCY9/AKT1/MAP2K1/MAPK8/HSP90AA1/IGF1R/CCNB3/PRKX/HSP90AB1/RPS6KA2/PRKACB/RPS6KA6/ADCY1/AKT2/ADCY7
Maturity onset diabetes of the young	Maturity onset diabetes of the young	Maturity onset diabetes of the young	25	-0.475509	-1.61833	0.0129106578020732	0.0129106578020732	0.0323445953357203	6802	tags=56%, list=36%, signal=36%	HNF1B/IAPP/MAFA/HNF4A/INS/NKX2-2/SLC2A2/PKLR/NEUROG3/NEUROD1/FOXA3/PAX4/HES1/HNF1A
MAPK signaling pathway	MAPK signaling pathway	MAPK signaling pathway	267	0.349995899119589	1.29989228273418	0.0134010541669349	0.0134010541669349	0.0329148698836998	5023	tags=31%, list=26%, signal=23%	TAOK1/SOS2/PPM1A/RAF1/NF1/MAP3K2/TAB2/CHUK/GNG12/SOS1/RAPGEF2/MAPK1/MAPK9/MAP2K4/MAP3K7/MAP4K3/BRAF/TAOK3/KRAS/STK3/ATF2/RPS6KA3/RASA1/PAK2/NFKB1/NRAS/AKT3/PLA2G12A/RAP1B/DUSP3/ELK4/CRKL/FLNB/DUSP16/GNA12/CRK/PPP3CA/MAPK14/TGFBR2/LAMTOR3/MAP3K3/EGFR/IKBKG/HSPA8/RRAS2/AKT1/CACNA1D/PPP3CB/MAP3K20/MAP2K1/CACNA2D1/MAPK8/NTRK2/STK4/CHP1/TRAF6/IL1R1/CDC42/ELK1/PRKX/MAPK8IP1/TGFB2/MAP3K13/MAP3K4/RPS6KA2…
Valine, leucine and isoleucine degradation	Valine, leucine and isoleucine degradation	Valine, leucine and isoleucine degradation	44	0.479477758386362	1.48805802887017	0.0139572867440475	0.0139572867440475	0.0336218041000334	4998	tags=55%, list=26%, signal=40%	HMGCS1/MMUT/ACADSB/DBT/ACADM/DLD/BCKDHB/PCCA/OXCT1/MCCC1/ALDH9A1/MCCC2/ALDH6A1/EHHADH/HIBADH/PCCB/HADHB/HADH/ALDH3A2/ALDH1B1/ACAD8/ABAT/ALDH7A1/AUH
Non-small cell lung cancer	Non-small cell lung cancer	Non-small cell lung cancer	54	0.475722733966451	1.53809718935412	0.0148363580402323	0.0148363580402323	0.0350650765995559	4741	tags=48%, list=25%, signal=36%	SOS2/RAF1/PDPK1/RB1/PIK3CA/SOS1/PIK3CB/MAPK1/BRAF/KRAS/NRAS/AKT3/PIK3R1/CDK4/FOXO3/E2F3/EGFR/AKT1/MAP2K1/STK4/RARB/CDK6/PLCG1/PRKCA/AKT2/EGF
Pyrimidine metabolism	Pyrimidine metabolism	Pyrimidine metabolism	97	-0.309804	-1.39063	0.0173497441101818	0.0173497441101818	0.0402459951093886	2281	tags=35%, list=12%, signal=31%	NT5M/POLR3K/TYMP/UPP1/POLD2/DUT/TK1/POLR1D/POLD4/CDA/POLR2J3/ENTPD8/UCK1/POLR3GL/UCKL1/NME4/TXNRD2/NUDT2/POLR2G/POLR2E/POLE4/POLR2F/DTYMK/NME1/POLR1C/POLR2H/ITPA/NME3/POLR2L/NT5C/POLA2/POLR1H/POLR2J/POLR2I
Aminoacyl-tRNA biosynthesis	Aminoacyl-tRNA biosynthesis	Aminoacyl-tRNA biosynthesis	41	0.480528567852137	1.4800158011951	0.0186544795805789	0.0186544795805789	0.0424858003844763	5505	tags=54%, list=29%, signal=38%	IARS2/EPRS1/IARS1/NARS1/MARS2/DARS2/LARS1/LARS2/TARS1/EARS2/NARS2/SEPSECS/DARS1/AARS1/WARS2/MARS1/RARS1/TARS3/RARS2/PARS2/MTFMT/HARS2
Glutathione metabolism	Glutathione metabolism	Glutathione metabolism	49	-0.346234	-1.38649	0.0208887126087606	0.0208887126087606	0.0467247518880171	2612	tags=24%, list=14%, signal=21%	IDH2/GGT5/GGCT/MGST3/GSS/MGST2/GSTZ1/GSTP1/GPX1/SRM/GPX4/GSTO1
RNA polymerase	RNA polymerase	RNA polymerase	29	-0.433257	-1.53337	0.021828364914551	0.021828364914551	0.0479699986118479	2047	tags=41%, list=11%, signal=37%	POLR1D/POLR2J3/POLR3GL/POLR2G/POLR2E/POLR2F/POLR1C/POLR2H/POLR2L/POLR1H/POLR2J/POLR2I
Citrate cycle (TCA cycle)	Citrate cycle (TCA cycle)	Citrate cycle (TCA cycle)	30	0.521641617232188	1.5127645711376	0.0241418630444609	0.0241418630444609	0.0521394138346796	4239	tags=43%, list=22%, signal=34%	DLAT/ACLY/IDH3A/SUCLA2/ACO2/DLD/SDHC/DLST/CS/SUCLG2/OGDH/ACO1/IDH1
Regulation of actin cytoskeleton	Regulation of actin cytoskeleton	Regulation of actin cytoskeleton	211	0.358373631233609	1.30966726336076	0.0297741273100616	0.0297741273100616	0.0632135798375973	4222	tags=30%, list=22%, signal=24%	ARHGEF12/SOS2/RAF1/NCKAP1/APC/PIKFYVE/ITGB1/RDX/WASL/ROCK1/PIK3CA/PPP1R12A/GNG12/SOS1/PIK3CB/CYFIP1/MAPK1/DOCK1/ROCK2/ARHGAP35/BRAF/KRAS/PTK2/GNA13/PIP4K2C/PAK2/PIP5K1A/NRAS/DIAPH1/WASF2/ITGAV/PIK3R1/CRKL/VCL/SSH1/IQGAP1/GNA12/CRK/APC2/ABI2/EGFR/ENAH/RRAS2/PPP1CC/MYH14/MYH9/FGD1/MAP2K1/SSH2/PDGFC/MYLK/LIMK2/CDC42/ACTN4/CFL2/ITGA6/MYH10/MSN/PFN2/IQGAP2/VAV2/PIP4K2A/PPP1CB/FGFR2
GnRH signaling pathway	GnRH signaling pathway	GnRH signaling pathway	101	0.393009780438338	1.36349434267725	0.0345945945945946	0.0345945945945946	0.0722238027501186	5156	tags=40%, list=27%, signal=29%	SOS2/RAF1/MAP3K2/SOS1/MAPK1/MAPK9/MAP2K4/KRAS/ITPR3/NRAS/ADCY6/PLA2G12A/ITPR2/MAPK14/MAP3K3/ADCY3/EGFR/ADCY9/CAMK2D/CACNA1D/MAP2K1/MAPK8/GNAQ/CDC42/ELK1/PRKX/MAP3K4/CAMK2G/PRKACB/ADCY1/PRKCA/MAP3K1/ADCY7/PLA2G4A/ITPR1/PLCB4/PLCB1/PLD1/GNRHR/GRB2
Non-homologous end-joining	Non-homologous end-joining	Non-homologous end-joining	13	0.622289920183205	1.51930031130947	0.0357142857142857	0.0357142857142857	0.0733390854184642	2448	tags=46%, list=13%, signal=40%	PRKDC/NHEJ1/MRE11/RAD50/LIG4/XRCC5
Tight junction	Tight junction	Tight junction	129	0.373638880636352	1.32322265523333	0.0427350427350427	0.0427350427350427	0.0863407484799675	5616	tags=43%, list=30%, signal=31%	ASH1L/YES1/MPDZ/TJP1/EPB41/KRAS/OCLN/CSNK2A1/NRAS/AKT3/PPP2R2A/AFDN/PATJ/EPB41L2/PTEN/CDK4/MAGI3/JAM3/AMOTL1/GNAI3/PPP2CB/PRKCI/CTNNB1/CTNNA1/RRAS2/AKT1/MYH14/MYH9/VAPA/MAP3K20/MAGI1/EXOC4/CASK/PARD3/PPP2R1B/PRKCE/CDC42/ACTN4/MYH10/TJP2/CLDN20/MRAS/PRKCH/PARD6B/PRKCA/AKT2/CGN/SPTAN1/MAGI2/EPB41L3/PRKCQ/LLGL1/GNAI1/CLDN8/EPB41L1/RHOA
Gap junction	Gap junction	Gap junction	89	0.396376258652317	1.35904997610817	0.0464088397790055	0.0464088397790055	0.0922748861103034	5486	tags=42%, list=29%, signal=30%	SOS2/RAF1/MAP3K2/SOS1/TJP1/MAPK1/KRAS/ITPR3/NRAS/ADCY6/TUBA1B/ITPR2/GNAI3/ADCY3/EGFR/ADCY9/MAP2K1/PDGFC/TUBA1C/GNAQ/PRKX/PRKACB/GUCY1A1/ADCY1/GJA1/PRKCA/ADCY7/GUCY1A2/EGF/ITPR1/PLCB4/LPAR1/PRKG1/PLCB1/GRB2/GNAI1/PDGFD
Complement and coagulation cascades	Complement and coagulation cascades	Complement and coagulation cascades	69	-0.316036	-1.35482	0.0472852713112548	0.0472852713112548	0.0925484750993309	4752	tags=42%, list=25%, signal=32%	PLAU/C1R/C8A/C9/F2/KNG1/C4BPB/PLAUR/SERPINA1/BDKRB1/CD59/FGB/FGG/C1QC/PLG/FGA/SERPING1/CFD/C1QB/SERPINC1/F9/SERPINF2/PROC/KLKB1/C2/CFI/C1QA/F12/C8G
Apoptosis	Apoptosis	Apoptosis	87	0.390276394413237	1.33840818663949	0.048834628190899	0.048834628190899	0.0941104575662669	6441	tags=48%, list=34%, signal=32%	APAF1/CHUK/PIK3CA/XIAP/PRKAR2A/PIK3CB/NFKB1/AKT3/BIRC2/PRKAR1A/ATM/PIK3R1/PPP3CA/RIPK1/IKBKG/AKT1/PPP3CB/CAPN2/IRAK4/CHP1/IL1R1/DFFA/TNFRSF10A/PRKX/BCL2/PRKACB/CFLAR/AKT2/CASP7/PPP3CC/IL1RAP/IRAK3/CASP3/CYCS/FADD/CASP8/IRAK2/FAS/CAPN1/MYD88/IRAK1/PRKAR2B
Jak-STAT signaling pathway	Jak-STAT signaling pathway	Jak-STAT signaling pathway	155	0.359616147585797	1.29727563860306	0.0499479708636837	0.0499479708636837	0.0944669365721997	5156	tags=26%, list=27%, signal=19%	PTPN11/SOS2/STAM2/PIK3CA/EP300/SOCS4/SOS1/SOCS5/PIK3CB/PIAS1/CREBBP/JAK1/IL6ST/SOCS7/CBL/AKT3/PIK3R1/STAT3/SPRED2/PIAS3/IFNAR1/STAT5B/SPRED1/SPRY3/AKT1/JAK2/CBLB/LIFR/PIAS2/STAM/GHR/LEPR/IL13RA1/SPRY2/IFNGR1/AKT2/TSLP/OSMR/IFNLR1/CNTF/GRB2

## Sheet: GO_res
Supplementary Table 2 Summary table of GO enrichment analysis results of DEG1
	ONTOLOGY	ID	Description	GeneRatio	BgRatio	pvalue	p.adjust	qvalue	geneID	Count	richFactor
GO:0043062	BP	GO:0043062	extracellular structure organization	183/5292	319/18903	0.000000000000000000000000000169575599124278	0.00000000000000000000000103848376957998	0.000000000000000000000000716396111815926	TMPRSS6/DPP4/COL13A1/LAMB3/BMP1/PRSS2/KLK7/PRSS1/SPINT1/ADAMTS9/RUNX1/MMP11/COMP/TGFB1/ADAMTS14/IBSP/LOXL2/QSOX1/TGFBR1/MMP16/COL8A1/HPSE2/NID1/BMP2/CYP1B1/MMP13/ADAM15/MATN2/COL11A1/PXDN/VWA1/ADTRP/TNFRSF1A/ADAMTS7/MPV17/POSTN/MMP7/MMP1/IHH/ADAMTS18/SPOCK2/TGFBI/COL4A1/GAS2/SERPINH1/ELF3/WDR72/HPN/COL10A1/TNFRSF11B/MYO1E/SMOC2/TNXB/COL1A1/DPT/COL8A2/FBLN5/DMP1/FMOD/PTX3/LAMC1/ENG/CCN1/MATN3/EGFL…	183	0.573667711598746
GO:0030198	BP	GO:0030198	extracellular matrix organization	182/5292	318/18903	0.000000000000000000000000000354575467738335	0.00000000000000000000000103848376957998	0.000000000000000000000000716396111815926	TMPRSS6/DPP4/COL13A1/LAMB3/BMP1/PRSS2/KLK7/PRSS1/SPINT1/ADAMTS9/RUNX1/MMP11/COMP/TGFB1/ADAMTS14/IBSP/LOXL2/QSOX1/TGFBR1/MMP16/COL8A1/HPSE2/NID1/BMP2/CYP1B1/MMP13/ADAM15/MATN2/COL11A1/PXDN/VWA1/ADTRP/TNFRSF1A/ADAMTS7/MPV17/POSTN/MMP7/MMP1/IHH/ADAMTS18/SPOCK2/TGFBI/COL4A1/GAS2/SERPINH1/ELF3/WDR72/HPN/COL10A1/TNFRSF11B/MYO1E/SMOC2/TNXB/COL1A1/DPT/COL8A2/FBLN5/DMP1/FMOD/PTX3/LAMC1/ENG/CCN1/MATN3/EGFL…	182	0.572327044025157
GO:0045229	BP	GO:0045229	external encapsulating structure organization	183/5292	321/18903	0.000000000000000000000000000487169868450344	0.00000000000000000000000103848376957998	0.000000000000000000000000716396111815926	TMPRSS6/DPP4/COL13A1/LAMB3/BMP1/PRSS2/KLK7/PRSS1/SPINT1/ADAMTS9/RUNX1/MMP11/COMP/TGFB1/ADAMTS14/IBSP/LOXL2/QSOX1/TGFBR1/MMP16/COL8A1/HPSE2/NID1/BMP2/CYP1B1/MMP13/ADAM15/MATN2/COL11A1/PXDN/VWA1/ADTRP/TNFRSF1A/ADAMTS7/MPV17/POSTN/MMP7/MMP1/IHH/ADAMTS18/SPOCK2/TGFBI/COL4A1/GAS2/SERPINH1/ELF3/WDR72/HPN/COL10A1/TNFRSF11B/MYO1E/SMOC2/TNXB/COL1A1/DPT/COL8A2/FBLN5/DMP1/FMOD/TGM1/PTX3/LAMC1/ENG/CCN1/MATN3…	183	0.570093457943925
GO:0050808	BP	GO:0050808	synapse organization	208/5292	432/18903	0.00000000000000000021493453376369	0.0000000000000003436265858547	0.000000000000000237050166053586	GABRB2/LRP4/NGEF/SRCIN1/SPTBN2/SLIT1/LRRK2/PLXND1/NRCAM/EPHB3/SEZ6L2/DLG4/GAP43/SEMA3F/C1QL1/AMIGO2/ELFN1/ACTBL2/GLRB/IL1RAP/NRP2/DOK7/INSR/FYN/SHISA6/AGRN/CBLN1/ITGA3/SYN1/DVL1/SLC6A1/CX3CL1/ABHD17C/CDH2/F2R/CTTN/RELN/CACNB1/GPM6A/SDK1/SLITRK4/OXTR/PCDH17/DAB2IP/PLXNB2/PALM/ACTN1/SPOCK2/COL4A1/SYNPO/PCLO/EPHB1/SRGAP2/CBLN4/CNTN5/TMEM108/TANC2/ITPKA/SHANK2/BAIAP2/GABRA1/CHD4/LRRC4/FZD5/EFNB2/OPHN…	208	0.481481481481481
GO:0050804	BP	GO:0050804	modulation of chemical synaptic transmission	206/5292	448/18903	0.000000000000000186835895791027	0.00000000000020057158750076	0.000000000000138363939461863	SYT12/LRRK2/ADORA1/ABR/GRM4/CELF4/BAIAP3/DLG4/RASGRF1/ADCY8/HRH1/NMU/CACNG4/MCTP2/SRF/PPP1R9B/DLGAP4/FYN/NPTXR/SHISA6/CBLN1/SYN1/DVL1/SLC6A1/RARA/LZTS1/CX3CL1/CDH2/RETN/CA7/NPTX2/RELN/SYT1/OXTR/PCDH17/KISS1/GLUL/GRIA1/SLC12A2/RIMS2/STX3/EPHB1/GRIK3/PLK2/SRC/PRKAR1B/UCN/TMEM108/SYP/ITPKA/SHANK2/BAIAP2/EGR2/GIPC1/DGKI/NETO1/PRKACA/LRRC4/OPHN1/NLGN1/CHRDL1/PRKCE/PXK/GRIN1/TSHZ3/STX1B/PTK2B/NRXN1/PRK…	206	0.459821428571429
GO:0061564	BP	GO:0061564	axon development	221/5292	490/18903	0.000000000000000217761745264042	0.00000000000020057158750076	0.000000000000138363939461863	LRP4/FN1/SLIT1/PLXND1/RPS6KA5/EPHA10/NRCAM/EPHB3/UNC5B/DRAXIN/ECE1/TIAM1/GAP43/SCN1B/SEMA3F/TRPC5/LIMK1/ACTBL2/CDH4/NRP2/SRF/SEMA4C/FYN/FSTL4/DVL1/PLXNA3/PLXNC1/EPHA3/CDH2/PRKCQ/SEMA6B/NOTCH3/CTTN/RELN/VSTM2L/SLITRK4/RTN4R/LYPLA2/WNT3/GBX2/VASP/PLXNB2/S100A6/TNFRSF21/CNP/EPHA6/APLP2/ETV1/BCL2/CRABP2/LAMC2/EPHB1/JUN/B4GALT6/CNTN5/FGFR2/TTL/EFNB1/BAIAP2/EGR2/EFNA3/PLXNA4/EFNB2/OPHN1/AUTS2/VAX2/B4GA…	221	0.451020408163265
GO:0007409	BP	GO:0007409	axonogenesis	202/5292	438/18903	0.000000000000000250094594545302	0.00000000000020057158750076	0.000000000000138363939461863	LRP4/FN1/SLIT1/PLXND1/RPS6KA5/EPHA10/NRCAM/EPHB3/UNC5B/DRAXIN/ECE1/TIAM1/GAP43/SCN1B/SEMA3F/TRPC5/LIMK1/ACTBL2/CDH4/NRP2/SRF/SEMA4C/FYN/FSTL4/DVL1/PLXNA3/PLXNC1/EPHA3/CDH2/PRKCQ/SEMA6B/NOTCH3/CTTN/RELN/VSTM2L/SLITRK4/RTN4R/LYPLA2/WNT3/GBX2/VASP/PLXNB2/S100A6/CNP/EPHA6/APLP2/ETV1/BCL2/CRABP2/LAMC2/EPHB1/B4GALT6/CNTN5/FGFR2/TTL/EFNB1/BAIAP2/EGR2/EFNA3/PLXNA4/EFNB2/OPHN1/AUTS2/VAX2/B4GALT5/NECTIN1/M…	202	0.461187214611872
GO:0099177	BP	GO:0099177	regulation of trans-synaptic signaling	206/5292	449/18903	0.00000000000000025091050821049	0.00000000000020057158750076	0.000000000000138363939461863	SYT12/LRRK2/ADORA1/ABR/GRM4/CELF4/BAIAP3/DLG4/RASGRF1/ADCY8/HRH1/NMU/CACNG4/MCTP2/SRF/PPP1R9B/DLGAP4/FYN/NPTXR/SHISA6/CBLN1/SYN1/DVL1/SLC6A1/RARA/LZTS1/CX3CL1/CDH2/RETN/CA7/NPTX2/RELN/SYT1/OXTR/PCDH17/KISS1/GLUL/GRIA1/SLC12A2/RIMS2/STX3/EPHB1/GRIK3/PLK2/SRC/PRKAR1B/UCN/TMEM108/SYP/ITPKA/SHANK2/BAIAP2/EGR2/GIPC1/DGKI/NETO1/PRKACA/LRRC4/OPHN1/NLGN1/CHRDL1/PRKCE/PXK/GRIN1/TSHZ3/STX1B/PTK2B/NRXN1/PRK…	206	0.458797327394209
GO:0042391	BP	GO:0042391	regulation of membrane potential	199/5292	431/18903	0.000000000000000360661845185228	0.000000000000247522992731862	0.000000000000170753279706882	GABRB2/KCNQ3/HCN4/LRRK2/GABRD/NRCAM/KCNJ2/ADORA1/CELF4/DLG4/SCN1B/BID/TRPC5/GLRB/CBLN1/DVL1/GABRA6/PID1/KCNN4/BCL2L1/KCNK5/BAX/RELN/SLC25A33/RYR2/GRIA1/RIMS2/GJC1/BCL2/MLLT11/KCNK1/ANK2/GRIK3/SLMAP/SRC/PRKAR1B/TMEM108/CACNA2D1/PIP5KL1/GABRG3/ARL6IP5/KCNA1/BAIAP2/SLC1A7/GJA5/GABRA1/NETO1/NLGN1/CLIC1/KCNK15/GRIN1/STX1B/PTK2B/NRXN1/PRKN/PIEZO2/KCNK2/SNCA/DMD/NOS1AP/FLNA/MYOC/KCNN2/ANK3/UCP2/SLC4A4/S…	199	0.461716937354988
GO:0051960	BP	GO:0051960	regulation of nervous system development	208/5292	456/18903	0.000000000000000387057064475156	0.000000000000247522992731862	0.000000000000170753279706882	LRP4/RXRG/FN1/SLIT1/PLXND1/CDKN2B/EPHB3/DRAXIN/HEY2/TIAM1/SPINT1/SEMA3F/AMIGO2/TRPC5/LIMK1/CDH4/IL1RAP/SRF/E2F1/SEMA4C/MDK/AGRN/CBLN1/TGFB1/TPPP/BRINP1/FSTL4/HES6/RARA/PLXNA3/CX3CL1/PLXNC1/RARG/SEMA6B/BMP2/SOX11/CTSC/PLAG1/HES2/RELN/CUL7/PITX3/SLITRK4/RTN4R/WNT3/OXTR/PROX1/GBX2/PLXNB2/ANKRD27/TNFRSF21/TMEM98/NR1D1/PRTG/CRABP2/EPHB1/TGM2/BHLHE40/ITPKA/BHLHE41/BAIAP2/EGR2/ID4/PLXNA4/BMPR1A/NLGN1/MY…	208	0.456140350877193
GO:0034329	BP	GO:0034329	cell junction assembly	198/5292	430/18903	0.000000000000000606316258981928	0.00000000000035249022510813	0.000000000000243164731233805	GABRB2/LRP4/FN1/SPTBN2/SLIT1/CLDN16/PLXND1/NRCAM/CDH6/EPHB3/CLDN10/GAP43/CDHR3/CLDN1/SDC4/AMIGO2/ITGA2/CDH24/IL1RAP/SRF/AGRN/CBLN1/DVL1/GJA4/MAP4K4/CLDN2/LSR/EPHA3/CDH2/CLDN9/RCC2/CTTN/GPM6A/SDK1/SLITRK4/ITGB4/OXTR/ARHGAP6/PCDH17/PLXNB2/CDH22/ITGA6/ACTN1/GJC1/BCL2/SPOCK2/PCLO/EPHB1/SRGAP2/ANK2/CBLN4/CNTN5/SRC/APLNR/SHANK2/MICALL2/GJA5/GABRA1/LDB1/MYO1C/PRKACA/LAMC1/LRRC4/FZD5/EFNB2/OPHN1/NLGN1/CT…	198	0.46046511627907
GO:0097485	BP	GO:0097485	neuron projection guidance	124/5292	237/18903	0.00000000000000183188823803067	0.000000000000976243773517175	0.000000000000673459965402326	SLIT1/PLXND1/RPS6KA5/EPHA10/NRCAM/EPHB3/UNC5B/DRAXIN/ECE1/GAP43/SCN1B/SEMA3F/CDH4/NRP2/SEMA4C/FYN/DVL1/PLXNA3/PLXNC1/EPHA3/PRKCQ/SEMA6B/NOTCH3/RELN/VSTM2L/LYPLA2/WNT3/GBX2/VASP/PLXNB2/EPHA6/ETV1/LAMC2/EPHB1/CNTN5/EFNB1/EGR2/EFNA3/PLXNA4/EFNB2/OPHN1/NECTIN1/GDNF/NRXN1/LAMA5/ERBB2/FLRT2/GLI3/SEMA4F/TUBB3/EPHA4/LGI1/ENAH/NEXN/WNT5A/FLRT3/IGSF9/NGFR/PLXNB1/UNC5A/EFNA4/EFNB3/PTCH1/ANOS1/BCL11B/LAMA2/N…	124	0.523206751054852
GO:0098742	BP	GO:0098742	cell-cell adhesion via plasma-membrane adhesion molecules	141/5292	282/18903	0.00000000000000302569306635793	0.00000000000148840824302761	0.00000000000102677567944179	CDH3/TENM1/NECTIN4/MPZL2/CLDN16/CDH6/CLDN10/CDHR3/CLDN1/AMIGO2/CDH4/CDH24/IL1RAP/CBLN1/DCHS2/CEACAM6/CLDN2/CX3CL1/CDH2/CDH13/BMP2/CLDN9/CDH15/SDK1/CD177/VSTM2L/PCDH17/ICAM1/PLXNB2/CDH22/DSC3/FXYD5/PCDH12/PCDH1/PCDHAC2/LRRC4/NLGN1/NECTIN1/CDH8/ACVR1/FAT4/LRRC4C/CLDN7/PCDHGC5/NEXN/PTPRF/FLRT3/IGSF9/DSC2/FAT2/PSG5/CDH16/PCDHB2/MAG/MYADM/PCDHA7/CDH11/IL1RN/MILR1/CEACAM8/IGSF21/PCDHA6/PCDHGC4/PCDHB14/…	141	0.5
GO:0007411	BP	GO:0007411	axon guidance	123/5292	236/18903	0.00000000000000347605054902284	0.00000000000158781023292865	0.0000000000010953479587184	SLIT1/PLXND1/RPS6KA5/EPHA10/NRCAM/EPHB3/UNC5B/DRAXIN/ECE1/GAP43/SCN1B/SEMA3F/CDH4/NRP2/SEMA4C/FYN/DVL1/PLXNA3/PLXNC1/EPHA3/PRKCQ/SEMA6B/NOTCH3/RELN/VSTM2L/LYPLA2/WNT3/GBX2/VASP/PLXNB2/EPHA6/ETV1/LAMC2/EPHB1/CNTN5/EFNB1/EGR2/EFNA3/PLXNA4/EFNB2/OPHN1/NECTIN1/GDNF/NRXN1/LAMA5/ERBB2/FLRT2/GLI3/SEMA4F/TUBB3/EPHA4/LGI1/ENAH/NEXN/WNT5A/FLRT3/IGSF9/NGFR/PLXNB1/UNC5A/EFNA4/EFNB3/PTCH1/ANOS1/BCL11B/LAMA2/N…	123	0.521186440677966
GO:0050900	BP	GO:0050900	leukocyte migration	184/5292	398/18903	0.00000000000000406996248057341	0.00000000000173516067088447	0.0000000000011969973863918	DPP4/EPS8/ADORA1/LYVE1/ITGA2/HRH1/ECM1/LGALS3/CHST2/C5AR2/MDK/FYN/ITGA3/MSN/CX3CL1/CXCL17/CD177/NINJ1/CXCL5/TREM1/ADTRP/ICAM1/FUT9/CAMK1D/CCL20/SLC12A2/TNFSF18/ITGA6/ITGA7/CCL17/ALOX5/CXCL16/PRTN3/MTUS1/SRC/CYP7B1/CCL13/DAPK2/AZU1/GCSAM/PDGFB/EMP2/CCL26/MCU/PTK2B/ANXA1/APOD/PLEC/LYN/VEGFD/GAS6/MMP14/CCL21/WNT5A/KIT/GPR183/CHGA/LYST/FOXJ1/IL33/CNR2/TNFAIP6/MYO1G/CXCL8/ANO6/CCN3/PLA2G7/GPR18/CALCA/…	184	0.462311557788945
GO:0043410	BP	GO:0043410	positive regulation of MAPK cascade	219/5292	496/18903	0.00000000000000505528927869033	0.00000000000202053593357654	0.00000000000139386298467047	TENM1/TGFA/LRRK2/GDF15/ADORA1/GRM4/NOX4/ADRA1B/TPD52L1/BIRC7/ALK/CHI3L1/C5AR2/SEMA4C/INSR/UNC5CL/INAVA/PDGFA/PDE5A/EDA2R/NOD1/TGFB1/CD44/TNIK/TGFBR1/CX3CL1/DOK4/KL/CDH2/CXCL17/BMP2/FGF1/F2R/IQGAP3/SH3RF1/GHR/DAB2IP/ICAM1/KISS1/CSPG4/NEK10/CCL20/IGFBP6/DNAJC27/MAP3K11/CCL17/LPAR1/AXIN1/MST1R/JUN/TRAF6/SRC/CCL13/FGFR2/ARL6IP5/GPR37/PDGFB/CCL26/PDGFC/SPHK1/PELI2/FZD5/PRKCE/CTNNB1/ADRB3/PTK2B/CDON/JC…	219	0.441532258064516
GO:0042476	BP	GO:0042476	odontogenesis	81/5292	135/18903	0.00000000000000684725215384564	0.00000000000257577514846134	0.00000000000177689373230756	LRP4/JAG2/BCL2L11/PERP/BMP2/BAX/FAM20A/ADM/RUNX2/PAM/AQP1/TRAF6/WDR72/SRC/TNFRSF11B/FGFR2/WNT10A/ALPL/COL1A1/OSR1/DMP1/BMPR1A/CTNNB1/NECTIN1/TUFT1/TP63/LAMA5/PAX9/SDC1/FAM20C/AQP5/GLI3/KLK5/AQP6/NGFR/TBX1/BCL11B/ANKH/TCIRG1/HTRA1/PHEX/AMTN/ID3/SHH/COL1A2/AXIN2/ENAM/ITGB6/TGFB2/BSG/FGF10/SMPD3/ODAM/OSR2/APCDD1/PDGFRA/CCDC154/KLK4/MSX2/RELT/ADAMTS5/SOSTDC1/HAND2/INHBA/DLX2/CFTR/RSPO2/DLX3/ASPN/LHX8…	81	0.6
GO:0060326	BP	GO:0060326	cell chemotaxis	154/5292	319/18903	0.00000000000000791701787741987	0.00000000000281274051811667	0.00000000000194036385522027	DPP4/MET/HRH1/LGALS3/ELMO2/C5AR2/MDK/PLEKHG5/CX3CL1/PRKCQ/ACKR2/CXCL17/FGF1/NINJ1/CXCL5/TREM1/CAMK1D/CCL20/SLC12A2/TNFSF18/CCL17/ALOX5/CCR3/LPAR1/CXCL16/EPHB1/MTUS1/CYP7B1/CXCL14/CCL13/DAPK2/SMOC2/AZU1/BCAR1/PDGFB/CCL26/PRKD1/MCU/PTK2B/ANXA1/PLEC/LYN/PRKD2/VEGFD/GAS6/CCL21/WNT5A/KIT/GPR183/HRG/CHGA/LYST/CNR2/TNFAIP6/CXCL8/ANO6/CCN3/PLA2G7/GPR18/FGF2/CALCA/DUSP1/HSD3B7/CCR10/TMSB4X/NR4A1/CCR7/CXCL…	154	0.482758620689655
GO:0042060	BP	GO:0042060	wound healing	199/5292	442/18903	0.00000000000000861716933019239	0.0000000000029003577824516	0.00000000000200080646331503	GRHL3/CDH3/ENTPD1/FN1/PROS1/SERPINA1/TGFA/CLDN1/TYRO3/SDC4/ITGA2/TIMP1/LRG1/RAB27A/MMRN1/DYSF/PLAU/SRF/TAFA5/PDGFA/COMP/TGFB1/PAPSS2/CD44/EMILIN2/TGFBR1/CX3CL1/EVPL/MPL/PRKCQ/FGF1/CD151/F2R/F10/GPR4/ENTPD2/CD109/TFPI/SCRIB/ADTRP/MCAM/EPPK1/SLC12A2/EREG/ADAMTS18/ALOX5/AQP1/ERBB3/GPX1/SRC/KRT6A/FGFR2/DCBLD2/SMOC2/HBB/TNFRSF12A/COL1A1/PDGFB/PROC/DGKI/F2RL2/PTK7/CLIC1/PRKCE/CD59/CCN1/NOS3/ARHGAP24/RH…	199	0.450226244343891
GO:0031644	BP	GO:0031644	regulation of nervous system process	84/5292	145/18903	0.0000000000000369008254874383	0.0000000000117990389496084	0.00000000000813954524304495	LRRK2/ADORA1/CELF4/DLG4/ITGA2/CACNG4/DLGAP4/NPTXR/SHISA6/CBLN1/TPPP/DVL1/CTSC/NPTX2/F2R/RELN/TNFRSF21/TMEM98/RIMS2/TMEM100/SRC/PRKAR1B/TMEM108/BAIAP2/EGR2/NETO1/NLGN1/MYRF/WASF3/DICER1/NOS3/GRIN1/STX1B/PTK2B/NRXN1/AVPR1A/NCMAP/SPX/OPRK1/SCN11A/WNT7A/NLGN3/SOX10/IL33/MAG/CCN3/S1PR2/NLGN2/AGT/RGS4/ACP3/CHRNB4/HGF/CNIH2/GRM1/KLK8/SHISA9/TENM4/DLGAP2/GHRL/SHANK3/SLC8A2/TNFRSF1B/ZNF488/EDNRB/SMR3A/GPR…	84	0.579310344827586
GO:0007416	BP	GO:0007416	synapse assembly	100/5292	184/18903	0.0000000000000414451887057753	0.0000000000126210467511159	0.00000000000870660580781475	GABRB2/LRP4/SPTBN2/SLIT1/PLXND1/NRCAM/EPHB3/GAP43/AMIGO2/IL1RAP/AGRN/CBLN1/DVL1/CDH2/GPM6A/SDK1/SLITRK4/OXTR/PCDH17/PLXNB2/SPOCK2/PCLO/EPHB1/SRGAP2/CBLN4/CNTN5/SHANK2/GABRA1/LRRC4/FZD5/EFNB2/NLGN1/NECTIN1/NRXN1/FLRT2/SNCA/LRRTM2/SLITRK5/WNT5A/WNT7A/FLRT3/NTRK3/NLGN3/PLXNB1/SRPX2/PCDHB2/TLR2/NEGR1/ST8SIA2/SYNDIG1/NLGN2/MUSK/GABRA2/DKK1/SRGAP2C/ADGRB3/DNM3/EPHA7/PCDHB14/NTN1/SDK2/ERBB4/LRFN5/CLSTN2…	100	0.543478260869565
GO:0031589	BP	GO:0031589	cell-substrate adhesion	170/5292	369/18903	0.000000000000066502101950876	0.0000000000193309519079933	0.0000000000133354214964651	SRCIN1/FN1/COL13A1/LAMB3/EPHB3/TIAM1/TYRO3/SDC4/LYVE1/ITGA2/ADAMTS9/AGR2/TACSTD2/EDIL3/PLAU/SRF/MDK/ITGA3/CD44/CDKN2A/MAP4K4/CEACAM6/BCL2L11/CX3CL1/GFUS/EPHA3/COL8A1/CDH13/SPRY4/NID1/PLEKHA2/ACTN4/RCC2/CTTN/ADAM15/ITGB4/PRKX/ARHGAP6/SPOCK1/CD63/FUT1/ITGA6/ITGA7/ACTN1/MEGF9/BCL2/SPOCK2/EPHB1/SRGAP2/SRC/MSLN/MICALL2/TNXB/COL1A1/LDB1/PDGFB/ITGB5/EMP2/FBLN5/DMP1/LAMC1/PRKCE/RRAS/TECTA/CTNNB1/CCN1/GBP…	170	0.46070460704607
GO:0001655	BP	GO:0001655	urogenital system development	166/5292	360/18903	0.000000000000119295142111989	0.0000000000331692362524422	0.0000000000228817364115033	LRP4/STRA6/REN/LRRK2/PLXND1/CITED1/EPHB3/SDC4/TACSTD2/CTSH/PDGFA/ITGA3/CRLF1/DCHS2/RARA/BCL2L11/SOX4/TGFBR1/RARG/GPC3/NID1/BMP2/FGF1/SOX11/BAX/PLAG1/ALOX15B/NOTCH3/GPR4/PRDM1/TMEM59L/PRKX/HYAL2/PROX1/MPV17/BCL2/COL4A1/AQP1/EYA1/MAGI2/ANKS6/CYP7B1/GLI1/FGFR2/MYO1E/ID4/OSR1/SPRY1/PDGFB/HNF1B/PTK7/FRAS1/EFNB2/EGR1/DYNC2H1/CTNNB1/HOXA11/GDNF/ZBTB16/TP63/ANXA1/LAMA5/SDC1/ACVR1/TNC/RARB/SERPINB5/GLI3/W…	166	0.461111111111111
GO:0030595	BP	GO:0030595	leukocyte chemotaxis	119/5292	240/18903	0.000000000000906623700488285	0.000000000241577440192608	0.000000000166651751260807	DPP4/HRH1/LGALS3/C5AR2/MDK/CX3CL1/CXCL17/NINJ1/CXCL5/TREM1/CAMK1D/CCL20/SLC12A2/TNFSF18/CCL17/ALOX5/CXCL16/MTUS1/CYP7B1/CCL13/DAPK2/AZU1/PDGFB/CCL26/MCU/PTK2B/ANXA1/PLEC/LYN/VEGFD/GAS6/CCL21/WNT5A/KIT/GPR183/CHGA/LYST/CNR2/TNFAIP6/CXCL8/ANO6/CCN3/PLA2G7/GPR18/CALCA/DUSP1/HSD3B7/CCR7/CXCL12/STAP1/STK39/SAA1/LGMN/F7/IL23A/CCR6/S100A14/TGFB2/SCG2/BSG/THBS4/CCL2/PF4/IL16/CXCR4/ADGRE2/PDE4B/TNFRSF11A/…	119	0.495833333333333
GO:0007188	BP	GO:0007188	adenylate cyclase-modulating G protein-coupled receptor signaling pathway	122/5292	248/18903	0.000000000000946225152010961	0.000000000242044393884404	0.000000000166973878403282	ADORA1/GRM4/ADCY8/ADRA1B/GABBR2/ADGRF4/GPR4/PTGER1/ADM/PALM/RIMS2/ADGRF2/GPR161/CCR3/LPAR1/GRIK3/GIPR/GPR37/HTR1F/HTR1D/RAMP1/ADRB3/GALR2/ADRA2C/ADGRG1/CRHR2/FLNA/AVPR1B/ADGRL4/OPRK1/CHGA/AKAP12/CNR2/RXFP1/GPR176/HTR1E/CACNA1D/S1PR2/CALCA/CHRM3/GLP1R/ABCA1/UCN2/TBXA2R/HTR1B/ADGRB3/ADGRE5/APLP1/GNA14/RGS2/GNAZ/EDNRA/PTGFR/GNAL/SSTR4/ADGRF5/GRM1/ADGRG2/ADGRF3/GPR37L1/INSL3/ADGRB2/MARCO/PTGER3/GNAO1…	122	0.491935483870968
GO:0010975	BP	GO:0010975	regulation of neuron projection development	193/5292	446/18903	0.00000000000205554231524971	0.000000000505584350231611	0.000000000348776430899252	LRP4/NGEF/SRCIN1/FN1/SLIT1/LRRK2/PLXND1/NRCAM/EPHB3/DRAXIN/TIAM1/SCN1B/SEMA3F/ALK/TRPC5/LIMK1/CDH4/KLK6/SRF/SEMA4C/MDK/FYN/ITGA3/FSTL4/DVL1/TNIK/PLXNA3/LZTS1/CX3CL1/PLXNC1/EPHA3/CDH2/SEMA6B/RELN/CUL7/RTN4R/WNT3/SPOCK1/DAB2IP/ENC1/PLXNB2/FUT9/ANKRD27/CAMK1D/NCKIPSD/NCS1/ITGA6/CRABP2/SCARB2/LPAR1/MAGI2/RAP2A/P3H1/STMN2/TANC2/SDC2/ITPKA/BAIAP2/PLXNA4/PTK7/EFNB2/NLGN1/LRRC7/PRKD1/STX1B/PTK2B/BRSK2/DB…	193	0.432735426008969
GO:0032103	BP	GO:0032103	positive regulation of response to external stimulus	198/5292	464/18903	0.00000000000503415802402131	0.00000000119234965050431	0.000000000822540205796231	LRRK2/CAMK2N1/KLK7/MET/ITGA2/C2CD4A/PLAU/MDK/FYN/GPRC5B/NOD1/RAET1E/TGFB1/LPL/EMILIN2/STING1/SLC15A4/CX3CL1/MAPK13/CDH13/CXCL17/CTSC/GPR4/NINJ1/HYAL2/TNFRSF1A/CAMK1D/TNFSF18/EREG/RAET1G/STX3/LPAR1/TRAF6/SRC/DAPK2/FCN3/SMOC2/AZU1/LGALS1/PDGFB/CCL26/PARP9/PRKD1/MCU/IKBKE/PTK2B/SNX4/PAK3/SNCA/LYN/PRKD2/HLA-G/COLEC10/VEGFD/FLNA/GAS6/KLK5/SUCNR1/SASH1/CCL21/NLRP10/WNT5A/HRG/NTRK3/IL33/CXCL8/ANO6/MMRN2…	198	0.426724137931034
GO:0072001	BP	GO:0072001	renal system development	146/5292	318/18903	0.00000000000536071813958641	0.00000000122434973223768	0.000000000844615403120551	LRP4/STRA6/REN/LRRK2/PLXND1/CITED1/SDC4/TACSTD2/CTSH/PDGFA/ITGA3/CRLF1/DCHS2/RARA/BCL2L11/SOX4/TGFBR1/GPC3/NID1/BMP2/FGF1/SOX11/BAX/NOTCH3/GPR4/PRDM1/TMEM59L/PRKX/HYAL2/PROX1/MPV17/BCL2/COL4A1/AQP1/EYA1/MAGI2/ANKS6/FGFR2/MYO1E/OSR1/SPRY1/PDGFB/HNF1B/PTK7/FRAS1/EFNB2/EGR1/DYNC2H1/CTNNB1/HOXA11/GDNF/ZBTB16/LAMA5/SDC1/RARB/GLI3/WFS1/EPHA4/WNT9B/CYP26A1/HELLS/TBC1D32/WNT5A/BASP1/KLF15/GFRA1/PTCH1/FOX…	146	0.459119496855346
GO:0008217	BP	GO:0008217	regulation of blood pressure	98/5292	191/18903	0.00000000000722991527274757	0.00000000159432097135244	0.00000000109983937960381	REN/ADORA1/ECE1/ADRA1B/EMILIN2/KL/APLN/F2R/OXTR/ADM/ADH5/QRFP/DDAH1/UCN/PLCB3/UTS2B/GJA5/HBB/PDGFB/EMP2/AGTRAP/RPS6KA2/NOS3/ADRB3/NOX1/GAS6/SUCNR1/AVPR1A/AVPR1B/SPX/CHGA/CPA3/CALCA/NAV2/GLP1R/AGT/TBXA2R/KLK2/SCPEP1/TNNI3/STK39/EDNRA/COL1A2/CORO2B/KCNQ1/UTS2R/ATP1A1/PPARG/NOS2/RENBP/GPR37L1/HMOX1/KCNK6/TRHDE/SCNN1B/AR/ENPEP/PDE4D/DLL1/CTSG/ACSM3/GCGR/HSD11B2/ANPEP/SGK1/ACTA2/LVRN/CORIN/RAMP2/TACR3…	98	0.513089005235602
GO:0019932	BP	GO:0019932	second-messenger-mediated signaling	144/5292	314/18903	0.00000000000830935904461997	0.00000000177127836967816	0.00000000122191311424569	LRRK2/RASD2/HRH1/MCTP2/PDE9A/PPP1R9B/PDE5A/CDH13/ACKR2/GUCY1B1/ADM/RYR2/CCL20/MGRN1/TMEM100/CCR3/LPAR1/AQP1/DDAH1/ERBB3/ANK2/UCN/APLNR/NFATC2/GIPR/ITPR1/AZU1/AHR/HTT/SPHK1/PRKACA/MCU/NOS3/GBP1/GRIN1/PTK2B/NFATC1/RCAN1/KSR1/DMD/APOE/NFATC4/NOS1AP/RAPGEF3/AVPR1A/RUNDC3A/FHL2/SAMD14/PEX5L/CDC34/CAMK2D/EFHB/CXCL8/PDE10A/CACNA1C/CHRM3/ITPR2/GLP1R/CCR10/AGT/PDE11A/EPHA5/TRPM8/NDNF/TBXA2R/ACTN3/TNNI3/CC…	144	0.45859872611465
GO:0045785	BP	GO:0045785	positive regulation of cell adhesion	204/5292	484/18903	0.00000000000945652252402049	0.00000000191926474396512	0.00000000132400124142345	FN1/DPP4/PRSS2/FUT3/SDC4/ITGA2/AGR2/VTCN1/MMRN1/EDIL3/RUNX1/CHST2/MDK/FYN/FRMD5/ITGA3/SMARCA4/IBSP/CD44/CD276/EMILIN2/MAP4K4/RARA/DENND6A/CEACAM6/SOX4/CX3CL1/GFUS/CYTH3/COL8A1/CDH13/PRKCQ/NID1/PLEKHA2/CD55/FUT1/CITED2/TNFSF18/IHH/STX3/ALOX5/SMARCA2/SPOCK2/FSTL3/TRAF6/TGM2/SRC/IGFBP2/EFNB1/AZU1/PNP/LGALS1/MAP3K8/LDB1/PDGFB/EMP2/PTPRU/NCK2/DMP1/LAMC1/EFNB2/PRKCE/RRAS/SMARCD3/CCN1/PTK2B/ZBTB16/EGFL6…	204	0.421487603305785
GO:0001822	BP	GO:0001822	kidney development	142/5292	309/18903	0.00000000000960382670944233	0.00000000191926474396512	0.00000000132400124142345	LRP4/STRA6/REN/LRRK2/PLXND1/CITED1/SDC4/TACSTD2/CTSH/PDGFA/ITGA3/CRLF1/DCHS2/RARA/BCL2L11/SOX4/TGFBR1/GPC3/NID1/BMP2/FGF1/SOX11/BAX/NOTCH3/GPR4/PRDM1/TMEM59L/PRKX/HYAL2/PROX1/MPV17/BCL2/AQP1/EYA1/MAGI2/ANKS6/FGFR2/MYO1E/OSR1/SPRY1/PDGFB/HNF1B/PTK7/FRAS1/EFNB2/EGR1/DYNC2H1/CTNNB1/HOXA11/GDNF/ZBTB16/LAMA5/SDC1/RARB/GLI3/WFS1/EPHA4/WNT9B/CYP26A1/HELLS/TBC1D32/WNT5A/BASP1/KLF15/GFRA1/PTCH1/FOXJ1/PYGO…	142	0.459546925566343
GO:0050878	BP	GO:0050878	regulation of body fluid levels	171/5292	390/18903	0.0000000000101861562478422	0.00000000197395361227123	0.00000000136172825629048	GRHL3/ENTPD1/FN1/PROS1/SERPINA1/ADORA1/CCND1/MET/CLDN1/TYRO3/ITGA2/AGR2/RAB27A/MMRN1/TMEM79/PLAU/SRF/PDGFA/COMP/SFN/PAPSS2/EMILIN2/LSR/MPL/KCNN4/APLN/PRKCQ/F2R/F10/ENTPD2/TFPI/HYAL2/OXTR/ADTRP/ADM/ADAMTS18/PAM/AQP1/SRC/UCN/APLNR/GJA5/HBB/PDGFB/EMP2/PROC/DGKI/F2RL2/PRKACA/INPP5K/CLIC1/PRKCE/CD59/NOS3/TP63/KRT16/DGKH/ADRA2C/PLEC/AQP5/APOE/GP5/LYN/SLC6A3/ABCA12/WFS1/ALOX12B/FLNA/GAS6/AQP6/HK2/GRHL1/…	171	0.438461538461538
GO:0007204	BP	GO:0007204	positive regulation of cytosolic calcium ion concentration	103/5292	205/18903	0.0000000000110227503242935	0.00000000207324965658402	0.00000000143022744919857	DLG4/ADCY8/ADRA1B/TRPC5/C5AR2/ACKR2/BAX/F2R/GPR4/PTGER1/CD55/OXTR/PML/ADM/KISS1/RYR2/BCL2/CCR3/LPAR1/CACNA2D1/GIPR/F2RL2/LPAR6/GALR2/GRIN1/PTK2B/AVPR1A/AVPR1B/LRP6/CACNB3/JPH1/CACNA1C/GPR18/JPH3/CALCA/GLP1R/CCR10/AGT/CD24/TBXA2R/CCR7/EDNRA/PTGFR/SAA1/P2RX5/NMB/CCL28/CCR6/GRM1/PKD1/BDKRB2/IL2/FFAR4/HTR2A/PTGER3/KNG1/TAC1/CXCR4/ACKR3/ITPR3/CCR8/FFAR1/CHRNA10/GHRL/PTGDR/PDGFRA/GPR174/P2RY10/CCR9/GNA…	103	0.502439024390244
GO:0060562	BP	GO:0060562	epithelial tube morphogenesis	151/5292	335/18903	0.0000000000133487438112301	0.0000000024390061906519	0.00000000168254391918392	GRHL3/PLXND1/CITED1/MET/MTHFD1L/SPINT1/SDC4/TACSTD2/SRF/SEMA4C/MDK/CTSH/TGFB1/DVL1/RARA/SOX4/RARG/GPC3/BMP2/FGF1/SOX11/TMEM59L/PRKX/STARD13/SCRIB/PROX1/PML/GBX2/ADM/VASP/CSMD1/PLXNB2/RYR2/SETDB2/CITED2/IHH/BCL2/COL4A1/EYA1/TRAF6/SRC/APLNR/ST14/FGFR2/CCM2/OSR1/SPRY1/HNF1B/PRKACA/PTK7/EFNB2/ENG/CECR2/MTHFR/CTNNB1/HOXA11/GDNF/LAMA5/ACVR1/SUFU/CTHRC1/PRICKLE1/DNAAF1/MICAL2/PRKD2/GLI3/NFATC4/DLL4/MMP1…	151	0.450746268656716
GO:0001503	BP	GO:0001503	ossification	184/5292	429/18903	0.0000000000169593706998801	0.00000000301264376738147	0.00000000207826674278355	LRP4/COL13A1/CITED1/BMP1/RYR1/TAPT1/MRC2/ECM1/RUNX1/MDK/COMP/TGFB1/IBSP/PDLIM7/KL/MMP16/IGSF10/DHRS3/GPC3/BMP2/SOX11/MMP13/COL11A1/NAB2/WNT3/WWOX/ADAMTS7/RUNX2/ZHX3/IHH/BCL2/ALOX5/FSTL3/TRAF6/GLI1/FGFR2/EGR2/ID4/ALPL/COL1A1/OSR1/DMP1/PRKACA/BMPR1A/CLIC1/CHRDL1/PRKD1/ADGRV1/RORB/TOB1/CTNNB1/CCN1/RANBP3L/TUFT1/PTK2B/TP53INP2/ZBTB16/TP63/CBFB/FAM20C/TMEM53/ACVR1/TNC/SUFU/CTHRC1/IGFBP3/LTF/NOCT/GLI3/…	184	0.428904428904429
GO:0050890	BP	GO:0050890	cognition	143/5292	314/18903	0.0000000000184564135911197	0.00000000318996661933001	0.00000000220059258493265	SHROOM4/TUSC3/STRA6/PPP1R1B/ADORA1/CAMK2N1/DLG4/RASGRF1/ADCY8/C1QL1/HRH1/TMPRSS11E/MGAT3/SRF/MDK/PPP1R9B/CCND2/INSR/FYN/ITGA3/B3GAT1/BRINP1/SLC6A1/NPTX2/RELN/SLC12A5/OXTR/CSMD1/SPECC1/GRIA1/PLK2/SRC/PRKAR1B/UCN/SHANK2/ARL6IP5/EGR2/HTT/AMFR/NETO1/TAFA2/GALR2/GRIN1/NRXN1/PRKN/RCAN1/KCNK2/APOE/NFATC4/RAPGEF3/AFF2/NRGN/HMGCR/SYT4/OPRK1/ARC/KIT/NLGN3/BRSK1/SNAP25/PAK5/DOP1B/S100B/CRH/CPEB3/TLR2/FOS/JP…	143	0.455414012738854
GO:0023061	BP	GO:0023061	signal release	197/5292	470/18903	0.0000000000386773964373648	0.00000000650899868991967	0.00000000449022073321318	SYT12/REN/LRRK2/ADORA1/GRM4/BAIAP3/ADCY8/MCTP2/SYN1/SREBF1/DVL1/SOX4/RETN/SOX11/F2R/C1QTNF12/SCG5/SYT1/SCRIB/OXTR/ADM/KISS1/GLUL/NR1D1/SYT8/RIMS2/STX3/ALOX5/AQP1/STX2/PCLO/INHBB/CRY2/UCN/SYP/GIPR/SYT9/GIPC1/CDK16/HNF1B/NLGN1/PRKCE/IRS1/MCU/TM7SF3/STX1B/BRSK2/GDNF/ANXA1/NRXN1/PRKN/RAB44/CSPG5/ADRA2C/SNX4/SNCA/LYN/ABCA12/SUCNR1/UCP2/STX11/VGF/PASK/FGF20/LRRC8A/SYT4/OPRK1/WNT7A/CHGA/SV2A/BRSK1/SYTL4…	197	0.419148936170213
GO:0007611	BP	GO:0007611	learning or memory	127/5292	273/18903	0.000000000043208318492729	0.00000000708505632720518	0.00000000488761303112084	STRA6/PPP1R1B/CAMK2N1/DLG4/RASGRF1/ADCY8/C1QL1/HRH1/SRF/MDK/PPP1R9B/CCND2/INSR/FYN/ITGA3/B3GAT1/BRINP1/SLC6A1/NPTX2/RELN/SLC12A5/OXTR/CSMD1/SPECC1/GRIA1/PLK2/SRC/PRKAR1B/UCN/SHANK2/ARL6IP5/EGR2/HTT/AMFR/NETO1/TAFA2/GALR2/GRIN1/NRXN1/PRKN/RCAN1/KCNK2/APOE/NFATC4/RAPGEF3/AFF2/NRGN/HMGCR/SYT4/OPRK1/ARC/KIT/NLGN3/BRSK1/SNAP25/PAK5/S100B/CRH/CPEB3/TLR2/FOS/JPH3/GLP1R/MUSK/AGT/LMX1A/EN1/DKK1/ADGRB3/TTB…	127	0.465201465201465
GO:0050920	BP	GO:0050920	regulation of chemotaxis	111/5292	230/18903	0.0000000000449281056952525	0.00000000718288089802849	0.00000000495509713075798	DPP4/SLIT1/MET/SEMA3F/ITGA2/C5AR2/SEMA4C/MDK/TGFB1/PLXNA3/CDH13/SEMA6B/CXCL17/FGF1/WNT3/CAMK1D/TNFSF18/STX3/LPAR1/MTUS1/DAPK2/SMOC2/AZU1/PDGFB/CCL26/PLXNA4/EFNB2/PRKD1/MCU/PTK2B/LYN/PRKD2/VEGFD/SEMA4F/GAS6/SUCNR1/CCL21/WNT5A/GPR183/HRG/NTRK3/TNFAIP6/CXCL8/ANO6/CCN3/PLA2G7/GPR18/FGF2/DUSP1/TMSB4X/SEMA3E/CCR7/CXCL12/STAP1/STK39/LGMN/F7/TREM2/IL23A/CCR6/S100A14/SEMA6A/ANGPT2/SCG2/SEMA3D/ARTN/FGF10/T…	111	0.482608695652174
GO:0050673	BP	GO:0050673	epithelial cell proliferation	200/5292	481/18903	0.0000000000639506622294557	0.00000000997474353554559	0.00000000688105841857892	CDH3/TGFA/CDKN2B/CCND1/BID/RASGRF1/CLDN1/LRG1/TACSTD2/ECM1/NRP2/C5AR2/MDK/SFN/TGFB1/LOXL2/TGFBR1/COL8A1/CDH13/APLN/BCL2L1/GPC3/BMP2/FGF1/SOX11/BAX/IQGAP3/CD109/PRKX/PROX1/DAB2IP/SPARC/EPPK1/FUT1/GLUL/RUNX2/EREG/NR1D1/IHH/ALOX5/CCR3/EYA1/GPX1/TGFBR3/STAT6/JUN/HPN/CYP7B1/APLNR/GLI1/FGFR2/OSR1/PDGFB/CCL26/COL8A2/KLF9/HNF1B/TGM1/LAMC1/BMPR1A/EFNB2/SDR16C5/ZFP36L1/PRKD1/CTNNB1/FUT2/TP63/LAMA5/JCAD/ERB…	200	0.415800415800416
GO:1990868	BP	GO:1990868	response to chemokine	58/5292	98/18903	0.0000000000988310106455706	0.0000000146982398390331	0.0000000101395536258405	CX3CL1/MPL/ACKR2/CXCL5/CCL20/SLC12A2/CCL17/CCR3/CCL13/CCL26/PTK2B/WBP1L/LYN/CCL21/CXCL8/DUSP1/CCR10/CCR7/CXCL12/TFF2/STK39/TREM2/CCR6/CCL2/PF4/CXCR4/ACKR3/CCR8/CXCL1/LOX/CCL7/CXCL6/CCL19/CCR9/DOCK8/CXCR5/CCL18/CCL4/CCR1/CCL14/CCL3L3/CCL22/CX3CR1/CXCL2/PPBP/PADI2/CCL16/CXCL13/CXCR6/CCL24/XCR1/XCL2/ACKR1/CCL3/XCL1/CCL5/CXCR3/CXCL11	58	0.591836734693878
GO:1990869	BP	GO:1990869	cellular response to chemokine	58/5292	98/18903	0.0000000000988310106455706	0.0000000146982398390331	0.0000000101395536258405	CX3CL1/MPL/ACKR2/CXCL5/CCL20/SLC12A2/CCL17/CCR3/CCL13/CCL26/PTK2B/WBP1L/LYN/CCL21/CXCL8/DUSP1/CCR10/CCR7/CXCL12/TFF2/STK39/TREM2/CCR6/CCL2/PF4/CXCR4/ACKR3/CCR8/CXCL1/LOX/CCL7/CXCL6/CCL19/CCR9/DOCK8/CXCR5/CCL18/CCL4/CCR1/CCL14/CCL3L3/CCL22/CX3CR1/CXCL2/PPBP/PADI2/CCL16/CXCL13/CXCR6/CCL24/XCR1/XCL2/ACKR1/CCL3/XCL1/CCL5/CXCR3/CXCL11	58	0.591836734693878
GO:0006816	BP	GO:0006816	calcium ion transport	185/5292	440/18903	0.000000000112024764467335	0.0000000161957289687577	0.0000000111725937382105	RYR1/TRPC5/CATSPER1/LGALS3/CACNG4/FYN/CBARP/STAC/GJA4/CX3CL1/KCNN4/BAX/F2R/CACNB1/GPM6A/ATP2C2/TRPC4/PML/RYR2/NCS1/PKDREJ/SLC25A25/BCL2/CRACR2B/ANK2/ORAI2/UCN/APLNR/CACNA2D1/ITPR1/HTT/PDGFB/TSPAN13/PRKACA/INPP5K/PRKCE/PRKD1/MCU/CTNNB1/NOS3/RAMP1/GRIN1/PTK2B/SNCA/ERO1A/DMD/P2RY6/GP5/LYN/NOS1AP/WFS1/FLNA/PLPP4/GAS6/ORAI3/GRAMD2A/CCL21/CACNG8/STAC2/CCN2/HAP1/CAMK2D/EFHB/CACNB3/ANO6/TRPV3/CACNA1D/JPH…	185	0.420454545454545
GO:0051962	BP	GO:0051962	positive regulation of nervous system development	128/5292	279/18903	0.000000000114613748057691	0.0000000161957289687577	0.0000000111725937382105	FN1/PLXND1/EPHB3/TIAM1/SPINT1/AMIGO2/TRPC5/LIMK1/CDH4/IL1RAP/SRF/E2F1/MDK/AGRN/CBLN1/TGFB1/PLXNA3/CX3CL1/PLXNC1/BMP2/SOX11/PLAG1/RELN/CUL7/SLITRK4/WNT3/OXTR/PLXNB2/ANKRD27/CRABP2/EPHB1/TGM2/ITPKA/BAIAP2/EGR2/ID4/PLXNA4/NLGN1/DICER1/SMARCD3/CTNNB1/NRXN1/FLRT2/DBN1/PAK3/LYN/LRRTM2/GLI3/EPHA4/SLITRK5/DIXDC1/CHODL/KIT/WNT7A/FLRT3/NLGN3/SOX10/HAP1/PLXNB1/TIAM2/IL33/SRPX2/MAG/TLR2/ST8SIA2/FGF2/SYNDIG1/…	128	0.458781362007168
GO:0003002	BP	GO:0003002	regionalization	157/5292	360/18903	0.000000000116497815881604	0.0000000161957289687577	0.0000000111725937382105	LRP4/BMP1/HEY2/SEMA3F/NRP2/SRF/MDFI/HES6/MAFB/TGFBR1/RARG/GPC3/BMP2/FGF1/HES2/RELN/WNT3/GBX2/SETDB2/CITED2/MNS1/PCGF2/MLLT3/GPR161/AXIN1/PCSK6/BHLHE40/GLI1/FGFR2/BHLHE41/EGR2/LDB1/OSR1/SPRY1/HNF1B/PRKACA/BMPR1A/FZD5/VAX2/DYNC2H1/SMARCD3/CTNNB1/HOXA11/CDON/GDNF/ZBTB16/TP63/LAMA5/TDRD6/ACVR1/SUFU/EPB41L5/DNAAF1/ADGRG1/HES4/GLI3/IFT140/DLL4/TBC1D32/TDRKH/LRP6/WNT5A/HHIP/ARC/BASP1/WNT7A/TDRD10/TBX1/P…	157	0.436111111111111
GO:0007613	BP	GO:0007613	memory	67/5292	120/18903	0.000000000131300976418401	0.000000017865313706291	0.0000000123243536880072	CAMK2N1/RASGRF1/ADCY8/HRH1/SRF/MDK/CCND2/INSR/ITGA3/BRINP1/SLC6A1/RELN/OXTR/CSMD1/GRIA1/PLK2/NETO1/TAFA2/RCAN1/KCNK2/APOE/NFATC4/SYT4/ARC/PAK5/S100B/CPEB3/JPH3/MUSK/LMX1A/LGMN/TREM2/KAT2A/ASIC1/ITGA5/LRRN4/KLK8/HTR2A/ITPR3/VLDLR/CAMK4/SHANK3/TH/SLC8A2/SGK1/SYT11/ITGA8/PTN/SLC6A4/ADGRF1/SLC1A1/CHRNB2/FGF13/DRD2/MAP1A/CHRNA7/NPAS4/NTF4/CX3CR1/LDLR/SERPINF1/CALB1/CUX2/CNR1/GRIN2A/NTF3/KCNK10	67	0.558333333333333
GO:0060078	BP	GO:0060078	regulation of postsynaptic membrane potential	77/5292	145/18903	0.000000000150215674725204	0.00000002001310916391	0.0000000138060064204678	GABRB2/LRRK2/GABRD/ADORA1/CELF4/DLG4/GLRB/CBLN1/DVL1/GABRA6/RELN/GRIA1/RIMS2/GRIK3/PRKAR1B/TMEM108/GABRG3/KCNA1/BAIAP2/SLC1A7/GABRA1/NETO1/NLGN1/GRIN1/STX1B/PTK2B/NRXN1/SNCA/WNT7A/NLGN3/S1PR2/NLGN2/GABRA2/GABRQ/RGS4/GRIN3A/P2RX5/CHRNB4/MAPK8IP2/GRM1/GABRP/CHRNE/INSYN2A/GRIN2C/GABRR2/GRIK4/ADORA2A/CHRNA10/GHRL/SHANK3/SLC8A2/GRIA3/GABRR3/KCND2/CHRFAM7A/CHRNB2/GLRA1/INSYN1/CHRNA4/GABRB3/DRD2/RGS7BP/…	77	0.531034482758621
GO:0022612	BP	GO:0022612	gland morphogenesis	68/5292	123/18903	0.000000000172751464814861	0.0000000225458289283885	0.0000000155531984755979	TGFA/PLXND1/MDK/PDGFA/TGFB1/MSN/RARG/FGF1/BAX/PLAG1/SCRIB/PROX1/PML/CSMD1/BCL2/ELF3/STAT6/TGM2/HPN/SRC/CYP7B1/GLI1/FGFR2/ID4/TP63/LAMA5/TNC/SERPINB5/GLI3/WNT5A/HOXA13/DDR1/FBXW7/PTCH1/RXFP1/XBP1/VDR/SHH/ARG1/NTN1/HGF/FOXA1/TGFB2/EPHA2/FGF10/PGR/AR/TNFAIP3/TBX2/NKX3-1/SOX9/FGL1/MSX2/PTN/ESR1/IL6/SOSTDC1/FGF7/IGFBP5/AREG/WNT3A/CSF1R/LAMA1/NOG/NRG3/TNF/WNT4/PAX6	68	0.552845528455285
GO:0070098	BP	GO:0070098	chemokine-mediated signaling pathway	54/5292	90/18903	0.000000000211013856185409	0.0000000266380377716992	0.0000000183762011935626	CX3CL1/MPL/ACKR2/CXCL5/CCL20/CCL17/CCR3/CCL13/CCL26/PTK2B/WBP1L/LYN/CCL21/CXCL8/CCR10/CCR7/CXCL12/TFF2/STK39/TREM2/CCR6/CCL2/PF4/CXCR4/ACKR3/CCR8/CXCL1/CCL7/CXCL6/CCL19/CCR9/CXCR5/CCL18/CCL4/CCR1/CCL14/CCL3L3/CCL22/CX3CR1/CXCL2/PPBP/PADI2/CCL16/CXCL13/CXCR6/CCL24/XCR1/XCL2/ACKR1/CCL3/XCL1/CCL5/CXCR3/CXCL11	54	0.6
GO:0007389	BP	GO:0007389	pattern specification process	195/5292	472/18903	0.000000000212437830548344	0.0000000266380377716992	0.0000000183762011935626	LRP4/GRHL3/BMP1/HEY2/SEMA3F/NRP2/SRF/RIPPLY3/MDFI/HES6/MAFB/TGFBR1/RARG/GPC3/BMP2/FGF1/HES2/RELN/WNT3/GBX2/SETDB2/CITED2/MNS1/PCGF2/IHH/MLLT3/GPR161/AXIN1/EYA1/PCSK6/ANKS6/BHLHE40/APLNR/GLI1/FGFR2/BHLHE41/EFNB1/EGR2/LDB1/OSR1/SPRY1/HNF1B/PRKACA/RTTN/BMPR1A/FZD5/CHRDL1/ENG/VAX2/DYNC2H1/SMARCD3/CTNNB1/HOXA11/CDON/GDNF/ZBTB16/TP63/LAMA5/TDRD6/ACVR1/SUFU/EPB41L5/DNAAF1/ADGRG1/MICAL2/HES4/GLI3/IFT140/…	195	0.413135593220339
GO:0071674	BP	GO:0071674	mononuclear cell migration	100/5292	206/18903	0.000000000268322202102522	0.0000000329969201064852	0.0000000227628644362421	EPS8/ECM1/LGALS3/MDK/MSN/CX3CL1/CXCL17/ADTRP/ICAM1/CCL20/SLC12A2/TNFSF18/CCL17/ALOX5/CXCL16/CYP7B1/CCL13/GCSAM/PDGFB/CCL26/PTK2B/ANXA1/APOD/PLEC/LYN/GAS6/CCL21/WNT5A/GPR183/MYO1G/ANO6/CCN3/PLA2G7/CALCA/DUSP1/HSD3B7/CCR7/CXCL12/MADCAM1/STK39/SAA1/LGMN/CCR6/CD47/S100A14/BMP5/ARTN/IL27RA/CCL2/CXCR4/TNFRSF11A/RET/CALR/PYCARD/CTSG/CCL7/NLRP12/CCL19/ZAP70/DOCK8/CCL18/CCL4/IL6/CCR1/PTPRO/CORO1A/XG/CCL14…	100	0.485436893203884
GO:0050729	BP	GO:0050729	positive regulation of inflammatory response	80/5292	154/18903	0.000000000273469392594795	0.0000000329969201064852	0.0000000227628644362421	LRRK2/CAMK2N1/ITGA2/C2CD4A/MDK/GPRC5B/LPL/CX3CL1/MAPK13/CTSC/GPR4/NINJ1/HYAL2/TNFRSF1A/TNFSF18/LGALS1/SNX4/SNCA/SUCNR1/NLRP10/WNT5A/IL33/TLR2/PLA2G7/TLR3/NFKBIA/AGT/VAMP8/TTBK1/CCR7/STAP1/TREM2/C3/CCN4/IL23A/CD47/NPY5R/IL2/C2CD4B/PTGER3/NLRP6/TNFSF4/IL16/TNFRSF11A/CD28/OSMR/PYCARD/S100A9/NAIP/MMP8/NLRP12/TLR10/AIM2/IL6/IL18/ALOX5AP/NUPR1/FABP4/AGTR1/OSM/IDO1/FCGR1A/LDLR/LTA/S100A12/IL21/TLR9/CCL2…	80	0.519480519480519
GO:0061448	BP	GO:0061448	connective tissue development	125/5292	274/18903	0.000000000295093585901873	0.0000000349467311452311	0.0000000241079379827437	HMGA2/BMP1/TAPT1/TIMP1/ECM1/CHI3L1/RUNX1/SRF/MDK/COMP/TGFB1/CD44/LOXL2/RARA/TGFBR1/RARG/BMP2/MMP13/GPR4/GHR/COL11A1/SNORC/HYAL2/ADAMTS7/RUNX2/RASAL2/SOX5/SLC25A25/IHH/TGFBI/SERPINH1/ID4/COL1A1/OSR1/PDGFB/BMPR1A/EFEMP1/EGR1/MBOAT2/CTNNB1/CCN1/MATN3/HOXA11/ZBTB16/SLC39A13/RARB/CHST11/GLI3/RFLNA/PLAAT3/COL5A1/SLC39A14/FGFR3/PAXIP1/WNT5A/WNT7A/CCN2/PPARGC1A/RXFP1/WNT11/COL27A1/CCN3/SNAI1/FGF2/SH3PXD2…	125	0.456204379562044
GO:0072507	BP	GO:0072507	divalent inorganic cation homeostasis	154/5292	356/18903	0.000000000358618635461463	0.0000000416975667959283	0.0000000287649894970142	ADORA1/RYR1/ADCY8/TRPC5/CX3CL1/KL/BAX/FAM20A/F2R/ATP2C2/TRPC4/SLC30A3/PML/ADM/RYR2/GRIA1/BCL2/ANK2/TGM2/APLNR/CCL13/KCNA1/ITPR1/VAPB/HTT/ALPL/PRKACA/SLC10A7/PRKCE/SLC39A10/PRKD1/MCU/GRIN1/PTK2B/PRKN/SLC39A13/NT5E/SNCA/ERO1A/DMD/P2RY6/APOE/GP5/LYN/WFS1/FLNA/SLC39A14/ANK3/HCRTR1/CCL21/WNT5A/ABCC6/KEL/CALB2/SV2A/HAP1/CAMK2D/ATP7B/MT1A/TSPOAP1/ANKH/JPH1/CACNA1C/JPH3/CHD7/FGF2/CALCA/TCIRG1/ITPR2/SLC39…	154	0.432584269662921
GO:0048568	BP	GO:0048568	embryonic organ development	186/5292	449/18903	0.000000000427667875653861	0.0000000486173959164182	0.0000000335386208445263	GRHL3/STRA6/PLCD3/COL13A1/CITED1/CSF2/ECE1/HEY2/MTHFD1L/SPINT1/SRF/PDGFA/MDFI/TGFB1/DVL1/PBX4/MAFB/RARA/LRIG1/TGFBR1/ALDH1A3/MMP16/RARG/SOX11/PRDM1/KRT19/COL11A1/ZFPM2/SCRIB/PROX1/GBX2/ADM/MFAP2/RYR2/RUNX2/PDZD7/SETDB2/CITED2/PPP1R13L/PHLDA2/PCGF2/IHH/EYA1/PCDH12/HPN/APLNR/ST14/GLI1/MYO6/FGFR2/THOC5/MYO3B/OSR1/PDGFB/PLXNA4/PDGFC/HNF1B/PTK7/BMPR1A/FZD5/EFEMP1/ZFP36L1/ENG/VAX2/CTNNB1/CCN1/HOXA11/GD…	186	0.414253897550111
GO:0110148	BP	GO:0110148	biomineralization	90/5292	181/18903	0.000000000433337227089263	0.0000000486173959164182	0.0000000335386208445263	ADORA1/HEY2/ECM1/COMP/TGFB1/IBSP/KL/GPC3/BMP2/FAM20A/MMP13/ALOX5/WDR72/FGFR2/ALPL/COL1A1/OSR1/FBLN7/DMP1/BMPR1A/ADGRV1/CCN1/NECTIN1/NOS3/TUFT1/PTK2B/FAM20C/ACVR1/NT5E/LTF/RFLNA/KLF10/GAS6/FGFR3/AHSG/ABCC6/TBX1/GPM6B/WNT11/ANO6/ANKH/HEY1/TCIRG1/PHEX/PKDCC/AMTN/ISG15/ACTN3/VDR/ROR2/COL1A2/AXIN2/NOTUM/ENAM/ITGB6/SPP1/LTBP3/SMPD3/BMPR1B/SLC20A1/OMD/SLC24A3/ODAM/ADORA2A/TMEM119/LOX/OSR2/CCDC154/KLK4/S…	90	0.497237569060773
GO:0050767	BP	GO:0050767	regulation of neurogenesis	161/5292	377/18903	0.000000000458063447214586	0.000000050505443878229	0.0000000348410872463944	LRP4/FN1/SLIT1/PLXND1/CDKN2B/DRAXIN/HEY2/TIAM1/SPINT1/SEMA3F/TRPC5/LIMK1/CDH4/SRF/E2F1/SEMA4C/MDK/TGFB1/BRINP1/FSTL4/HES6/PLXNA3/CX3CL1/PLXNC1/SEMA6B/BMP2/SOX11/PLAG1/HES2/RELN/CUL7/PITX3/RTN4R/WNT3/PROX1/PLXNB2/ANKRD27/TMEM98/NR1D1/PRTG/CRABP2/TGM2/BHLHE40/ITPKA/BHLHE41/BAIAP2/EGR2/ID4/PLXNA4/BMPR1A/PRUNE1/DICER1/SMARCD3/CTNNB1/DBN1/PAK3/LYN/GLI3/TRIM46/NFATC4/SEMA4F/DLL4/EPHA4/DIXDC1/SYT4/CHODL…	161	0.427055702917772
GO:0002548	BP	GO:0002548	monocyte chemotaxis	45/5292	71/18903	0.000000000533272803809133	0.0000000578013488196509	0.0000000398741538048898	LGALS3/CX3CL1/CXCL17/CCL20/TNFSF18/CCL17/CCL13/PDGFB/CCL26/ANXA1/LYN/CCL21/ANO6/CCN3/PLA2G7/CALCA/DUSP1/CXCL12/LGMN/S100A14/CCL2/TNFRSF11A/CTSG/CCL7/CCL19/CCL18/CCL4/IL6/CCR1/PTPRO/CCL14/FPR2/FLT1/CCL3L3/CCL22/CX3CR1/S100A12/CCL16/CCL24/XCL2/CCL3/TNFSF11/XCL1/CCL5/SERPINE1	45	0.633802816901408
GO:0050807	BP	GO:0050807	regulation of synapse organization	100/5292	209/18903	0.000000000736048616092799	0.0000000784505149985575	0.0000000541189429832442	LRP4/NGEF/SRCIN1/SLIT1/LRRK2/NRCAM/EPHB3/SEMA3F/AMIGO2/IL1RAP/NRP2/FYN/AGRN/CBLN1/ABHD17C/CDH2/RELN/GPM6A/SLITRK4/OXTR/DAB2IP/EPHB1/TANC2/ITPKA/SHANK2/BAIAP2/NLGN1/NECTIN1/CDH8/NRXN1/FLRT2/DBN1/PAK3/SNCA/APOE/LRRTM2/NFATC4/EPHA4/SLITRK5/WNT5A/ARC/TUBA1A/WNT7A/FLRT3/IGSF9/NTRK3/NLGN3/ARHGEF15/SRPX2/TLR2/NEGR1/ST8SIA2/SYNDIG1/NLGN2/MUSK/NEURL1/DKK1/ADGRB3/DNM3/EPHA7/NTN1/TREM2/LRFN5/CLSTN2/KLK8/TAN…	100	0.478468899521531
GO:0050803	BP	GO:0050803	regulation of synapse structure or activity	102/5292	215/18903	0.000000000903969536233151	0.0000000947686095772295	0.0000000653759504116158	LRP4/NGEF/SRCIN1/SLIT1/LRRK2/NRCAM/EPHB3/SEMA3F/AMIGO2/IL1RAP/NRP2/FYN/AGRN/CBLN1/ABHD17C/CDH2/RELN/GPM6A/SLITRK4/OXTR/DAB2IP/SLC17A7/EPHB1/TANC2/ITPKA/SHANK2/BAIAP2/NLGN1/NECTIN1/STX1B/CDH8/NRXN1/FLRT2/DBN1/PAK3/SNCA/APOE/LRRTM2/NFATC4/EPHA4/SLITRK5/WNT5A/ARC/TUBA1A/WNT7A/FLRT3/IGSF9/NTRK3/NLGN3/ARHGEF15/SRPX2/TLR2/NEGR1/ST8SIA2/SYNDIG1/NLGN2/MUSK/NEURL1/DKK1/ADGRB3/DNM3/EPHA7/NTN1/TREM2/LRFN5/C…	102	0.474418604651163
GO:0150063	BP	GO:0150063	visual system development	165/5292	392/18903	0.00000000102579012185142	0.000000105805287568385	0.0000000729895823544875	GRHL3/STRA6/CELF4/BIRC7/SRF/FJX1/SMARCA4/PBX4/RARA/TGFBR1/ALDH1A3/RARG/COL8A1/SOX11/CYP1B1/BAX/PRDM1/GPM6A/SDK1/PITX3/SPRED3/PXDN/PROX1/MFAP2/CITED2/SLC17A7/PPP1R13L/SLC25A25/IHH/ADAMTS18/BCL2/MTERF4/COL4A1/AQP1/EPHB1/JUN/ROM1/SPRY1/TUB/COL8A2/DZANK1/FZD5/EFEMP1/CHRDL1/VAX2/RORB/SMARCD3/CTNNB1/NECTIN1/OPN5/CDON/RARB/AQP5/LIMK2/GLI3/SLC6A3/IFT140/PLAAT3/COL5A1/DLL4/PKNOX1/RP1/WNT9B/TBC1D32/WNT5A/W…	165	0.420918367346939
GO:0042063	BP	GO:0042063	gliogenesis	136/5292	310/18903	0.00000000125495967630656	0.000000127388367142547	0.0000000878786299649258	CDKN2B/GAP43/SPINT1/BMERB1/E2F1/MDK/MBOAT7/TGFB1/TPPP/MXRA8/SOX4/CX3CL1/CDH2/BMP2/SOX11/PLAG1/RELN/PITX3/TRPC4/ITGB4/NAB2/SCRIB/DAB2IP/TNFRSF21/CSPG4/CNP/TMEM98/NR1D1/LPAR1/ERBB3/SRGAP2/B4GALT6/EGR2/ID4/AZU1/MYRF/WASF3/RRAS/B4GALT5/DICER1/CTNNB1/PTK2B/ANXA1/NDRG1/ERBB2/CSPG5/TSPAN2/ADGRG1/PLEC/CLU/LYN/GLI3/MYOC/MMP14/EPHA4/SYNE2/NCMAP/SH3TC2/GPR183/KLF15/NTRK3/SOX10/IL33/MAG/TLR2/FGF2/LRP2/NKX2-1…	136	0.438709677419355
GO:0009612	BP	GO:0009612	response to mechanical stimulus	100/5292	211/18903	0.0000000014112360159407	0.000000141013348780325	0.0000000972777984014391	STRA6/SCEL/KCNJ2/TNFRSF10B/ITGA2/CHI3L1/MDK/FYN/CDH2/RETN/COL11A1/TNFRSF1A/RYR2/PDZD7/CITED2/PKDREJ/IHH/ETV1/AQP1/JUN/HPN/SRC/UCN/IGFBP2/MAP3K1/KCNA1/HTT/COL1A1/ENG/ADGRV1/CTNNB1/PTK2B/NRXN1/PIEZO2/PPL/KCNK2/PLEC/DMD/TNFRSF10A/MMP14/KIT/FAS/FOSB/PTCH1/IL33/WNT11/MAG/KIAA0319/SLC2A1/TLR3/FOS/FGF2/NFKBIA/CHEK1/AGT/WHRN/USP53/PKD1L1/MYD88/CXCL12/PHF24/KCNQ1/JUND/PKD1/ANGPT2/HTR2A/ATP8A2/GSN/CXCR4/AT…	100	0.4739336492891
GO:0001763	BP	GO:0001763	morphogenesis of a branching structure	97/5292	203/18903	0.00000000143893016253385	0.000000141568590606215	0.0000000976608309502729	COL13A1/LRRK2/PLXND1/CITED1/MET/SPINT1/TACSTD2/SRF/MDK/CTSH/PDGFA/GPC3/BMP2/FGF1/PRDM1/TMEM59L/PROX1/PML/GBX2/ADM/CSMD1/IHH/BCL2/COL4A1/EYA1/TGM2/SRC/ST14/FGFR2/SPRY1/HNF1B/FZD5/ENG/CTNNB1/HOXA11/GDNF/TP63/LAMA5/ACVR1/BCL11A/GLI3/NFATC4/DLL4/MMP14/WNT9B/WNT5A/HHIP/NOTCH4/SOX10/HOXA13/DDR1/PTCH1/FGF2/SIRT6/AGT/NKX2-1/SEMA3E/NRARP/VDR/PAX8/EPHA7/SHH/EDNRA/TDGF1/HGF/SOX8/FOXA1/PKD1/RSPO3/EPHA2/FGF10…	97	0.477832512315271
GO:0002683	BP	GO:0002683	negative regulation of immune system process	184/5292	449/18903	0.00000000146765101585825	0.000000142206488582023	0.0000000981008836915776	DPP4/ADORA1/TYRO3/SDC4/LGALS3/VTCN1/RUNX1/C5AR2/MDK/FYN/PDE5A/TGFB1/MAFB/RARA/CX3CL1/SOX11/CD55/SCRIB/ADTRP/TNFRSF21/TNFSF18/NR1D1/IHH/RC3H1/GPX1/FSTL3/STAT6/PLK2/SRC/SUSD4/TNFRSF11B/AHR/GCSAM/PARP14/PELI1/CD59/CTNNB1/GBP1/ANXA1/CBFB/APOD/ERBB2/FGL2/LTF/LYN/GLI3/HLA-G/CCL21/APOA2/FBXW7/FOXJ1/IL33/CNR2/TNFAIP6/CCN3/TLR3/TAPBPL/GPR18/PIAS3/DUSP1/TSC22D3/MILR1/ISG15/DCST1/NRARP/COL3A1/CXCL12/SHH/STA…	184	0.409799554565702
GO:0001654	BP	GO:0001654	eye development	163/5292	388/18903	0.00000000153216296436683	0.000000146241524733222	0.000000100884445933407	GRHL3/STRA6/CELF4/BIRC7/SRF/FJX1/SMARCA4/PBX4/RARA/TGFBR1/ALDH1A3/RARG/COL8A1/SOX11/CYP1B1/BAX/PRDM1/GPM6A/SDK1/PITX3/SPRED3/PXDN/PROX1/MFAP2/CITED2/SLC17A7/PPP1R13L/SLC25A25/IHH/ADAMTS18/BCL2/MTERF4/COL4A1/AQP1/EPHB1/JUN/ROM1/SPRY1/TUB/COL8A2/DZANK1/FZD5/EFEMP1/CHRDL1/VAX2/RORB/SMARCD3/CTNNB1/NECTIN1/OPN5/CDON/RARB/AQP5/LIMK2/GLI3/SLC6A3/IFT140/PLAAT3/COL5A1/DLL4/PKNOX1/RP1/WNT9B/TBC1D32/WNT5A/W…	163	0.420103092783505
GO:0032526	BP	GO:0032526	response to retinoic acid	60/5292	108/18903	0.00000000155594521290765	0.000000146327494655065	0.000000100943752125324	RXRG/STRA6/GJB3/TESC/CTSH/PDGFA/SREBF1/BRINP1/BRINP2/RARA/RARG/EPHA3/WNT3/GDAP1/AQP1/IGFBP2/FGFR2/COL1A1/OSR1/IGF2R/PTK7/RORB/PTK2B/LYN/ACER2/WNT9B/CYP26A1/WNT5A/NTRK3/TBX1/PTCH1/BRINP3/WNT11/ALDH1A2/SETX/TFRC/ABCA1/DKK1/WNT7B/PTK6/TEAD2/KLF4/TBX2/RET/WNT5B/SOX9/CD38/SLC6A4/LTK/PDGFRB/HAND2/WNT3A/CYP26B1/GJB2/WNT8A/WNT10B/SERPINF1/WNT6/TNF/ASCL1	60	0.555555555555556
GO:0070661	BP	GO:0070661	leukocyte proliferation	149/5292	348/18903	0.0000000016340871937236	0.000000151449095708151	0.000000104476879159353	CSF2/BID/SDC4/LGALS3/VTCN1/FYN/PDE5A/CD276/MSN/CX3CL1/MPL/PRKCQ/BCL2L1/SOX11/BAX/CD151/SH3RF1/CD55/SCRIB/TNFRSF21/TNFSF18/IHH/RC3H1/BCL2/IFNE/CCND3/STAT6/TRAF6/NFATC2/IGFBP2/EFNB1/PNP/AHR/EMP2/NCK2/SLC39A10/PELI1/CTNNB1/ANXA1/ERBB2/CD320/CLU/LYN/HLA-G/HELLS/MAPK8IP1/KIT/GPR183/CDKN1A/ELF4/LMBR1L/FOXJ1/IL33/IMPDH2/CTPS1/IFNA1/CD70/TCIRG1/TFRC/CD24/SHB/TNFRSF13C/MYD88/SHH/BLK/ARG1/NMB/TREM2/IL23A/P…	149	0.42816091954023
GO:0051216	BP	GO:0051216	cartilage development	96/5292	201/18903	0.00000000179909870555144	0.000000164360517457164	0.00000011338379962355	HMGA2/BMP1/TAPT1/TIMP1/ECM1/CHI3L1/RUNX1/SRF/MDK/COMP/TGFB1/CD44/LOXL2/RARA/TGFBR1/RARG/BMP2/MMP13/GHR/COL11A1/SNORC/HYAL2/ADAMTS7/RUNX2/SOX5/IHH/TGFBI/SERPINH1/COL1A1/OSR1/BMPR1A/EFEMP1/MBOAT2/CTNNB1/CCN1/MATN3/HOXA11/ZBTB16/RARB/CHST11/GLI3/RFLNA/SLC39A14/FGFR3/WNT5A/WNT7A/CCN2/WNT11/COL27A1/CCN3/SNAI1/FGF2/OGN/CREB3L2/PRKG2/PKDCC/COL2A1/COL3A1/HES5/AXIN2/ADAMTS12/WNT7B/BGN/CCN4/CHRDL2/SATB2/PK…	96	0.477611940298507
GO:0070371	BP	GO:0070371	ERK1 and ERK2 cascade	146/5292	340/18903	0.00000000187517791630262	0.000000168898067250074	0.000000116514019973674	FN1/NOX4/DUSP6/CHI3L1/C5AR2/CTSH/DUSP4/PDGFA/NOD1/TGFB1/CD44/CX3CL1/SPRY4/CXCL17/BMP2/FGF1/LMO3/F2R/IQGAP3/RPS6KA6/SPRED3/OXTR/DAB2IP/ICAM1/NEK10/CCL20/DNAJC27/DUSP5/CCL17/EPHB1/JUN/SRC/CCL13/FGFR2/ZFP36L2/SPRY1/PDGFB/CCL26/PDGFC/ZFP36L1/GRB10/RRAS/CCN1/GBP1/PTK2B/ERBB2/P2RY6/APOE/LYN/PRKD2/GAS6/EPHA4/HCRTR1/FGFR3/FGF20/DUSP7/CCL21/GPR183/TNFAIP8L3/CCN2/FBXW7/AKAP12/MTURN/FBLN1/FGF2/DUSP9/NDRG2/A…	146	0.429411764705882
GO:0015837	BP	GO:0015837	amine transport	59/5292	106/18903	0.00000000192640482738377	0.000000171102206543322	0.000000118034541397154	SYT12/ADORA1/SLC6A1/SYT1/OXTR/SLC12A2/SYT8/ARL6IP5/SYT9/GDNF/PRKN/ADRA2C/SNCA/AVPR1A/AVPR1B/FGF20/DDC/SYT4/OPRK1/CHGA/SV2A/CRH/PER2/AGT/RGS4/HTR1B/SLC18A2/SNCG/CXCL12/RGS2/ARG1/NPY5R/RAB3B/RHCG/HTR2A/AQP9/ADORA2A/SLC38A1/TH/TACR2/SYT11/ADORA3/SYT7/CHRNB2/SLC22A16/CHRNA4/DRD2/KCNA2/GRM7/SLC18A1/SYT5/DRD4/GRM2/SLC7A5/SYT15/CHRNA3/CNR1/TNF/SYT10	59	0.556603773584906
GO:0048880	BP	GO:0048880	sensory system development	166/5292	398/18903	0.00000000204605018201779	0.000000179239601561695	0.000000123648108332178	GRHL3/STRA6/CELF4/BIRC7/SRF/FJX1/SMARCA4/PBX4/RARA/TGFBR1/ALDH1A3/RARG/COL8A1/SOX11/CYP1B1/BAX/PRDM1/GPM6A/SDK1/PITX3/SPRED3/PXDN/PROX1/MFAP2/CITED2/SLC17A7/PPP1R13L/SLC25A25/IHH/ADAMTS18/BCL2/MTERF4/COL4A1/AQP1/EPHB1/JUN/ROM1/SPRY1/TUB/COL8A2/DZANK1/FZD5/EFEMP1/CHRDL1/VAX2/RORB/SMARCD3/CTNNB1/NECTIN1/OPN5/CDON/RARB/AQP5/LIMK2/GLI3/SLC6A3/IFT140/PLAAT3/COL5A1/DLL4/PKNOX1/RP1/WNT9B/TBC1D32/WNT5A/W…	166	0.417085427135678
GO:0015849	BP	GO:0015849	organic acid transport	140/5292	324/18903	0.00000000245142784576158	0.00000021184974423845	0.000000146144155072358	PLA2G12B/ADORA1/SLC6A20/ABCC3/PLA2R1/ABCC11/SLC6A1/PLA2G2E/SLC15A4/SFXN3/SLC7A4/TRPC4/SLC27A6/SLC12A2/SLC17A7/CRABP2/SLC22A4/SLC6A14/SLC26A7/ARL6IP5/SLC1A7/SLC66A1/SLC7A6/GIPC1/SLC17A5/SLC1A5/SLC47A1/SLC10A7/SLC6A15/SLC19A2/ANXA1/PRAF2/SNCA/SLC27A2/APOE/SLC38A11/AVPR1A/OCA2/AVPR1B/SPX/LRRC8A/SYT4/PLA2G2C/ERFE/SV2A/SFXN2/SLC26A4/AKR1C1/MPC2/SLC25A15/SLC7A2/SLC2A1/PLA2G10/PER2/LRP2/AGT/SLC1A4/SLCO1…	140	0.432098765432099
GO:0007160	BP	GO:0007160	cell-matrix adhesion	109/5292	238/18903	0.00000000303547667149899	0.000000258824977523147	0.000000178549933056172	FN1/COL13A1/TIAM1/SDC4/LYVE1/ITGA2/ADAMTS9/PLAU/SRF/ITGA3/CD44/CDKN2A/MAP4K4/CEACAM6/BCL2L11/CX3CL1/GFUS/EPHA3/CDH13/NID1/PLEKHA2/RCC2/CTTN/ADAM15/ITGB4/ARHGAP6/CD63/FUT1/ITGA6/ITGA7/ACTN1/BCL2/SRC/MSLN/TNXB/LDB1/ITGB5/EMP2/FBLN5/RRAS/TECTA/CTNNB1/PTK2B/CORO1C/APOD/EPB41L5/MYOC/ACER2/MMP14/CCL21/HRG/COL5A3/CCN2/DDR1/SNED1/PHLDB2/RASA1/GPM6B/HPSE/PTPRK/LIMCH1/CAMSAP3/SEMA3E/ITGA2B/RHOD/ACTN3/COL3A…	109	0.457983193277311
GO:0031214	BP	GO:0031214	biomineral tissue development	85/5292	174/18903	0.00000000390580007918038	0.000000328652519820507	0.00000022672033423608	HEY2/ECM1/COMP/TGFB1/IBSP/KL/GPC3/BMP2/FAM20A/MMP13/ALOX5/WDR72/FGFR2/ALPL/COL1A1/OSR1/DMP1/BMPR1A/ADGRV1/CCN1/NECTIN1/NOS3/TUFT1/PTK2B/FAM20C/ACVR1/LTF/RFLNA/KLF10/GAS6/FGFR3/AHSG/TBX1/GPM6B/WNT11/ANO6/ANKH/HEY1/TCIRG1/PHEX/PKDCC/AMTN/ISG15/ACTN3/VDR/ROR2/COL1A2/AXIN2/NOTUM/ENAM/ITGB6/SPP1/LTBP3/SMPD3/BMPR1B/SLC20A1/OMD/SLC24A3/ODAM/TMEM119/LOX/OSR2/CCDC154/KLK4/SOX9/ENPP1/MSX2/PTN/SRGN/CCR1/DDR…	85	0.488505747126437
GO:0031349	BP	GO:0031349	positive regulation of defense response	133/5292	307/18903	0.00000000500700474627209	0.000000414799704993971	0.000000286148810934486	LRRK2/CAMK2N1/KLK7/ITGA2/C2CD4A/MDK/FYN/GPRC5B/NOD1/RAET1E/LPL/EMILIN2/STING1/SLC15A4/CX3CL1/MAPK13/CTSC/GPR4/NINJ1/HYAL2/TNFRSF1A/TNFSF18/EREG/RAET1G/TRAF6/SRC/UCN/FCN3/LGALS1/PARP9/IKBKE/SNX4/PAK3/SNCA/LYN/HLA-G/COLEC10/KLK5/SUCNR1/NLRP10/WNT5A/IL33/MMRN2/TLR2/PLA2G7/TLR3/NFKBIA/FCN2/AGT/VAMP8/TTBK1/CCR7/STAP1/ARG1/TREM2/C3/CCN4/IL23A/CD47/NPY5R/IL2/PLA2G5/C2CD4B/PTGER3/NLRP6/TNFSF4/IL16/TNFRSF…	133	0.433224755700326
GO:0042475	BP	GO:0042475	odontogenesis of dentin-containing tooth	52/5292	91/18903	0.00000000505932400149019	0.000000414799704993971	0.000000286148810934486	LRP4/JAG2/BCL2L11/PERP/BMP2/BAX/FAM20A/ADM/RUNX2/TRAF6/WDR72/TNFRSF11B/WNT10A/DMP1/BMPR1A/CTNNB1/NECTIN1/TP63/LAMA5/FAM20C/GLI3/KLK5/NGFR/TBX1/BCL11B/TCIRG1/HTRA1/AMTN/SHH/ENAM/ITGB6/BSG/FGF10/SMPD3/ODAM/APCDD1/PDGFRA/CCDC154/KLK4/MSX2/RELT/SOSTDC1/HAND2/DLX2/CFTR/RSPO2/DLX3/LHX8/SLC34A1/SCN5A/WNT6/SERPINE1	52	0.571428571428571
GO:0018212	BP	GO:0018212	peptidyl-tyrosine modification	159/5292	382/18903	0.00000000528549567717898	0.000000424195770533854	0.000000292630669405766	LRP4/SRCIN1/TGFA/RPS6KA5/EPHA10/EPHB3/ADORA1/CSF2/DLG4/MET/NOX4/TYRO3/ALK/DOK7/INSR/FYN/PDGFA/GPRC5B/TGFB1/CRLF1/CD44/ARHGEF2/EPHA3/MVP/RELN/GHR/HYAL2/TNFRSF1A/CSPG4/TNFSF18/EPHA6/EREG/ERBB3/EPHB1/MST1R/SRC/FGFR2/DYRK3/PDGFB/NCK2/PDGFC/PARP14/EFEMP1/PARP9/PRKCE/PTK2B/ERBB2/ACVR1/NEK1/LYN/GAS6/PKM/EPHA4/FGFR3/KIT/HRG/NTRK3/GFRA1/DDR1/FBXW7/RAP2B/INPP5F/TEC/CEP43/TPST1/LONP1/MUSK/NEURL1/AGT/PKDCC/E…	159	0.416230366492147
GO:0006875	BP	GO:0006875	cellular metal ion homeostasis	172/5292	420/18903	0.00000000530659290738207	0.000000424195770533854	0.000000292630669405766	TMPRSS6/CLDN16/KCNJ2/ADORA1/RYR1/ADCY8/LCN2/TRPC5/CX3CL1/BAX/F2R/ATP2C2/TRPC4/CYBRD1/SLC30A3/PML/RYR2/GRIA1/SLC12A2/BCL2/ANK2/TGM2/APLNR/CCL13/ATP6AP1/ISCU/ITPR1/VAPB/HTT/PRKACA/SLC10A7/PRKCE/SLC39A10/PRKD1/MCU/PRND/PTK2B/SLC39A13/SNCA/ERO1A/DMD/P2RY6/APOE/GP5/LYN/SCARA5/WFS1/FLNA/SLC39A14/HCRTR1/CCL21/WNT5A/KEL/CALB2/ERFE/SV2A/HAP1/CAMK2D/ATP7B/MT1A/STEAP4/TSPOAP1/JPH1/CACNA1C/JPH3/CHD7/FGF2/CAL…	172	0.40952380952381
GO:0003073	BP	GO:0003073	regulation of systemic arterial blood pressure	54/5292	96/18903	0.00000000556659200494566	0.000000439485874958364	0.000000303178519723551	REN/ADORA1/ECE1/ADRA1B/KL/F2R/OXTR/ADM/DDAH1/PLCB3/GJA5/PDGFB/EMP2/RPS6KA2/NOS3/ADRB3/NOX1/GAS6/SUCNR1/AVPR1A/AVPR1B/SPX/CPA3/CALCA/NAV2/AGT/KLK2/TNNI3/CORO2B/GPR37L1/KCNK6/AR/ENPEP/PDE4D/CTSG/HSD11B2/CORIN/CMA1/PTPRO/CYBA/EDNRB/OR51E2/AGTR1/PCSK5/DRD2/ADM2/EDN2/CYP4F12/ASIC2/ADRA1A/EDN3/KLK1/TNF/KLK3	54	0.5625
GO:0018108	BP	GO:0018108	peptidyl-tyrosine phosphorylation	158/5292	380/18903	0.00000000643970528186476	0.000000502218478994209	0.000000346454490838193	LRP4/SRCIN1/TGFA/RPS6KA5/EPHA10/EPHB3/ADORA1/CSF2/DLG4/MET/NOX4/TYRO3/ALK/DOK7/INSR/FYN/PDGFA/GPRC5B/TGFB1/CRLF1/CD44/ARHGEF2/EPHA3/MVP/RELN/GHR/HYAL2/TNFRSF1A/CSPG4/TNFSF18/EPHA6/EREG/ERBB3/EPHB1/MST1R/SRC/FGFR2/DYRK3/PDGFB/NCK2/PDGFC/PARP14/EFEMP1/PARP9/PRKCE/PTK2B/ERBB2/ACVR1/NEK1/LYN/GAS6/PKM/EPHA4/FGFR3/KIT/HRG/NTRK3/GFRA1/DDR1/FBXW7/RAP2B/INPP5F/TEC/CEP43/LONP1/MUSK/NEURL1/AGT/PKDCC/EPHA5/C…	158	0.415789473684211
GO:0098657	BP	GO:0098657	import into cell	113/5292	252/18903	0.00000000695786544559238	0.000000536090958127268	0.000000369821358052982	HCN4/STRA6/KCNJ2/SLC6A20/FYN/SLC9A5/SLC6A1/SLC15A4/KCNK5/SLC12A5/CYBRD1/SLC12A2/SLC5A2/SLC22A4/SLC6A14/CACNA2D1/ISCU/ARL6IP5/SLC1A7/SLC1A5/NEURL1B/CNGA3/SLC47A1/SLC39A10/GDNF/PRKN/SNCA/SLC27A2/SLC6A3/SLC39A14/SPX/LRRC8A/GPM6B/STEAP4/SNAP25/TRPV3/CACNA1D/SLC7A2/SLC2A1/CACNA1C/PER2/SLC9C1/LRP2/HCN2/AGT/SLC1A4/SLC39A12/RGS4/SLC18A2/ACSL5/RGS2/SLC16A2/KCNQ1/STEAP2/ARG1/ATP1A1/TREM2/GRM1/SLC6A6/RAB3B/…	113	0.448412698412698
GO:0072503	BP	GO:0072503	cellular divalent inorganic cation homeostasis	138/5292	323/18903	0.0000000076239429211838	0.000000580418035487743	0.000000400400310559916	ADORA1/RYR1/ADCY8/TRPC5/CX3CL1/BAX/F2R/ATP2C2/TRPC4/SLC30A3/PML/RYR2/GRIA1/BCL2/ANK2/TGM2/APLNR/CCL13/ITPR1/VAPB/HTT/PRKACA/SLC10A7/PRKCE/SLC39A10/PRKD1/MCU/PTK2B/SLC39A13/SNCA/ERO1A/DMD/P2RY6/APOE/GP5/LYN/WFS1/FLNA/SLC39A14/HCRTR1/CCL21/WNT5A/KEL/CALB2/SV2A/HAP1/CAMK2D/ATP7B/MT1A/TSPOAP1/JPH1/CACNA1C/JPH3/CHD7/FGF2/CALCA/TCIRG1/ITPR2/SLC39A12/TRPM8/SLC30A2/ATP13A4/HTR1B/VDR/TNNI3/GP1BA/CCR7/GSTO…	138	0.427244582043344
GO:0051963	BP	GO:0051963	regulation of synapse assembly	57/5292	104/18903	0.00000000775008883673445	0.000000583080213069609	0.000000402236808851444	SLIT1/EPHB3/AMIGO2/IL1RAP/AGRN/CBLN1/SLITRK4/OXTR/EPHB1/NLGN1/NECTIN1/NRXN1/FLRT2/SNCA/LRRTM2/SLITRK5/WNT5A/WNT7A/FLRT3/NTRK3/NLGN3/SRPX2/TLR2/NEGR1/ST8SIA2/SYNDIG1/NLGN2/MUSK/DKK1/ADGRB3/EPHA7/NTN1/LRFN5/CLSTN2/IL1RAPL1/GHRL/SLITRK3/MDGA1/THBS2/ABI3/CBLN2/CHRNB2/WNT3A/LRFN4/SLITRK2/EFNA5/LRRC4B/LHFPL4/NTNG2/ASIC2/LRRN3/IL1RAPL2/GRID2/CUX2/SLITRK6/ROBO2/NPTX1	57	0.548076923076923
GO:0010959	BP	GO:0010959	regulation of metal ion transport	172/5292	423/18903	0.00000000978546617555746	0.000000727651816194069	0.000000501969262445059	KCNJ2/ADORA1/SCN1B/TESC/LGALS3/FYN/CBARP/STAC/CX3CL1/KCNIP4/KCNN4/ACTN4/BAX/F2R/NKAIN4/CACNB1/ATP2C2/PML/LRRC52/CD63/RYR2/BCL2/CRACR2B/FXYD5/ANK2/SLMAP/UCN/APLNR/CACNA2D1/ISCU/KCNA1/HTT/OSR1/PDGFB/TSPAN13/NETO1/PRKACA/INPP5K/PRKCE/PRKD1/CTNNB1/NOS3/GALR2/GRIN1/PTK2B/SNCA/DMD/GNB2/P2RY6/LYN/NOS1AP/WFS1/FLNA/PLPP4/KCNN2/ANK3/DPP6/GRAMD2A/OPRK1/KEL/FHL1/PKP2/STAC2/HAP1/CAMK2D/EFHB/CACNB3/ANO6/TRPV3/…	172	0.40661938534279
GO:0032963	BP	GO:0032963	collagen metabolic process	58/5292	107/18903	0.00000000991856468367799	0.000000729071507495641	0.000000502948633869261	TMPRSS6/PRSS2/MRC2/ITGA2/RUNX1/KLK6/MMP11/TGFB1/ADAMTS14/MMP16/F2R/MMP13/ADAM15/P3H3/MMP7/MMP1/IHH/SERPINH1/PRTN3/UCN/P3H1/TNXB/COL1A1/TRAM2/ENG/CTSB/MMP10/RETREG3/COL5A1/MFAP4/MMP14/CCN2/CTSS/CYP7A1/P3H2/COL1A2/FAP/ARG1/SERPINB7/ADAMTS3/ADAMTS2/SMPD3/MMP3/ERRFI1/MMP8/MMP24/SCX/IL6/PDGFRB/CREB3L1/MMP12/INHBA/DDR2/MMP21/MMP25/RCN3/MMP17/WNT4	58	0.542056074766355
GO:0048732	BP	GO:0048732	gland development	178/5292	441/18903	0.0000000103490127463755	0.000000744921721880083	0.000000513882875009165	STRA6/TGFA/PLXND1/CDKN2B/EPHB3/CCND1/MET/CLDN1/ITGA2/SRF/MDK/INSR/PDGFA/TGFB1/MSN/MAFB/RARA/BCL2L11/TGFBR1/ALDH1A3/LSR/RARG/APLN/BMP2/FGF1/CYP1B1/BAX/PLAG1/ALOX15B/IQGAP3/ATP2C2/WNT3/SCRIB/OXTR/PROX1/PML/ELK1/CSMD1/CITED2/IHH/BCL2/TFCP2L1/PAM/INHBB/GPX1/ELF3/TGFBR3/STAT6/JUN/TGM2/HPN/SRC/CYP7B1/GLI1/FGFR2/ID4/WNT10A/IGF2R/HNF1B/BMPR1A/IGSF3/CTNNB1/HOXA11/FPGS/TP63/ANXA1/LAMA5/TNC/E2F7/DNAAF1/SERP…	178	0.403628117913832
GO:0006836	BP	GO:0006836	neurotransmitter transport	98/5292	212/18903	0.0000000103671670441481	0.000000744921721880083	0.000000513882875009165	SYT12/LRRK2/GRM4/BAIAP3/MCTP2/SYN1/DVL1/SLC6A1/SLC18A3/SYT1/SCRIB/SLC17A7/SYT8/RIMS2/STX3/STX2/PCLO/SYP/SLC1A7/SYT9/GIPC1/CHAT/NLGN1/SLC6A15/SLC6A16/STX1B/GDNF/NRXN1/PRKN/CSPG5/SNCA/SLC6A3/STX11/DDC/SYT4/WNT7A/SV2A/BRSK1/GPM6B/SNAP25/STXBP2/PER2/GABRA2/UNC13C/GABRQ/HTR1B/SLC18A2/NR4A1/SV2B/SNCG/GRIN3A/RPH3A/MCTP1/RIMS3/CHRNB4/APBA1/SLC6A6/RAB3B/ASIC1/GFAP/HTR2A/ADORA2A/SLC38A1/RIMS4/TH/SLC29A4/TA…	98	0.462264150943396
GO:0099565	BP	GO:0099565	chemical synaptic transmission, postsynaptic	67/5292	130/18903	0.0000000113956358995995	0.000000809723239754876	0.000000558586082517211	GABRB2/LRRK2/GABRD/ADORA1/CELF4/DLG4/GLRB/CBLN1/DVL1/GABRA6/RELN/RIMS2/PRKAR1B/TMEM108/GABRG3/BAIAP2/SLC1A7/GABRA1/NETO1/NLGN1/GRIN1/STX1B/PTK2B/NRXN1/SNCA/WNT7A/NLGN3/S1PR2/NLGN2/GABRA2/GABRQ/RGS4/P2RX5/CHRNB4/MAPK8IP2/GABRP/CHRNE/INSYN2A/GRIN2C/GABRR2/ADORA2A/CHRNA10/GHRL/SHANK3/SLC8A2/GABRR3/CHRFAM7A/CHRNB2/GLRA1/INSYN1/CHRNA4/GABRB3/DRD2/CHRNA5/CHRNA7/NPAS4/GABRE/GRID2/DRD4/P2RX3/CUX2/SEZ6/CH…	67	0.515384615384615
GO:0006936	BP	GO:0006936	muscle contraction	147/5292	351/18903	0.0000000122680776907199	0.000000857265302916716	0.000000591382887045629	HCN4/KCNJ2/ADORA1/RYR1/SCN1B/ADRA1B/ITGA2/NMU/SRF/PDE5A/COMP/STAC/MYBPH/LMOD1/TNNI1/F2R/CTTN/CACNB1/OXTR/MYOM3/RYR2/PPP1R13L/GJC1/ANK2/SLMAP/UCN/CACNA2D1/KCNA1/GJA5/SPHK1/PRKACA/TRIM63/ORMDL3/HSBP1/HTR1D/GALR2/GDNF/ADRA2C/DMD/TNNT3/NOS1AP/FLNA/ASPH/KCNN2/SPX/PPP1R12B/KIT/CHGA/PKP2/STAC2/CCN2/DSC2/CAMK2D/CRYAB/TMOD1/CACNA1D/CACNA1C/CALCA/CHRM3/APBB2/AGT/TBXA2R/ACTN3/TNNI3/NR4A1/BIN1/GSTO1/TNNT1/RG…	147	0.418803418803419
GO:0046651	BP	GO:0046651	lymphocyte proliferation	131/5292	305/18903	0.0000000123328237479809	0.000000857265302916716	0.000000591382887045629	BID/SDC4/LGALS3/VTCN1/FYN/PDE5A/CD276/MSN/MPL/PRKCQ/SOX11/BAX/CD151/SH3RF1/CD55/SCRIB/TNFRSF21/TNFSF18/IHH/RC3H1/BCL2/IFNE/CCND3/TRAF6/NFATC2/IGFBP2/EFNB1/PNP/AHR/EMP2/NCK2/SLC39A10/PELI1/CTNNB1/ANXA1/ERBB2/CD320/LYN/HLA-G/HELLS/MAPK8IP1/GPR183/CDKN1A/ELF4/LMBR1L/FOXJ1/IMPDH2/CTPS1/IFNA1/CD70/TFRC/CD24/SHB/TNFRSF13C/MYD88/SHH/BLK/ARG1/IL23A/PLCL2/IL2/CD19/CR2/CD40LG/EBI3/FCRL3/FGF10/IL27RA/MS4A1/…	131	0.429508196721311
GO:0050886	BP	GO:0050886	endocrine process	52/5292	93/18903	0.000000014013861597122	0.000000963641343156937	0.0000006647662020774	REN/ECE1/RETN/F2R/OXTR/KISS1/AQP1/INHBB/CRY2/UCN/RPS6KA2/NOS3/NOX1/SUCNR1/AVPR1A/AVPR1B/OPRK1/CRY1/CRH/GDF9/NIBAN2/CPA3/AGT/HCAR2/KCNQ1/PPARG/SPP1/TSPO/GJA1/ENPEP/CTSG/GHRL/HSD11B2/CRHBP/GNRHR/NKX3-1/TACR2/INHA/CORIN/CMA1/GALR1/CYBA/EDNRB/OR51E2/INHBA/AGTR1/PCSK5/FOXD1/EDN2/POMC/EDN3/FOXL2	52	0.559139784946237
GO:0042445	BP	GO:0042445	hormone metabolic process	108/5292	241/18903	0.0000000154874094110818	0.00000105363811897732	0.000000726850311778768	DPP4/REN/ECE1/PCSK1N/CYP2S1/KLK6/PAPSS2/UGT2B11/ALDH1A3/RDH5/DHRS3/BMP2/CYP1B1/AWAT2/SCG5/GHR/ADM/DHRS2/CRABP2/ADH1C/PCSK6/HPN/ADH1B/CPQ/STARD3/PCSK2/AKR1C2/SDR16C5/EGR1/CYP2W1/CTSB/ERO1A/DHRS11/CYP26A1/ALDH1A1/PRMT3/ADH6/AKR1C1/PCSK1/ALDH1A2/PLA2G7/CPA3/LHB/DHCR7/SLCO1C1/DIO2/SCPEP1/PAX8/SHH/GCNT4/RDH12/PLB1/TG/CYP26C1/SLC16A2/ATP1A1/DDO/BCO1/CACNA1H/CYP17A1/CYP21A2/SPP1/CHST9/FOXA1/BMP5/SULT1B1…	108	0.448132780082988
GO:0019722	BP	GO:0019722	calcium-mediated signaling	96/5292	208/18903	0.0000000160871418339362	0.00000108291865292655	0.000000747049434083399	LRRK2/MCTP2/PPP1R9B/CDH13/ACKR2/RYR2/CCL20/TMEM100/CCR3/ERBB3/ANK2/NFATC2/ITPR1/AZU1/HTT/SPHK1/PRKACA/MCU/GBP1/GRIN1/PTK2B/NFATC1/RCAN1/DMD/NFATC4/AVPR1A/FHL2/SAMD14/CAMK2D/EFHB/CXCL8/CACNA1C/CHRM3/CCR10/TRPM8/ACTN3/TNNI3/CCR7/TRPM5/GSTO1/NFATC3/PTGFR/P2RX5/MCTP1/TREM2/CCR6/ADGRB2/GRIN2C/CXCR4/ACKR3/CCR8/NMUR1/TRAT1/SLC8A2/SGCD/CCR9/ZAP70/PTPRC/TBC1D10C/CXCR5/DEFB1/CCL4/FCGR3A/SELE/CD3E/HPCA/CCR1…	96	0.461538461538462
GO:0050921	BP	GO:0050921	positive regulation of chemotaxis	72/5292	144/18903	0.0000000173354758959179	0.00000115479550369161	0.000000796633546927543	MET/ITGA2/MDK/TGFB1/CDH13/CXCL17/CAMK1D/TNFSF18/STX3/LPAR1/DAPK2/SMOC2/AZU1/PDGFB/CCL26/PRKD1/MCU/PTK2B/PRKD2/VEGFD/GAS6/SUCNR1/CCL21/WNT5A/NTRK3/CXCL8/ANO6/PLA2G7/FGF2/TMSB4X/CCR7/CXCL12/STK39/LGMN/F7/TREM2/IL23A/CCR6/S100A14/SCG2/ARTN/FGF10/THBS4/IL16/CXCR4/SEMA5A/CALR/CCL7/CCL19/CASR/CCL4/PTN/IL6/CCR1/PDGFRB/IL12A/SLAMF1/FPR2/CSF1R/IL4/PGF/EDN2/CX3CR1/CXCL13/FGF16/XCL2/EDN3/CCL3/XCL1/CCL5/SERP…	72	0.5
GO:0021700	BP	GO:0021700	developmental maturation	130/5292	304/18903	0.0000000192312380936623	0.00000126787389287598	0.000000874640465008557	CDH3/REN/LRRK2/NRCAM/RYR1/SEZ6L2/BAIAP3/DLG4/C1QL1/TMEM79/AGRN/BNC1/CX3CL1/GLDN/BMP2/RELN/DAB2IP/CD63/PALM/ANKRD27/ADAMTS7/RUNX2/EREG/IHH/BCL2/TFCP2L1/B4GALT6/SYP/PRKACA/FZD5/NLGN1/CHRDL1/B4GALT5/CTNNB1/RPS6KA2/PTK2B/ZBTB16/NRXN1/CBFB/RAB38/TDRD6/FAM20C/BCL11A/LTF/NFATC4/RFLNA/MYOC/FGFR3/RECK/FARP2/CCL21/CLN5/TDRKH/WNT5A/TDRD10/SOX10/PLXNB1/ARHGEF15/ALDH1A2/CNGB1/PLA2G10/NEURL1/UNC13C/MTCH1/SHB/R…	130	0.427631578947368
GO:0046942	BP	GO:0046942	carboxylic acid transport	125/5292	290/18903	0.0000000205545969434898	0.00000134129232095528	0.000000925288032117786	PLA2G12B/ADORA1/SLC6A20/ABCC3/PLA2R1/ABCC11/SLC6A1/PLA2G2E/SLC15A4/SFXN3/TRPC4/SLC12A2/SLC17A7/SLC6A14/SLC26A7/ARL6IP5/SLC1A7/SLC66A1/SLC7A6/GIPC1/SLC17A5/SLC1A5/SLC47A1/SLC10A7/SLC6A15/SLC19A2/ANXA1/PRAF2/SNCA/SLC38A11/AVPR1A/AVPR1B/LRRC8A/SYT4/ABCC6/PLA2G2C/SV2A/SFXN2/SLC16A4/SLC26A4/AKR1C1/MPC2/SLC25A15/SLC7A2/PLA2G10/PER2/LRP2/AGT/SLC1A4/SLCO1C1/SLC16A1/RGS4/CYP7A1/HTR1B/RGS2/ABCC2/SLC16A2/SS…	125	0.431034482758621
GO:0002685	BP	GO:0002685	regulation of leukocyte migration	104/5292	231/18903	0.0000000211060186316178	0.00000135855074564024	0.000000937193724534506	DPP4/ADORA1/LYVE1/ITGA2/ECM1/LGALS3/CHST2/C5AR2/MDK/MSN/CX3CL1/CXCL17/ADTRP/ICAM1/FUT9/CAMK1D/CCL20/TNFSF18/MTUS1/DAPK2/GCSAM/MCU/PTK2B/ANXA1/APOD/LYN/VEGFD/GAS6/MMP14/CCL21/WNT5A/IL33/TNFAIP6/CXCL8/ANO6/CCN3/PLA2G7/GPR18/DUSP1/MYD88/GP1BA/CCR7/CXCL12/STAP1/MADCAM1/STK39/LGMN/F7/TREM2/CCL28/IL23A/CCR6/CD47/S100A14/BMP5/THY1/RHOH/HMOX1/IL27RA/THBS4/SMPD3/CCL2/CALR/PYCARD/CCL7/PLVAP/RIN3/CCL19/DOCK…	104	0.45021645021645
GO:0071248	BP	GO:0071248	cellular response to metal ion	92/5292	198/18903	0.000000021243952238315	0.00000135855074564024	0.000000937193724534506	SYT12/LRRK2/RYR1/DLG4/ADCY8/CLDN1/CPNE4/SYT1/CPNE2/SLC12A2/SYT8/AOC1/DLG2/CPNE3/AQP1/INHBB/JUN/ITPKA/KCNA1/SYT9/NLGN1/ADGRV1/PRKN/SNCA/NFATC4/ANK3/ZNF658/SYT4/WNT5A/FOSB/CAMK2D/MT1A/RASGRP2/RASA4B/IQGAP1/FOS/SHH/CAPN3/STK39/ITPKB/LGMN/CACNA1H/SLC40A1/JUND/PRKAA2/HMOX1/TSPO/MT1M/SMPD3/MAP1LC3A/CALR/CRHBP/TH/HSPA5/TFR2/SYT11/SLFN14/HPCA/SLC13A5/SYT7/KCNH1/SLC1A1/ALOX5AP/MT1X/FABP4/ABCB6/GLRA1/MT1F/…	92	0.464646464646465
GO:0060079	BP	GO:0060079	excitatory postsynaptic potential	64/5292	124/18903	0.0000000223712460551341	0.00000141647642101567	0.000000977153644784441	GABRB2/LRRK2/GABRD/ADORA1/CELF4/DLG4/GLRB/CBLN1/DVL1/GABRA6/RELN/RIMS2/PRKAR1B/TMEM108/GABRG3/BAIAP2/SLC1A7/GABRA1/NETO1/NLGN1/GRIN1/STX1B/PTK2B/NRXN1/SNCA/WNT7A/NLGN3/S1PR2/NLGN2/GABRA2/GABRQ/RGS4/P2RX5/CHRNB4/MAPK8IP2/GABRP/CHRNE/GRIN2C/GABRR2/ADORA2A/CHRNA10/GHRL/SHANK3/SLC8A2/GABRR3/CHRFAM7A/CHRNB2/GLRA1/CHRNA4/GABRB3/DRD2/CHRNA5/CHRNA7/NPAS4/GABRE/GRID2/P2RX3/CUX2/SEZ6/CHRNA3/GABRR1/GRIN2B/G…	64	0.516129032258065
GO:0050731	BP	GO:0050731	positive regulation of peptidyl-tyrosine phosphorylation	90/5292	193/18903	0.0000000243374503485894	0.00000152554995682605	0.00000105239782215678	LRP4/SRCIN1/TGFA/ADORA1/CSF2/DLG4/NOX4/ALK/DOK7/FYN/GPRC5B/TGFB1/CRLF1/CD44/ARHGEF2/RELN/GHR/TNFRSF1A/CSPG4/TNFSF18/EREG/ERBB3/SRC/PDGFB/PARP14/PARP9/PTK2B/ACVR1/LYN/GAS6/EPHA4/FGFR3/KIT/GFRA1/FBXW7/NEURL1/AGT/CD24/STAP1/HES5/TDGF1/DOCK3/TREM2/HGF/IL23A/AFAP1L2/IL2/BANK1/IL11/ERBB4/ITGA5/PTK6/HTR2A/FGF10/THBS4/ALKAL2/CSF3/GHRL/IL31RA/PTPRC/CNTN1/LRP8/FLT3/CD3E/IL6/LTK/FGF7/IL18/CD40/AREG/WNT3A/IL…	90	0.466321243523316
GO:0010038	BP	GO:0010038	response to metal ion	149/5292	360/18903	0.0000000245710157237034	0.00000152554995682605	0.00000105239782215678	SYT12/LRRK2/RYR1/CCND1/DLG4/ADCY8/CLDN1/PPP5C/SLC6A1/LOXL2/CPNE4/S100A16/SYT1/CPNE2/CYBRD1/SLC30A3/GSS/RYR2/SLC12A2/SYT8/AOC1/DLG2/BCL2/PAM/CPNE3/AQP1/INHBB/JUN/IGFBP2/GIPR/TNFRSF11B/ITPKA/KCNA1/SYT9/CNGA3/NLGN1/ADGRV1/PTK2B/IMPA2/PRKN/SDC1/NDRG1/SNCA/SLC6A3/NFATC4/SUCNR1/ANK3/ZNF658/SYT4/WNT5A/ABCC6/KIT/SORD/FOSB/CAMK2D/ATP7B/MT1A/TFF1/RASGRP2/PCSK1/NPC1/RASA4B/IQGAP1/FOS/TCIRG1/LONP1/TFRC/SLC30…	149	0.413888888888889
GO:1903131	BP	GO:1903131	mononuclear cell differentiation	187/5292	473/18903	0.0000000277730236169288	0.00000170777390413711	0.00000117810467589624	CSF2/DCSTAMP/JAG2/TYRO3/HDAC4/RUNX1/SRF/MDK/SMARCA4/MAFB/RARA/SOX4/BAX/SH3RF1/PRDM1/RUNX2/DHRS2/TNFSF18/TMEM98/IHH/RC3H1/BCL2/RABL3/SMARCA2/IFNE/PRTN3/STAT6/JUN/TRAF6/THOC5/PNP/ZFP36L2/LGALS1/LY6D/FZD5/ZFP36L1/EGR1/SMARCD3/CTNNB1/PTK2B/NFATC1/ZBTB16/ANXA1/CBFB/ERBB2/FGL2/LYN/GLI3/HLA-G/DLL4/GAS6/PKNOX1/MMP14/LRRC8A/KLHL25/HDAC9/BLNK/KIT/GPR183/LMBR1L/FOXJ1/BCL11B/KLF6/FZD8/ITM2A/IRF8/FOS/GPR18/CH…	187	0.395348837209302
GO:0071300	BP	GO:0071300	cellular response to retinoic acid	40/5292	66/18903	0.0000000307466920183578	0.00000187261995673712	0.00000129182342104198	GJB3/TESC/BRINP1/BRINP2/RARA/RARG/EPHA3/WNT3/AQP1/FGFR2/COL1A1/OSR1/PTK7/RORB/PTK2B/LYN/WNT9B/WNT5A/NTRK3/TBX1/BRINP3/WNT11/ALDH1A2/SETX/ABCA1/WNT7B/PTK6/TEAD2/RET/WNT5B/SOX9/SLC6A4/LTK/HAND2/WNT3A/CYP26B1/WNT10B/SERPINF1/WNT6/TNF	40	0.606060606060606
GO:0055074	BP	GO:0055074	calcium ion homeostasis	131/5292	309/18903	0.000000031680664869433	0.00000191130048905683	0.00000131850711487382	ADORA1/RYR1/ADCY8/TRPC5/CX3CL1/KL/BAX/FAM20A/F2R/ATP2C2/TRPC4/PML/ADM/RYR2/GRIA1/BCL2/ANK2/TGM2/APLNR/CCL13/ITPR1/VAPB/HTT/ALPL/PRKACA/SLC10A7/PRKCE/PRKD1/MCU/GRIN1/PTK2B/NT5E/SNCA/ERO1A/DMD/P2RY6/APOE/GP5/LYN/WFS1/FLNA/HCRTR1/CCL21/WNT5A/ABCC6/KEL/CALB2/SV2A/HAP1/CAMK2D/ATP7B/TSPOAP1/ANKH/JPH1/CACNA1C/JPH3/CHD7/FGF2/CALCA/TCIRG1/ITPR2/TRPM8/ATP13A4/HTR1B/VDR/TNNI3/GP1BA/CCR7/GSTO1/CXCL12/CAPN3/E…	131	0.423948220064725
GO:0032943	BP	GO:0032943	mononuclear cell proliferation	132/5292	312/18903	0.000000032584573072509	0.00000194746116634295	0.00000134345249136139	BID/SDC4/LGALS3/VTCN1/FYN/PDE5A/CD276/MSN/MPL/PRKCQ/BCL2L1/SOX11/BAX/CD151/SH3RF1/CD55/SCRIB/TNFRSF21/TNFSF18/IHH/RC3H1/BCL2/IFNE/CCND3/TRAF6/NFATC2/IGFBP2/EFNB1/PNP/AHR/EMP2/NCK2/SLC39A10/PELI1/CTNNB1/ANXA1/ERBB2/CD320/LYN/HLA-G/HELLS/MAPK8IP1/GPR183/CDKN1A/ELF4/LMBR1L/FOXJ1/IMPDH2/CTPS1/IFNA1/CD70/TFRC/CD24/SHB/TNFRSF13C/MYD88/SHH/BLK/ARG1/IL23A/PLCL2/IL2/CD19/CR2/CD40LG/EBI3/FCRL3/FGF10/IL27RA…	132	0.423076923076923
GO:0070372	BP	GO:0070372	regulation of ERK1 and ERK2 cascade	133/5292	315/18903	0.0000000334821780881619	0.00000198257897105366	0.00000136767844412755	FN1/NOX4/DUSP6/CHI3L1/C5AR2/DUSP4/PDGFA/NOD1/TGFB1/CD44/CX3CL1/SPRY4/CXCL17/BMP2/FGF1/LMO3/F2R/RPS6KA6/SPRED3/DAB2IP/ICAM1/NEK10/CCL20/DNAJC27/CCL17/EPHB1/JUN/SRC/CCL13/FGFR2/SPRY1/PDGFB/CCL26/PDGFC/RRAS/CCN1/GBP1/PTK2B/ERBB2/P2RY6/APOE/LYN/PRKD2/GAS6/EPHA4/HCRTR1/FGFR3/FGF20/CCL21/GPR183/TNFAIP8L3/CCN2/FBXW7/AKAP12/MTURN/FBLN1/FGF2/DUSP9/NDRG2/PTPRR/EPHA7/CCR7/SSTR4/TREM2/NPY5R/SEMA6A/ROS1/FFAR4…	133	0.422222222222222
GO:0070555	BP	GO:0070555	response to interleukin-1	70/5292	141/18903	0.0000000393514888435322	0.00000226939128551494	0.00000156553538991698	RPS6KA5/CITED1/HDAC4/CHI3L1/CX3CL1/MAPK13/GHR/HYAL2/DAB2IP/ADAMTS7/CCL20/NR1D1/CCL17/RC3H1/INHBB/TRAF6/SRC/CCL13/CCL26/IRAK2/TRIM63/IGBP1/EGR1/MTHFR/GBP1/RPS6KA4/ANXA1/SNCA/CCL21/AKAP12/CXCL8/PCSK1/IL1RN/GBP3/MYD88/ADAMTS12/CD47/MAPK11/CCL2/TNFRSF11A/PRKCA/PYCARD/CCL7/NKX3-1/KLF2/CCL19/SOX9/CCL18/CCL4/CD38/SELE/IL6/IL1R2/CYBA/AQP4/CD40/CCL14/CCL3L3/CCL22/GBP2/CCL16/ST18/PTGIS/CCL24/XCL2/CCL3/XCL1…	70	0.49645390070922
GO:0030003	BP	GO:0030003	cellular cation homeostasis	195/5292	499/18903	0.0000000395076913204044	0.00000226939128551494	0.00000156553538991698	TMPRSS6/CLDN16/LRRK2/KCNJ2/ADORA1/RYR1/ADCY8/LCN2/TRPC5/SLC9A5/CX3CL1/BAX/CA7/F2R/ATP2C2/TRPC4/SLC12A5/ATP6V1B2/CYBRD1/SLC30A3/PML/RYR2/GRIA1/SLC12A2/BCL2/ANK2/TGM2/APLNR/CCL13/ATP6AP1/ISCU/ITPR1/VAPB/HTT/PRKACA/SLC10A7/PRKCE/SLC39A10/PRKD1/MCU/PRND/PTK2B/RAB38/SLC39A13/SNCA/ERO1A/DMD/P2RY6/APOE/CA2/GP5/NOX1/LYN/SCARA5/WFS1/FLNA/AVPR1A/SLC39A14/HCRTR1/AVPR1B/CCL21/CLN5/SLC4A4/WNT5A/KEL/CALB2/ERFE…	195	0.390781563126253
GO:0033674	BP	GO:0033674	positive regulation of kinase activity	194/5292	496/18903	0.0000000395972382533583	0.00000226939128551494	0.00000156553538991698	HMGA2/SRCIN1/TENM1/TGFA/LRRK2/EPHA10/EPHB3/ADORA1/CCND1/DLG4/MET/NOX4/ADCY8/TYRO3/TNFRSF10B/TPD52L1/SDC4/ALK/CHI3L1/DOK7/CCND2/INSR/PDGFA/PDE5A/GPRC5B/TGFB1/EPHA3/BMP2/FGF1/TCIM/FAM20A/RELN/GHR/NAB2/TNFSF15/PROX1/EEF1A2/DAB2IP/NEK10/EPHA6/EREG/MAP3K11/STRADB/CCND3/AXIN1/ERBB3/EPHB1/MST1R/TRAF6/CAB39L/SRC/UCN/FGFR2/AZU1/PDGFB/EMP2/PDGFC/BMPR1A/FZD5/EGR1/IRS1/PRKD1/CARD10/CCN1/PTK2B/ERBB2/ADRA2C/BO…	194	0.391129032258065
GO:0022407	BP	GO:0022407	regulation of cell-cell adhesion	192/5292	490/18903	0.0000000397453985891593	0.00000226939128551494	0.00000156553538991698	DPP4/EPHB3/MUC21/FUT3/SDC4/LGALS3/VTCN1/MMRN1/RUNX1/CHST2/MDK/FYN/PDE5A/SMARCA4/TGFB1/CD44/CD276/EMILIN2/RARA/DENND6A/CEACAM6/SOX4/CX3CL1/PRKCQ/BMP2/CD55/SCRIB/ADTRP/MAD2L2/FUT9/TNFRSF21/CITED2/TNFSF18/IHH/RC3H1/ADAMTS18/ALOX5/SMARCA2/FXYD5/FSTL3/TRAF6/SRC/IGFBP2/EFNB1/PNP/LGALS1/MAP3K8/PTPRU/NCK2/EFNB2/PELI1/SMARCD3/ZBTB16/ANXA1/CBFB/MAGI1/ERBB2/EPB41L5/FGL2/RNASE10/LYN/GLI3/HLA-G/CDSN/ABCA12/AN…	192	0.391836734693878
GO:0045165	BP	GO:0045165	cell fate commitment	121/5292	282/18903	0.0000000468618143132651	0.00000265204692507372	0.00000182950967663618	HEY2/GAP43/JAG2/TGFB1I1/GATAD2A/ARHGEF2/RARA/TGFBR1/BMP2/NOTCH3/PRDM1/WNT3/PROX1/PML/RUNX2/SOX5/TNFSF18/IHH/BCL2/EYA1/STAT6/FGFR2/LATS2/WNT10A/TNXB/HNF1B/CHD4/BMPR1A/SPDEF/CTNNB1/HOXA11/CDON/TEAD4/ACVR1/SUFU/TEAD3/GLI3/CHD3/DLL4/EPOP/PTCH2/WNT9B/WNT5A/WNT7A/NTRK3/NOTCH4/HOXA13/TBX22/TBX1/PTCH1/BCL11B/WNT11/FGF2/NKX2-1/DKK1/FOXA2/SHH/TOX/HES5/MYT1L/EDNRA/WNT7B/PPARG/GDF3/ARX/IL23A/SOX8/FOXA1/EYA2/…	121	0.429078014184397
GO:0002274	BP	GO:0002274	myeloid leukocyte activation	105/5292	237/18903	0.0000000503860088434329	0.0000028264783031031	0.00000194984084083867	FN1/LRRK2/CSF2/DCSTAMP/DYSF/CRLF2/CX3CL1/CTSC/CD177/HYAL2/DHRS2/NR1D1/JUN/TRAF6/AZU1/GAB2/SPHK1/PRKCE/ANXA1/NDRG1/RAB44/SNX4/SNCA/CLU/LYN/SUCNR1/WNT5A/KIT/CHGA/FER1L5/IL33/CNR2/CD93/S100A13/CXCL8/STXBP2/TLR2/TLR3/NR4A3/PLA2G10/VAMP8/MILR1/MYD88/SHPK/TTBK1/STAP1/BLK/STK39/ADGRF5/ITGB6/TREM2/JUND/RHOH/HMOX1/LRFN5/SCNN1B/ADGRE2/ENPP3/PYCARD/CD226/CAMK4/CTSG/PTGDR/MMP8/CXCL6/SYT11/IL31RA/PTPRC/FCGR3A…	105	0.443037974683544
GO:0031346	BP	GO:0031346	positive regulation of cell projection organization	145/5292	352/18903	0.0000000536549546747543	0.0000029836820447396	0.0000020582875518709	TENM1/FN1/PLXND1/EPS8/TAPT1/TIAM1/DLG4/SCN1B/ALK/TRPC5/LIMK1/ITGA2/CDH4/SRF/MDK/FYN/AGRN/ITGA3/DVL1/CDC42EP1/PLXNA3/TGFBR1/CX3CL1/PLXNC1/EPHA3/RELN/GPM6A/CUL7/WNT3/DAB2IP/ENC1/PLXNB2/PALM/FUT9/ANKRD27/CAMK1D/NCKIPSD/MNS1/ITGA6/SEPTIN9/CDC42EP3/CRABP2/SCARB2/CDC42EP5/MAGI2/SRC/P3H1/STMN2/ITPKA/BAIAP2/MYO3B/HTT/PLXNA4/PTK7/CCP110/NLGN1/LRRC7/AUTS2/ARAP1/PRKD1/CENPJ/PTK2B/CORO1C/DBN1/PAK3/APOE/RETRE…	145	0.411931818181818
GO:0001819	BP	GO:0001819	positive regulation of cytokine production	190/5292	486/18903	0.0000000567691647357159	0.00000312964490073192	0.00000215897975868771	LRRK2/CSF2/VTCN1/CHI3L1/RUNX1/IL1RAP/MDK/PLA2R1/INAVA/GPRC5B/NOD1/TGFB1/LPL/CD276/STING1/ARHGEF2/CRLF2/RARA/CX3CL1/MAPK13/PRKCQ/CXCL17/CYP1B1/F2R/ALOX15B/CD55/HYAL2/SCRIB/EREG/RAET1G/TRAF6/SRC/UCN/IRF5/HK1/AZU1/PNP/SPHK1/BMPR1A/FZD5/EGR1/PELI1/CD58/ANXA1/CLU/NOX5/SPTBN1/NOX1/PRKD2/CCBE1/HLA-G/NFATC4/GAPDH/NLRP10/WNT5A/APOA2/KIT/AGPAT2/AKAP12/IL33/S100A13/WNT11/HPSE/TLR2/IRF8/TLR3/NR4A3/AGT/NFAM1/…	190	0.390946502057613
GO:1903522	BP	GO:1903522	regulation of blood circulation	114/5292	263/18903	0.0000000588460630535623	0.00000320831935857056	0.00000221325318822587	HCN4/KCNJ2/ADORA1/ECE1/HEY2/SCN1B/ADRA1B/HRH1/PDE5A/SREBF1/APLN/F2R/OXTR/ADM/RYR2/GJC1/ANK2/UCN/CACNA2D1/S100A1/GJA5/MDM2/PRKACA/NOS3/ADRA2C/DMD/NOS1AP/FLNA/AVPR1A/KCNN2/AVPR1B/SPX/CHGA/PKP2/CCN2/DSC2/CAMK2D/CACNA1D/TMIGD3/CACNA1C/CALCA/CHRM3/PER2/HCN2/GLP1R/AGT/FAAH/TBXA2R/RGS4/TNNI3/CYP2J2/BIN1/GSTO1/RGS2/SCN3B/EDNRA/KCNQ1/ATP1A1/CACNA1H/BDKRB2/IL2/TGFB2/HTR2A/KCNG2/DSP/GJA1/PDE4D/PDE4B/DES/TBX…	114	0.433460076045627
GO:0048608	BP	GO:0048608	reproductive structure development	129/5292	306/18903	0.0000000596336811566024	0.00000320831935857056	0.00000221325318822587	STRA6/REN/CCND1/MAMLD1/TYRO3/TESC/INSR/PDGFA/RARA/BCL2L11/TGFBR1/RARG/RETN/BCL2L1/CYP1B1/BAX/PLAG1/ALOX15B/ADAM15/RHOBTB3/ZFPM2/CSMD1/CITED2/EREG/BCL2/GAS2/INHBB/SPATA2/SRC/CYP7B1/GLI1/FGFR2/ID4/OSR1/PTX3/IDH1/CTNNB1/NOS3/HOXA11/TP63/ANXA1/SDC1/TNC/KLHL10/SERPINB5/ADGRG1/NRIP1/GLI3/MMP14/WNT9B/VGF/WNT5A/KIT/BASP1/WNT7A/GFRA1/HOXA13/PTCH1/TNFAIP6/YBX3/GDF9/IRX5/TLR3/CHD7/LHB/LRP2/BRIP1/NKX2-1/BIK/…	129	0.42156862745098
GO:0048167	BP	GO:0048167	regulation of synaptic plasticity	94/5292	207/18903	0.0000000597013297372785	0.00000320831935857056	0.00000221325318822587	SYT12/ADORA1/DLG4/RASGRF1/ADCY8/HRH1/SRF/SHISA6/CBLN1/RARA/LZTS1/CX3CL1/RELN/GRIA1/RIMS2/STX3/PLK2/PRKAR1B/SYP/ITPKA/SHANK2/BAIAP2/EGR2/GIPC1/NETO1/CHRDL1/GRIN1/TSHZ3/PTK2B/NCDN/DBN1/SNCA/CRHR2/APOE/LRRTM2/NFATC4/NRGN/EPHA4/VGF/SYT4/ARC/KIT/CALB2/BRSK1/SNAP25/S100B/CPEB3/JPH3/YWHAH/NEURL1/AGT/UNC13C/LGMN/MCTP1/RIMS3/KAT2A/GFAP/HRAS/NSG1/GRIN2C/SHISA9/ITPR3/ADORA2A/SLC38A1/SHANK3/MAP1B/SLC8A2/PRRT…	94	0.454106280193237
GO:0061138	BP	GO:0061138	morphogenesis of a branching epithelium	87/5292	188/18903	0.0000000639207715971003	0.00000340644445302881	0.00000234992941897761	PLXND1/CITED1/MET/SPINT1/TACSTD2/SRF/MDK/CTSH/PDGFA/GPC3/BMP2/FGF1/TMEM59L/PROX1/PML/GBX2/ADM/CSMD1/IHH/BCL2/COL4A1/EYA1/TGM2/SRC/ST14/FGFR2/SPRY1/HNF1B/FZD5/ENG/CTNNB1/HOXA11/GDNF/TP63/LAMA5/ACVR1/GLI3/NFATC4/DLL4/MMP14/WNT9B/WNT5A/HHIP/NOTCH4/SOX10/HOXA13/DDR1/PTCH1/FGF2/SIRT6/AGT/NKX2-1/SEMA3E/NRARP/VDR/PAX8/SHH/EDNRA/HGF/SOX8/FOXA1/PKD1/RSPO3/EPHA2/FGF10/PGR/AR/TBX2/WT1/NKX3-1/CASR/SOX9/MYC/M…	87	0.462765957446808
GO:0042692	BP	GO:0042692	muscle cell differentiation	164/5292	409/18903	0.0000000655863221129039	0.00000346631842902496	0.00000239123337081497	GDF15/RYR1/HEY2/NOX4/MYEF2/HDAC4/DYSF/SRF/SEMA4C/COMP/PLD3/TGFB1/RARA/CTH/LMOD1/CDH2/FLII/NID1/BMP2/ACTN4/KRT19/NINJ1/PROX1/ADM/ATP11A/EHD2/EREG/SYNE1/ACTN1/LBX2/BCL2/GPX1/ANK2/APLNR/NFATC2/FGFR2/BHLHE41/MDM2/PDGFB/SORBS2/LAMC1/BMPR1A/EFNB2/ENG/SMARCD3/NEBL/CTNNB1/CDK9/NFATC1/CDON/SDC1/ADAM12/RCAN1/ACVR1/RARB/PI16/PLEC/DMD/TNNT3/PGM5/NFATC4/DNMT1/AVPR1A/MMP14/FHL2/HDAC9/KEL/KIT/PTGFRN/FER1L5/TBX1…	164	0.400977995110024
GO:0019221	BP	GO:0019221	cytokine-mediated signaling pathway	193/5292	496/18903	0.0000000669800118934077	0.00000351096045949461	0.00000242202959314298	RPS6KA5/CSF2/BIRC7/ECM1/IL36RN/IL1RAP/EDA2R/CRLF1/CD44/STING1/IL17RD/CRLF2/CX3CL1/MPL/IL13RA1/ACKR2/ACTN4/GHR/PXDN/CXCL5/TNFRSF1A/CCL20/TNFSF18/EREG/CCL17/IFNE/CCR3/MST1R/PLP2/STAT6/TRAF6/SPATA2/SRC/CCL13/IRF5/LIFR/PDGFB/CCL26/PARP14/SPHK1/PRKACA/IRAK2/EGR1/PARP9/IKBKE/RPS6KA4/PTK2B/PRKN/WBP1L/LYN/IL20RA/GAS6/IL37/CCL21/WNT5A/KIT/FAS/EPOR/AGPAT2/IL33/CXCL8/IL1RN/IFNA1/CD70/PIAS3/NFKBIA/CCR10/NLRP…	193	0.389112903225806
GO:0061458	BP	GO:0061458	reproductive system development	130/5292	310/18903	0.0000000765673396106088	0.00000398087916105563	0.00000274620214213146	STRA6/REN/CCND1/MAMLD1/TYRO3/TESC/PPP1R9B/INSR/PDGFA/RARA/BCL2L11/TGFBR1/RARG/RETN/BCL2L1/CYP1B1/BAX/PLAG1/ALOX15B/ADAM15/RHOBTB3/ZFPM2/CSMD1/CITED2/EREG/BCL2/GAS2/INHBB/SPATA2/SRC/CYP7B1/GLI1/FGFR2/ID4/OSR1/PTX3/IDH1/CTNNB1/NOS3/HOXA11/TP63/ANXA1/SDC1/TNC/KLHL10/SERPINB5/ADGRG1/NRIP1/GLI3/MMP14/WNT9B/VGF/WNT5A/KIT/BASP1/WNT7A/GFRA1/HOXA13/PTCH1/TNFAIP6/YBX3/GDF9/IRX5/TLR3/CHD7/LHB/LRP2/BRIP1/NKX…	130	0.419354838709677
GO:0060485	BP	GO:0060485	mesenchyme development	131/5292	313/18903	0.0000000783659088224115	0.00000404153215257517	0.00000278804349638987	HMGA2/FN1/TAPT1/HEY2/TIAM1/SEMA3F/LRG1/NRP2/SEMA4C/MDK/TGFB1/TGFB1I1/LOXL2/IL17RD/TGFBR1/EPHA3/CDH2/SEMA6B/BMP2/SOX11/TGFBR3L/ADAM15/CUL7/SPRED3/ZFPM2/GBX2/DAB2IP/MAD2L2/VASN/CITED2/TMEM100/BCL2/ERBB3/TGFBR3/HPN/APLNR/FGFR2/EFNB1/WNT10A/MDM2/COL1A1/OSR1/SPRY1/EMP2/PTK7/BMPR1A/ZFP36L1/ENG/CTNNB1/NOS3/RANBP3L/CORO1C/GDNF/RADIL/LAMA5/ACVR1/EPB41L5/SEMA4F/FLNA/EPHA4/LRP6/WNT5A/BASP1/NOTCH4/SOX10/S100…	131	0.4185303514377
GO:0060541	BP	GO:0060541	respiratory system development	95/5292	211/18903	0.0000000843818155349518	0.00000431697368276813	0.00000297805632763775	STRA6/AGR2/CHI3L1/SRF/CTSH/PDGFA/ITGA3/SREBF1/RARA/ALDH1A3/RARG/GPC3/FGF1/SOX11/ZFPM2/PROX1/ELK1/GLI1/FGFR2/SPRY1/SPEF2/PTK7/BMPR1A/SPDEF/CTNNB1/NOS3/LAMA5/DNAAF1/CCBE1/GLI3/ABCA12/MMP14/WNT5A/HHIP/BASP1/CCN2/FBXW7/FOXJ1/RXFP1/WNT11/CCDC40/ALDH1A2/HSPB11/CRH/CCDC39/CHD7/FGF2/PHEX/PKDCC/NKX2-1/COL3A1/DLX5/ADAMTSL2/SHH/WNT7B/ARG1/ITGB6/FOXA1/PKD1/ADAMTS2/LTBP3/FGF10/PGR/SMPD3/DPPA4/HEG1/TBX2/LOX/NK…	95	0.450236966824645
GO:0015711	BP	GO:0015711	organic anion transport	151/5292	372/18903	0.000000087501713757113	0.00000442043474864357	0.00000304942875298386	PLA2G12B/ADORA1/SLC6A20/ABCC3/PLA2R1/ABCC11/SLC6A1/PLA2G2E/SLC15A4/SFXN3/TRPC4/SLC27A6/SLC12A2/SLC17A7/SLC25A25/SLC52A3/SLCO4C1/SLC6A14/SLC26A7/SLC35C2/ARL6IP5/SLC1A7/SLC66A1/SLC7A6/GIPC1/SLC17A5/SLC1A5/SLC47A1/SLC10A7/SLC6A15/SLC19A2/CPTP/ANXA1/PRAF2/SNCA/SLC38A11/AVPR1A/SLC2A9/AVPR1B/LRRC8A/SYT4/SLC4A4/ABCC6/PLA2G2C/GLTPD2/SV2A/SFXN2/SLC16A4/SLC26A4/AKR1C1/MPC2/SLC25A15/SLC7A2/MGST1/SLC2A1/RTBD…	151	0.405913978494624
GO:0007156	BP	GO:0007156	homophilic cell adhesion via plasma membrane adhesion molecules	80/5292	170/18903	0.0000000877865853131717	0.00000442043474864357	0.00000304942875298386	CDH3/NECTIN4/MPZL2/CDH6/CDHR3/AMIGO2/CDH4/CDH24/DCHS2/CEACAM6/CDH2/CDH13/CDH15/SDK1/VSTM2L/PCDH17/PLXNB2/CDH22/DSC3/PCDH12/PCDH1/PCDHAC2/NECTIN1/CDH8/FAT4/PCDHGC5/NEXN/IGSF9/DSC2/FAT2/CDH16/PCDHB2/PCDHA7/CDH11/IGSF21/PCDHA6/PCDHGC4/PCDHB14/ROBO3/PCDH11X/PCDHA2/PKD1/SDK2/CLSTN2/BSG/EMB/PCDHGA11/CDH17/RET/PCDHA3/PCDHAC1/PCDHA5/PCDH9/TENM3/PCDHGA10/PCDHB4/PCDHB7/PCDH15/PCDH7/TRO/CDH19/PCDH8/PCDHA4/C…	80	0.470588235294118
GO:0007162	BP	GO:0007162	negative regulation of cell adhesion	129/5292	308/18903	0.0000000934633298381154	0.00000466951558058397	0.0000032212567051936	PLXND1/MUC21/SDC4/TACSTD2/LGALS3/VTCN1/RUNX1/MDK/PDE5A/TGFB1/CDKN2A/MAP4K4/PLXNA3/CX3CL1/PLXNC1/CDH13/SPRY4/BMP2/CYP1B1/ACTN4/RCC2/ADAM15/SCRIB/ARHGAP6/SPOCK1/ADTRP/MAD2L2/PLXNB2/TNFRSF21/TNFSF18/IHH/RC3H1/ADAMTS18/TGFBI/FXYD5/ERBB3/SRC/MUC1/COL1A1/PLXNA4/ADAM22/PELI1/GBP1/CORO1C/ANXA1/CBFB/APOD/ERBB2/EPB41L5/CLDN7/FGL2/GLI3/MELTF/HLA-G/CDSN/ABCA12/MYOC/ACER2/MMP14/EPHA4/CCL21/HRG/NOTCH4/PLXNB1/P…	129	0.418831168831169
GO:0071356	BP	GO:0071356	cellular response to tumor necrosis factor	103/5292	234/18903	0.000000100072646246154	0.00000496096568018726	0.00000342231301850373	CLDN1/DCSTAMP/BIRC7/CHI3L1/EDA2R/ARHGEF2/CX3CL1/PID1/CYP1B1/ACTN4/HYAL2/DAB2IP/TNFRSF1A/TNFRSF21/ADAMTS7/CCL20/TNFSF18/NR1D1/CCL17/TRAF6/SPATA2/CCL13/ZFP36L2/COL1A1/CCL26/SPHK1/INPP5K/ZFP36L1/GBP1/CD58/PTK2B/NFATC1/PRKN/GAS6/CCL21/FAS/AKAP12/YBX3/CXCL8/FOS/CALCA/CD70/PIAS3/NFKBIA/NLRP2B/TMSB4X/GBP3/TNFRSF13C/PYDC1/ASAH1/MAP3K5/ADAMTS12/TDGF1/GPD1/KAT2A/TCL1A/SMPD3/CCL2/OCSTAMP/TNFAIP3/TNFRSF11A/P…	103	0.44017094017094
GO:0060191	BP	GO:0060191	regulation of lipase activity	49/5292	90/18903	0.000000113062282654791	0.00000556120757779867	0.00000383638878376268	PLA2R1/ARHGAP6/LPAR1/BICD1/PCSK6/FGFR2/CCN1/RHOC/ANXA1/SNCA/P2RY6/AVPR1A/ANGPTL4/FGFR3/AVPR1B/HDAC9/APOA2/KIT/ANXA8L1/FGF2/ANXA8/AGT/RGS2/EDNRA/APOC1/PLA2G5/HTR2A/HRAS/ITK/NMUR1/PDGFRA/GNA15/ESR1/SELE/HPCA/PDGFRB/TXK/GPR55/AGTR1/PCSK5/FLT1/RASGRP4/S1PR4/PLIN5/APOA1/ADRA1A/ADCYAP1R1/CCL5/APOA5	49	0.544444444444444
GO:0030282	BP	GO:0030282	bone mineralization	62/5292	123/18903	0.000000113919967582741	0.00000556120757779867	0.00000383638878376268	ECM1/COMP/TGFB1/IBSP/KL/GPC3/BMP2/MMP13/ALOX5/FGFR2/ALPL/OSR1/BMPR1A/ADGRV1/CCN1/TUFT1/PTK2B/FAM20C/ACVR1/LTF/RFLNA/KLF10/FGFR3/AHSG/GPM6B/WNT11/ANO6/ANKH/PHEX/PKDCC/ISG15/ACTN3/VDR/ROR2/COL1A2/AXIN2/NOTUM/LTBP3/SMPD3/BMPR1B/OMD/SLC24A3/TMEM119/LOX/OSR2/CCDC154/SOX9/ENPP1/PTN/SRGN/CCR1/DDR2/RSPO2/FZD9/ASPN/FBN2/WNT10B/BGLAP/TWIST1/ALOX15/CCL3/WNT4	62	0.504065040650406
GO:0061098	BP	GO:0061098	positive regulation of protein tyrosine kinase activity	36/5292	59/18903	0.000000117370585783017	0.00000568624921274539	0.00000392264852485345	SRCIN1/TGFA/ADORA1/DLG4/NOX4/ALK/DOK7/GPRC5B/RELN/EREG/ERBB3/SRC/PDGFB/GAS6/EPHA4/FBXW7/NEURL1/AGT/CD24/STAP1/DOCK3/AFAP1L2/ERBB4/ALKAL2/GHRL/LRP8/LTK/AREG/WNT3A/NCF1/CSF1R/EPGN/FCGR1A/ADRA1A/EGF/CCL5	36	0.610169491525424
GO:0010517	BP	GO:0010517	regulation of phospholipase activity	39/5292	66/18903	0.000000120211987806031	0.00000578011775954564	0.00000398740356861953	PLA2R1/ARHGAP6/LPAR1/BICD1/FGFR2/CCN1/ANXA1/SNCA/P2RY6/AVPR1A/FGFR3/AVPR1B/KIT/ANXA8L1/FGF2/ANXA8/AGT/RGS2/EDNRA/PLA2G5/HTR2A/HRAS/ITK/NMUR1/PDGFRA/GNA15/ESR1/SELE/HPCA/PDGFRB/TXK/GPR55/AGTR1/FLT1/RASGRP4/S1PR4/ADRA1A/ADCYAP1R1/CCL5	39	0.590909090909091
GO:0030900	BP	GO:0030900	forebrain development	154/5292	383/18903	0.000000133185642046381	0.00000635613567825826	0.000004384768466743	SLIT1/LRRK2/EPHB3/DRAXIN/BMERB1/TYRO3/ALK/NRP2/SRF/E2F1/MDK/PPP1R9B/FYN/MBOAT7/RARA/PLXNA3/ALDH1A3/CDH2/SEMA6B/BMP2/BAX/NOTCH3/SSTR3/RELN/ATIC/RTN4R/OXTR/PROX1/GBX2/DAB2IP/CNP/FUT1/LPAR1/AQP1/SRGAP2/INHBB/SRC/TMEM108/GLI1/FGFR2/KCNA1/ID4/PLXNA4/BMPR1A/OPHN1/UCHL5/VAX2/DYNC2H1/CTNNB1/CDON/FOXP2/PHLPP2/FAT4/RARB/ADGRG1/GLI3/SLC6A3/NRGN/AVPR1A/SLITRK5/SYNE2/CCDC141/DIXDC1/WNT5A/WNT7A/HAP1/CHD5/DNAJB…	154	0.402088772845953
GO:0099173	BP	GO:0099173	postsynapse organization	78/5292	166/18903	0.000000136911897463883	0.00000648556729097429	0.00000447405662589577	LRP4/NGEF/SRCIN1/SPTBN2/LRRK2/NRCAM/EPHB3/DLG4/GAP43/SEMA3F/ACTBL2/GLRB/IL1RAP/NRP2/INSR/FYN/SHISA6/CBLN1/ITGA3/DVL1/ABHD17C/CDH2/CTTN/RELN/ACTN1/EPHB1/TMEM108/TANC2/ITPKA/SHANK2/BAIAP2/LRRC4/OPHN1/NLGN1/CHRDL1/GDNF/NRXN1/DBN1/PAK3/APOE/LRRTM2/NOS1AP/EPHA4/PRMT3/WNT5A/ARC/WNT7A/NTRK3/NLGN3/NLGN2/MUSK/CNTNAP1/DNM3/EPHA7/LGMN/TREM2/INA/TANC1/IL1RAPL1/GHRL/SHANK3/LRP8/NEFL/SLITRK3/ZNF804A/ABI3/ZNF36…	78	0.469879518072289
GO:0003012	BP	GO:0003012	muscle system process	178/5292	455/18903	0.000000140183133994233	0.00000655991757012474	0.0000045253470287466	HCN4/KCNJ2/ADORA1/RYR1/HEY2/SCN1B/ADRA1B/ITGA2/NMU/HDAC4/PDE9A/SRF/PDE5A/COMP/STAC/MYBPH/LMOD1/TNNI1/F2R/CTTN/CACNB1/OXTR/TNFRSF1A/MYOM3/RYR2/PPP1R13L/GJC1/ANK2/SLMAP/UCN/CACNA2D1/GTF2IRD1/KCNA1/GJA5/SPHK1/PRKACA/SORBS2/TRIM63/ORMDL3/HSBP1/NOS3/HTR1D/CDK9/GALR2/GDNF/ADRA2C/PI16/DMD/TNNT3/NOS1AP/FLNA/ASPH/MYOC/KCNN2/SPX/PPP1R12B/KIT/KLF15/CHGA/PKP2/STAC2/CCN2/DSC2/CAMK2D/CRYAB/INPP5F/TMOD1/CACNA1D…	178	0.391208791208791
GO:0060537	BP	GO:0060537	muscle tissue development	167/5292	422/18903	0.000000140533026912758	0.00000655991757012474	0.0000045253470287466	RXRG/HCN4/STRA6/RYR1/HEY2/NOX4/ADAMTS9/RUNX1/SRF/TGFB1/RARA/TGFBR1/TNNI1/BMP2/SOX11/COL11A1/ZFPM2/PROX1/RYR2/CITED2/PPP1R13L/ITGA7/RBFOX1/IHH/GJC1/BCL2/ERBB3/EPHB1/EYA1/GPX1/IGSF8/TGFBR3/GLI1/FGFR2/EGR2/GJA5/OSR1/SORBS2/BMPR1A/EFNB2/ENG/EGR1/NEBL/CTNNB1/CDON/RCAN1/ACVR1/RARB/KCNK2/PI16/PLEC/DMD/PGM5/GPCPD1/DLL4/FGF20/FHL2/HDAC9/WNT5A/KEL/PKP2/TBX1/PTCH1/PPARGC1A/MEOX2/YBX3/NLN/ALDH1A2/NIBAN2/FOS/…	167	0.395734597156398
GO:0051952	BP	GO:0051952	regulation of amine transport	52/5292	98/18903	0.000000142789233455558	0.00000657003370682056	0.00000453232562697584	SYT12/ADORA1/SLC6A1/SYT1/OXTR/SLC12A2/SYT8/ARL6IP5/SYT9/GDNF/PRKN/ADRA2C/SNCA/AVPR1A/AVPR1B/FGF20/SYT4/OPRK1/CHGA/SV2A/CRH/PER2/AGT/RGS4/HTR1B/SNCG/CXCL12/RGS2/ARG1/NPY5R/RAB3B/HTR2A/ADORA2A/SLC38A1/TACR2/SYT11/ADORA3/SYT7/CHRNB2/CHRNA4/DRD2/KCNA2/GRM7/SYT5/DRD4/GRM2/SLC7A5/SYT15/CHRNA3/CNR1/TNF/SYT10	52	0.530612244897959
GO:0070588	BP	GO:0070588	calcium ion transmembrane transport	141/5292	345/18903	0.000000143147830083433	0.00000657003370682056	0.00000453232562697584	RYR1/TRPC5/CATSPER1/CACNG4/FYN/CBARP/STAC/CX3CL1/BAX/F2R/CACNB1/GPM6A/ATP2C2/TRPC4/PML/RYR2/NCS1/PKDREJ/SLC25A25/BCL2/ANK2/ORAI2/APLNR/CACNA2D1/ITPR1/HTT/TSPAN13/PRKACA/PRKCE/PRKD1/MCU/GRIN1/PTK2B/SNCA/ERO1A/DMD/P2RY6/GP5/LYN/NOS1AP/FLNA/GAS6/ORAI3/CCL21/CACNG8/STAC2/CCN2/HAP1/CAMK2D/CACNB3/ANO6/TRPV3/CACNA1D/JPH1/CACNA1C/JPH3/CHD7/FGF2/ITPR2/TRPM8/PKD1L1/GP1BA/CCR7/TRPM5/BIN1/GSTO1/ANXA2/CAPN3/E…	141	0.408695652173913
GO:0010721	BP	GO:0010721	negative regulation of cell development	86/5292	188/18903	0.000000143831855974179	0.00000657003370682056	0.00000453232562697584	LRP4/SLIT1/CDKN2B/DRAXIN/SEMA3F/TRPC5/TACSTD2/SEMA4C/BRINP1/FSTL4/PLXNA3/SEMA6B/SPRY4/SOX11/ACTN4/RCC2/PITX3/RTN4R/WNT3/PROX1/TMEM98/NR1D1/PRTG/ID4/BMPR1A/DICER1/CTNNB1/GBP1/CORO1C/BCL11A/LTF/MELTF/TRIM46/NFATC4/RFLNA/SEMA4F/SYT4/WNT5A/WNT7A/NTRK3/SOX10/EFNB3/FBXW7/MAP2/MAG/FBLN1/KIAA0319/YWHAH/SEMA3E/SHB/EPHA7/HES5/DAB1/NTN1/TREM2/SPP1/SEMA6A/THY1/GPR37L1/TSPO/SEMA3D/SEMA5A/SEMA5B/WEE2/PTN/IL6/S…	86	0.457446808510638
GO:2000027	BP	GO:2000027	regulation of animal organ morphogenesis	64/5292	129/18903	0.000000152585788667789	0.00000692046892574832	0.00000477407271598884	GRHL3/TIAM1/TACSTD2/PDGFA/DVL1/GPC3/BMP2/FGF1/VANGL1/RUNX2/CITED2/MLLT3/MAGI2/TNFRSF11B/WNT10A/SPRY1/PLEKHA4/PTK7/BMPR1A/JHY/CTNNB1/HOXA11/GDNF/PAX9/CTHRC1/PRICKLE1/DAAM1/WNT9B/WNT5A/WNT7A/NGFR/TBX1/WNT11/FGF2/AGT/DKK1/ROR1/ARHGEF19/ROR2/PAX8/SAPCD2/PRICKLE2/SHH/DACT1/HGF/SOX8/RSPO3/AJAP1/FGF10/AR/APCDD1/GATA5/WT1/SOX9/SPEF1/FGF7/WNT3A/RSPO2/NOG/MESP1/HOXB7/ROBO2/TNF/WNT4	64	0.496124031007752
GO:0009880	BP	GO:0009880	embryonic pattern specification	43/5292	76/18903	0.000000155907790109081	0.00000702134026582799	0.00000484365862377435	SEMA3F/NRP2/RIPPLY3/IHH/PCSK6/FGFR2/EFNB1/FZD5/CHRDL1/CTNNB1/ZBTB16/LAMA5/TDRD6/EPB41L5/TDRKH/WNT5A/BASP1/WNT7A/TDRD10/PTCH1/MEOX2/DOP1B/MEIS1/NRARP/SHH/TDGF1/GDF3/SATB2/RIPPLY1/ERBB4/FGF10/COBL/TDRD5/DLL1/WT1/MEIS3/SIM2/MESP2/CXXC4/NOTO/MESP1/TIFAB/TBXT	43	0.565789473684211
GO:0072676	BP	GO:0072676	lymphocyte migration	62/5292	124/18903	0.000000165945082005239	0.00000742111048547904	0.00000511943937198348	ECM1/MSN/CX3CL1/ADTRP/ICAM1/CCL20/SLC12A2/CCL17/CXCL16/CYP7B1/CCL13/GCSAM/CCL26/PTK2B/APOD/PLEC/GAS6/CCL21/WNT5A/GPR183/MYO1G/HSD3B7/CCR7/CXCL12/MADCAM1/STK39/SAA1/CCR6/ARTN/IL27RA/CCL2/RET/PYCARD/CCL7/CCL19/ZAP70/DOCK8/CCL18/CCL4/CORO1A/XG/CCL14/CRTAM/KLRK1/CCL3L3/CCL22/ITGAL/KLRC4-KLRK1/ITGB7/TBX21/AIRE/CH25H/PADI2/CCL16/CXCL13/CCL24/XCL2/CCL3/XCL1/GPR15/CCL5/CXCL11	62	0.5
GO:0043010	BP	GO:0043010	camera-type eye development	139/5292	340/18903	0.000000171241332231899	0.0000076047799973819	0.00000524614344578866	GRHL3/STRA6/CELF4/BIRC7/SRF/FJX1/SMARCA4/RARA/TGFBR1/ALDH1A3/RARG/COL8A1/SOX11/CYP1B1/BAX/GPM6A/SDK1/PITX3/SPRED3/PROX1/CITED2/SLC17A7/PPP1R13L/SLC25A25/IHH/MTERF4/COL4A1/AQP1/EPHB1/JUN/ROM1/SPRY1/TUB/COL8A2/FZD5/EFEMP1/VAX2/RORB/SMARCD3/CTNNB1/NECTIN1/OPN5/CDON/AQP5/LIMK2/GLI3/SLC6A3/IFT140/PLAAT3/DLL4/PKNOX1/RP1/WNT9B/TBC1D32/WNT5A/WNT7A/ZHX2/CRYAB/ARHGEF15/BCL11B/TMOD1/ALDH1A2/IMPDH2/CACNA1C/C…	139	0.408823529411765
GO:0050766	BP	GO:0050766	positive regulation of phagocytosis	42/5292	74/18903	0.000000192403205828161	0.00000848564483635232	0.00000585380642922556	MFGE8/ITGA2/RAB27A/CAMK1D/FCN3/AZU1/TUB/PTX3/COLEC10/GAS6/AHSG/APOA2/ANO6/FCN2/STAP1/TREM2/C3/CD47/PLA2G5/CCL2/CALR/PYCARD/C4B/PTPRC/CYBA/FCER1G/CD300LF/FPR2/CLEC7A/C4A/SLC11A1/C2/SIRPG/FCGR1A/FCN1/DOCK2/SIRPB1/APOA1/IL2RG/BTK/IFNG/TNF	42	0.567567567567568
GO:0048562	BP	GO:0048562	embryonic organ morphogenesis	123/5292	294/18903	0.000000197967502833971	0.00000862714416499968	0.00000595141947994135	GRHL3/STRA6/MTHFD1L/SRF/MDFI/DVL1/MAFB/LRIG1/TGFBR1/ALDH1A3/MMP16/RARG/SOX11/COL11A1/SCRIB/PROX1/GBX2/MFAP2/RYR2/RUNX2/PDZD7/SETDB2/CITED2/PCGF2/IHH/EYA1/HPN/APLNR/GLI1/MYO6/FGFR2/MYO3B/OSR1/HNF1B/PTK7/FZD5/EFEMP1/ENG/VAX2/CTNNB1/HOXA11/ACVR1/SUFU/CTHRC1/RARB/DNAAF1/CHST11/MICAL2/GLI3/IFT140/MMP14/WNT9B/WNT5A/TBX1/WNT11/CCDC40/CCDC39/IRX5/CHD7/COL2A1/WHRN/PAX8/DLX5/SHH/EDNRA/KCNQ1/NTN1/SATB2/HLX/…	123	0.418367346938776
GO:1904062	BP	GO:1904062	regulation of cation transmembrane transport	157/5292	394/18903	0.000000198309646951517	0.00000862714416499968	0.00000595141947994135	HCN4/KCNJ2/DLG4/SCN1B/RASGRF1/TESC/CACNG4/FYN/CBARP/SHISA6/STAC/CX3CL1/KCNIP4/KCNN4/ACTN4/BAX/F2R/RELN/CACNB1/PML/LRRC52/CD63/RYR2/BCL2/FXYD5/ANK2/SLMAP/APLNR/CACNA2D1/ISCU/KCNA1/HTT/OSR1/TSPAN13/NETO1/PRKACA/NLGN1/PRKCE/PRKD1/GALR2/GRIN1/PTK2B/SNCA/DMD/GNB2/P2RY6/LYN/NOS1AP/FLNA/CNIH3/KCNN2/ANK3/DPP6/OPRK1/CACNG8/ARC/KEL/FHL1/NLGN3/STAC2/HAP1/CAMK2D/CACNB3/ANO6/CRH/CACNA1D/JPH1/PCSK9/CACNA1C/JPH…	157	0.398477157360406
GO:0070374	BP	GO:0070374	positive regulation of ERK1 and ERK2 cascade	98/5292	223/18903	0.000000222018189270847	0.00000959328594856127	0.00000661791060621707	NOX4/CHI3L1/C5AR2/PDGFA/NOD1/TGFB1/CD44/CX3CL1/CXCL17/BMP2/FGF1/F2R/ICAM1/CCL20/DNAJC27/CCL17/JUN/SRC/CCL13/FGFR2/PDGFB/CCL26/PDGFC/PTK2B/P2RY6/APOE/PRKD2/GAS6/HCRTR1/FGFR3/FGF20/CCL21/GPR183/TNFAIP8L3/CCN2/FBXW7/AKAP12/MTURN/FGF2/CCR7/SSTR4/TREM2/NPY5R/FFAR4/ERBB4/PLA2G5/HTR2A/FGF10/HRAS/MARCO/CCL2/ACKR3/TNFRSF11A/ALKAL2/PRKCA/PYCARD/CCL7/PDGFRA/CCL19/ACTA2/CASR/ARHGAP8/PTPRC/CCL18/CCL4/CCR1/PDG…	98	0.439461883408072
GO:0072073	BP	GO:0072073	kidney epithelium development	70/5292	146/18903	0.000000224570916449571	0.00000960207791458164	0.00000662397572774975	CITED1/SDC4/TACSTD2/CRLF1/RARA/GPC3/BMP2/FGF1/TMEM59L/BCL2/AQP1/EYA1/MAGI2/FGFR2/MYO1E/OSR1/SPRY1/HNF1B/EFNB2/CTNNB1/HOXA11/GDNF/LAMA5/SDC1/RARB/GLI3/EPHA4/WNT9B/BASP1/KLF15/PTCH1/FOXJ1/MTSS1/WNT11/KANK2/IQGAP1/FGF2/AGT/CD24/PAX8/EPHA7/PROM1/SHH/HES5/EDNRA/WNT7B/SOX8/PKD1/NPHS1/DLL1/IRX1/RET/IRX2/WT1/HEYL/SOX9/MYC/KLHL3/STAT1/PTPRO/EDNRB/IRX3/BMPER/FOXD1/NOG/CALB1/HOXB7/WNT6/ROBO2/WNT4	70	0.479452054794521
GO:0008544	BP	GO:0008544	epidermis development	146/5292	362/18903	0.000000225224657886981	0.00000960207791458164	0.00000662397572774975	LRP4/ETV4/GRHL3/CDH3/SCEL/KRT15/LAMB3/HEY2/KLK7/SPINT1/JAG2/IVL/TMEM79/INSR/PDGFA/EDA2R/SFN/MACROH2A1/MAFB/BNC1/CST6/EVPL/CNFN/ALOX15B/KRT17/CD109/NAB2/POU2F3/SCRIB/PDZD7/EREG/KRT80/BCL2/FOXQ1/CRABP2/LAMC2/ST14/KRT6A/GLI1/MYO6/FGFR2/LATS2/SPRR1B/WNT10A/COL7A1/KRT27/LDB1/TGM1/ZFP36L1/KRT6B/CTNNB1/TP63/ANXA1/LAMA5/KRT16/PPL/PLEC/SULT2B1/SVEP1/CDSN/ABCA12/DNASE1L2/KLK5/PTCH2/GRHL1/FGF20/WNT5A/CCN2/N…	146	0.403314917127072
GO:0015872	BP	GO:0015872	dopamine transport	32/5292	51/18903	0.000000235458349929823	0.00000993368534595598	0.00000685273450226764	SYT12/SYT1/SYT8/SYT9/GDNF/PRKN/SNCA/SLC6A3/FGF20/SYT4/OPRK1/HTR1B/SLC18A2/SNCG/CXCL12/RAB3B/HTR2A/SLC29A4/SYT11/SYT7/CHRNB2/CHRNA4/DRD2/KCNA2/SYT5/DRD4/SLC22A3/GRM2/SYT15/SLC6A2/CNR1/SYT10	32	0.627450980392157
GO:0043270	BP	GO:0043270	positive regulation of ion transport	121/5292	289/18903	0.000000236109487503567	0.00000993368534595598	0.00000685273450226764	KCNJ2/ADORA1/SCN1B/TESC/LGALS3/CACNG4/PLA2R1/SLC6A1/STAC/CX3CL1/KCNN4/ACTN4/BAX/F2R/RELN/SYT1/ATP2C2/OXTR/LRRC52/RYR2/SLC12A2/ANK2/UCN/APLNR/CACNA2D1/KCNA1/HTT/PDGFB/GALR2/GRIN1/GDNF/SNX4/SNCA/DMD/P2RY6/NOS1AP/WFS1/FLNA/AVPR1A/ANK3/AVPR1B/SYT4/OPRK1/ARC/FHL1/PKP2/NLGN3/STAC2/HAP1/CACNB3/ANO6/TRPV3/CACNA1D/PLA2G10/CTSS/TMSB4X/AGT/VAMP8/GSTO1/CXCL12/CAPN3/SCN3B/STK39/EDNRA/KCNQ1/SSTR4/P2RX5/TREM2/K…	121	0.418685121107266
GO:0030324	BP	GO:0030324	lung development	85/5292	187/18903	0.000000238670044481775	0.0000099757838853657	0.00000688177610198225	STRA6/AGR2/CHI3L1/SRF/CTSH/PDGFA/ITGA3/SREBF1/GPC3/FGF1/SOX11/ZFPM2/PROX1/ELK1/GLI1/FGFR2/SPRY1/PTK7/BMPR1A/SPDEF/CTNNB1/NOS3/LAMA5/DNAAF1/CCBE1/GLI3/ABCA12/MMP14/WNT5A/HHIP/CCN2/FBXW7/FOXJ1/RXFP1/WNT11/CCDC40/ALDH1A2/HSPB11/CRH/CCDC39/FGF2/PHEX/PKDCC/NKX2-1/COL3A1/ADAMTSL2/SHH/WNT7B/ARG1/ITGB6/FOXA1/PKD1/ADAMTS2/LTBP3/FGF10/PGR/SMPD3/DPPA4/HEG1/TBX2/LOX/NKX2-8/ERRFI1/PDGFRA/KLF2/SOX9/SIM2/HMGCS2…	85	0.454545454545455
GO:0070663	BP	GO:0070663	regulation of leukocyte proliferation	114/5292	269/18903	0.000000247322934285875	0.0000102703257451829	0.0000070849652603698	CSF2/BID/SDC4/LGALS3/VTCN1/PDE5A/CD276/MPL/PRKCQ/BCL2L1/SOX11/SH3RF1/CD55/SCRIB/TNFRSF21/TNFSF18/IHH/RC3H1/BCL2/STAT6/TRAF6/NFATC2/IGFBP2/EFNB1/PNP/AHR/NCK2/SLC39A10/PELI1/CTNNB1/ANXA1/ERBB2/CD320/LYN/HLA-G/MAPK8IP1/KIT/GPR183/CDKN1A/FOXJ1/IL33/CD70/TFRC/CD24/TNFRSF13C/MYD88/SHH/BLK/ARG1/NMB/IL23A/IL2/NMBR/CD40LG/EBI3/FCRL3/FGF10/IL27RA/OCSTAMP/TNFAIP3/TNFSF4/TNFRSF13B/ENPP3/CD28/PYCARD/TNFSF9/CC…	114	0.423791821561338
GO:0035249	BP	GO:0035249	synaptic transmission, glutamatergic	53/5292	102/18903	0.000000265876751631786	0.0000109695601721631	0.00000756733083931285	LRRK2/ADORA1/GRM4/CACNG4/CDH2/RELN/SYT1/OXTR/GLUL/SLC17A7/GRIK3/UCN/DGKI/OPHN1/NLGN1/GRIN1/TSHZ3/PTK2B/CDH8/NRXN1/PRKN/CACNG8/NLGN3/NLGN2/SLC1A4/UNC13C/DKK1/HTR1B/ROR2/CNIH2/MAPK8IP2/GRM1/HTR2A/CCL2/GRIK4/GRM6/ADORA2A/SHANK3/GRIA2/PLAT/DRD2/GRM7/GRM8/GRID2/SERPINE2/GRM2/UNC13A/CNR1/GRIN2B/GRIN2A/TNF/TNR/CACNG5	53	0.519607843137255
GO:0006814	BP	GO:0006814	sodium ion transport	109/5292	255/18903	0.000000268178046494385	0.0000109935808162282	0.00000758390143628859	HCN4/SLC34A2/SLC6A20/SCN1B/TESC/SLC9A5/SLC6A1/ACTN4/NKAIN4/SLC12A2/SLC17A7/SLC5A2/FXYD5/KCNK1/SLC22A4/SLMAP/SLC6A14/OSR1/NETO1/SLC10A7/PRKCE/SLC6A15/SLC20A2/NOS3/SLC6A16/SLC28A3/DMD/SLC6A3/SLC38A11/ANK3/SLC4A4/SCN11A/PKP2/CLCNKB/CAMK2D/ANO6/PCSK9/SLC9C1/BPIFA1/HCN2/YWHAH/STOM/TRPM5/SCN3A/FXYD6/SCN3B/STK39/EDNRA/KCNQ1/ATP1A1/CACNA1H/SLC6A6/SLC5A8/ASIC1/FGF11/SLC10A5/SLC20A1/SCNN1B/SLC24A3/SLC5A12/…	109	0.427450980392157
GO:0002237	BP	GO:0002237	response to molecule of bacterial origin	145/5292	360/18903	0.00000027176609336204	0.0000110697080703837	0.00000763641768206711	REN/CITED1/CSF2/CLDN1/IL36RN/PLSCR4/INAVA/TGFB1/RARA/CX3CL1/SLPI/F2R/PTGER1/CD55/CXCL5/DAB2IP/ADM/CNP/ADH5/NR1D1/MAPKAPK3/TRAF6/SRC/IRF5/FGFR2/ALPL/IRAK2/FZD5/EFNB2/PRKCE/PELI1/NOS3/SNCA/LTF/LDOC1/NOCT/LYN/IL37/SASH1/OPRK1/WNT5A/DMBT1/AKAP12/NUGGC/CNR2/CXCL8/PCSK1/RPS6KA3/TLR2/IRF8/FOS/NFKBIA/ABCA1/PALM3/CD24/TBXA2R/DIO2/XBP1/MYD88/SHPK/NR4A1/CCR7/STAP1/FMO1/PTGFR/ARG1/LOXL1/NOS2/TREM2/S100A14/JU…	145	0.402777777777778
GO:0072006	BP	GO:0072006	nephron development	72/5292	152/18903	0.000000275939893793423	0.0000111685798785376	0.00000770462421644393	CITED1/TACSTD2/ITGA3/DCHS2/GPC3/NID1/BMP2/FGF1/NOTCH3/GPR4/TMEM59L/MPV17/BCL2/AQP1/EYA1/MAGI2/MYO1E/OSR1/PDGFB/HNF1B/EGR1/CTNNB1/HOXA11/GDNF/LAMA5/GLI3/WNT9B/BASP1/KLF15/PTCH1/FOXJ1/MTSS1/WNT11/IQGAP1/FGF2/AGT/CD24/PAX8/PROM1/SHH/HES5/EDNRA/WNT7B/SOX8/PKD1/NPHS1/SERPINB7/ANGPT2/ERBB4/ENPEP/DLL1/IRX1/RET/IRX2/WT1/HEYL/PDGFRA/ACTA2/SOX9/MYC/KLHL3/STAT1/PTPRO/PDGFRB/EDNRB/IRX3/FOXD1/NOG/CALB1/HOXB7/…	72	0.473684210526316
GO:0006874	BP	GO:0006874	cellular calcium ion homeostasis	119/5292	284/18903	0.000000281562650963379	0.0000113244852384327	0.0000078121752412282	ADORA1/RYR1/ADCY8/TRPC5/CX3CL1/BAX/F2R/ATP2C2/TRPC4/PML/RYR2/GRIA1/BCL2/ANK2/TGM2/APLNR/CCL13/ITPR1/VAPB/HTT/PRKACA/SLC10A7/PRKCE/PRKD1/MCU/PTK2B/SNCA/ERO1A/DMD/P2RY6/APOE/GP5/LYN/WFS1/FLNA/HCRTR1/CCL21/WNT5A/KEL/CALB2/SV2A/HAP1/CAMK2D/ATP7B/TSPOAP1/JPH1/CACNA1C/JPH3/CHD7/FGF2/CALCA/TCIRG1/ITPR2/TRPM8/ATP13A4/HTR1B/VDR/TNNI3/GP1BA/CCR7/GSTO1/CXCL12/CAPN3/EDNRA/HERPUD1/KCTD17/TMEM178A/GRM1/THY1/CD…	119	0.419014084507042
GO:0009410	BP	GO:0009410	response to xenobiotic stimulus	169/5292	432/18903	0.000000288310053716861	0.0000114428095051403	0.00000789380101823676	CDH3/REN/TGFA/CCND1/DUSP6/ABCC3/ITGA2/CYP2S1/E2F1/MDK/PPP1R9B/PDGFA/ITGA3/LPL/SREBF1/UGT2B11/CYP1B1/SLC12A5/OXTR/ACACB/BCL2/PAM/GPX1/JUN/SRC/RAP2A/NFATC2/IGFBP2/AOX1/TNFRSF11B/SHANK2/GABRG3/PNP/AHR/COL1A1/HNF1B/ENG/PARP4/CYP2W1/MTHFR/CTNNB1/CDK9/GRIN1/PTK2B/SNCA/LYN/FMO2/SLC6A3/GAS6/ACER2/CERS1/CYP26A1/SLITRK5/DDC/APOA2/ABCC6/SCN11A/SORD/SOX10/FOSB/PTCH1/AGPAT2/AKR1C1/ABCG5/PCSK1/NPC1/TLR3/CTPS1/…	169	0.391203703703704
GO:0050678	BP	GO:0050678	regulation of epithelial cell proliferation	163/5292	414/18903	0.000000289872578550856	0.0000114428095051403	0.00000789380101823676	CDH3/TGFA/CDKN2B/CCND1/BID/CLDN1/LRG1/TACSTD2/ECM1/NRP2/C5AR2/MDK/SFN/TGFB1/TGFBR1/CDH13/APLN/GPC3/BMP2/FGF1/SOX11/BAX/IQGAP3/CD109/PROX1/DAB2IP/SPARC/EPPK1/FUT1/GLUL/RUNX2/EREG/NR1D1/IHH/ALOX5/CCR3/EYA1/GPX1/TGFBR3/JUN/HPN/CYP7B1/APLNR/GLI1/FGFR2/OSR1/PDGFB/CCL26/KLF9/TGM1/LAMC1/BMPR1A/EFNB2/ZFP36L1/PRKD1/CTNNB1/FUT2/TP63/LAMA5/JCAD/ERBB2/SERPINB5/APOE/PRKD2/VEGFD/DLL4/WNT5A/WNT7A/NGFR/VASH1/TBX…	163	0.393719806763285
GO:0050727	BP	GO:0050727	regulation of inflammatory response	163/5292	414/18903	0.000000289872578550856	0.0000114428095051403	0.00000789380101823676	LRRK2/ADORA1/CAMK2N1/TYRO3/ITGA2/C2CD4A/MDK/FYN/GPRC5B/LPL/FNDC4/STING1/CX3CL1/MAPK13/CXCL17/CTSC/C1QTNF12/GPR4/NINJ1/HYAL2/TNFRSF1A/TNFSF18/NR1D1/ALOX5/GPX1/PLK2/SPATA2/SRC/LGALS1/PROC/SPHK1/NLRP14/GPX4/SMPDL3B/ANXA1/TNC/SNX4/NT5E/SNCA/APOE/LYN/SUCNR1/AHSG/IL37/NLRP10/WNT5A/F12/DAGLA/IL33/CNR2/TNFAIP6/CCN3/TLR2/PLA2G7/TLR3/PLA2G10/NFKBIA/NLRP2B/TMSB4X/AGT/VAMP8/MYD88/SHPK/TTBK1/CCR7/STAP1/STK39/…	163	0.393719806763285
GO:0099084	BP	GO:0099084	postsynaptic specialization organization	24/5292	34/18903	0.00000030301535691572	0.0000118882405366628	0.00000820108079324368	DLG4/GAP43/IL1RAP/CBLN1/CDH2/RELN/TMEM108/SHANK2/LRRC4/OPHN1/NLGN1/NRXN1/LRRTM2/NTRK3/NLGN2/CNTNAP1/SHANK3/SLITRK3/ABI3/LRFN4/LRRC4B/NTNG2/GRID2/NPTX1	24	0.705882352941177
GO:0003018	BP	GO:0003018	vascular process in circulatory system	114/5292	270/18903	0.000000311180876296152	0.0000121341567311823	0.00000837072562616928	ADORA1/ECE1/PTP4A3/SLC6A20/ADRA1B/ABCC3/HRH1/C2CD4A/INSR/COMP/TGFB1/SLC6A1/F2R/GPR4/SLC2A13/OXTR/ADM/SLC12A2/DDAH1/GPX1/SRC/UCN/UTS2B/GJA5/AZU1/HBB/SLC1A5/NOS3/HTR1D/ADRB3/ADRA2C/PLEC/APOE/AVPR1A/AVPR1B/FGFBP3/SLC4A4/KEL/AKAP12/SLC7A2/SLC2A1/CALCA/CHRM3/PER2/LRP2/TFRC/AGT/FAAH/SLC1A4/SLCO1C1/TBXA2R/SLC16A1/HTR1B/SCPEP1/RGS2/ABCC2/EDNRA/SLC16A2/UTS2R/PRKG1/SOD3/SLC6A6/KCNMB1/BDKRB2/VSTM4/C2CD4B/HT…	114	0.422222222222222
GO:0043588	BP	GO:0043588	skin development	125/5292	302/18903	0.000000318755886774199	0.0000123542054298243	0.00000852252581480491	LRP4/ETV4/GRHL3/CDH3/GJB3/SCEL/RYR1/MET/CLDN1/IVL/ITGA2/TMEM79/SRF/PDGFA/COMP/ITGA3/SFN/MACROH2A1/MAFB/LSR/EVPL/CNFN/ALOX15B/KRT17/CD109/ITGB4/EREG/KRT80/ITGA6/BCL2/FOXQ1/ST14/KRT6A/FGFR2/LATS2/SPRR1B/WNT10A/KRT27/COL1A1/LDB1/TGM1/FRAS1/ZFP36L1/KRT6B/CTNNB1/TP63/ANXA1/LAMA5/KRT16/PPL/SUFU/PLEC/CDSN/ABCA12/COL5A1/ALOX12B/DNASE1L2/KLK5/PTCH2/GRHL1/SLITRK5/WNT5A/COL5A3/NGFR/STMN1/BCL11B/SGPP1/HPSE/S…	125	0.413907284768212
GO:0007015	BP	GO:0007015	actin filament organization	176/5292	454/18903	0.000000335308588902938	0.0000129174603977969	0.00000891108621491574	TENM1/SHROOM4/SPTBN2/EPS8/ESPN/MET/SDC4/FHOD1/LIMK1/TACSTD2/ELMO2/SRF/PPP1R9B/HIP1/CDC42EP1/ARHGEF2/TGFBR1/CX3CL1/LMOD1/FLII/CTTN/RHOBTB3/SHROOM1/PROX1/ARHGAP6/VASP/SSH3/MAD2L2/FHDC1/AIF1L/ACTN1/CDC42EP3/BCL2/LPAR1/CDC42EP5/GAS2/ADD3/SYNPO/SRC/MYO6/MICALL2/MYO1E/BAIAP2/HIP1R/ARHGAP18/BCAR1/ELMO3/ITGB5/EMP2/CCL26/MYO1C/NCK2/SORBS2/INPP5K/ARAP1/PRKCE/WASF3/MCU/NEBL/MYO1A/PLEKHG2/RHOC/PTK2B/CORO1C/P…	176	0.387665198237885
GO:0030323	BP	GO:0030323	respiratory tube development	86/5292	191/18903	0.000000337685147088105	0.0000129311168600505	0.00000892050710019696	STRA6/AGR2/CHI3L1/SRF/CTSH/PDGFA/ITGA3/SREBF1/GPC3/FGF1/SOX11/ZFPM2/PROX1/ELK1/GLI1/FGFR2/SPRY1/PTK7/BMPR1A/SPDEF/CTNNB1/NOS3/LAMA5/DNAAF1/CCBE1/GLI3/ABCA12/MMP14/WNT5A/HHIP/CCN2/FBXW7/FOXJ1/RXFP1/WNT11/CCDC40/ALDH1A2/HSPB11/CRH/CCDC39/FGF2/PHEX/PKDCC/NKX2-1/COL3A1/ADAMTSL2/SHH/WNT7B/ARG1/ITGB6/FOXA1/PKD1/ADAMTS2/LTBP3/FGF10/PGR/SMPD3/DPPA4/HEG1/TBX2/LOX/NKX2-8/ERRFI1/PDGFRA/KLF2/SOX9/SIM2/HMGCS2…	86	0.450261780104712
GO:0097529	BP	GO:0097529	myeloid leukocyte migration	104/5292	242/18903	0.000000365018840918254	0.000013894615998049	0.00000958517520230828	DPP4/HRH1/LGALS3/C5AR2/MDK/CX3CL1/CXCL17/CD177/CXCL5/TREM1/CAMK1D/CCL20/TNFSF18/CCL17/PRTN3/MTUS1/CCL13/DAPK2/AZU1/PDGFB/EMP2/CCL26/MCU/PTK2B/ANXA1/LYN/VEGFD/MMP14/CCL21/KIT/CHGA/TNFAIP6/CXCL8/ANO6/CCN3/PLA2G7/CALCA/DUSP1/MYD88/ROR2/CCR7/CXCL12/STAP1/SAA1/LGMN/TREM2/IL23A/CD47/S100A14/TGFB2/RHOH/SCG2/BSG/THBS4/CCL2/PF4/ADGRE2/PDE4B/TNFRSF11A/S100A9/CXCL1/CTSG/CCL7/RIN3/CXCL6/CCL19/CCL18/CCL4/IL6/…	104	0.429752066115702
GO:0007596	BP	GO:0007596	blood coagulation	98/5292	225/18903	0.000000369815496797968	0.0000139939059291302	0.00000965367017801484	ENTPD1/FN1/PROS1/SERPINA1/TYRO3/ITGA2/RAB27A/MMRN1/PLAU/SRF/PDGFA/COMP/PAPSS2/EMILIN2/MPL/PRKCQ/F2R/F10/ENTPD2/TFPI/ADTRP/ADAMTS18/SRC/HBB/PDGFB/PROC/DGKI/F2RL2/CLIC1/CD59/NOS3/DGKH/ADRA2C/APOE/GP5/LYN/FLNA/GAS6/JMJD1C/ITPK1/F12/PLAUR/HRG/RAP2B/TEC/ANO6/HPSE/FBLN1/ANXA8/TBXA2R/COL3A1/FOXA2/GP1BA/SERPINB2/ANXA2/SHH/TSPAN8/PROCR/BLK/PROZ/FAP/SAA1/F7/PRKG1/CD40LG/KNG1/PF4/ADORA2A/PRKCA/CTSG/PDGFRA/A…	98	0.435555555555556
GO:0051966	BP	GO:0051966	regulation of synaptic transmission, glutamatergic	43/5292	78/18903	0.000000419210591065068	0.0000157697160580065	0.0000108787095179796	LRRK2/ADORA1/GRM4/CACNG4/CDH2/RELN/SYT1/OXTR/GLUL/GRIK3/UCN/DGKI/OPHN1/NLGN1/GRIN1/TSHZ3/PTK2B/NRXN1/CACNG8/NLGN3/NLGN2/DKK1/HTR1B/ROR2/MAPK8IP2/GRM1/HTR2A/CCL2/GRM6/ADORA2A/SHANK3/DRD2/GRM7/GRM8/SERPINE2/GRM2/UNC13A/CNR1/GRIN2B/GRIN2A/TNF/TNR/CACNG5	43	0.551282051282051
GO:0018958	BP	GO:0018958	phenol-containing compound metabolic process	56/5292	111/18903	0.000000442815870764652	0.0000165602777399997	0.0000114240770352395	CDH3/CITED1/KL/PNMT/BCL2/HPN/CPQ/GPR37/GIPC1/CTSB/RNF180/PRKN/RAB38/SNCA/SLC6A3/OCA2/DDC/WNT5A/SLC45A2/SLCO1C1/DIO2/PAX8/GCNT4/TG/EDNRA/SLC16A2/FAH/TGFB2/SULT1B1/HDC/DIO3/IYD/TPH1/SLC5A5/TPO/TH/MC1R/ALDH2/ASIP/TACR3/HAND2/SLC1A1/CYP2E1/CHRNB2/DCT/DRD2/ITGAM/SULT1A2/DIO1/INSM1/DRD4/NPY/NR4A2/DUOX2/PAH/GRIN2A	56	0.504504504504504
GO:0015850	BP	GO:0015850	organic hydroxy compound transport	121/5292	292/18903	0.000000454823424897437	0.0000169104407105762	0.0000116656363142299	SYT12/STRA6/NPC2/REN/ABCC3/ABCC11/GRAMD1A/SYT1/SLC2A13/OXTR/TTC39B/SYT8/AQP1/ABCG4/STARD3/SYT9/SLC10A7/GDNF/PRKN/ADRA2C/SNCA/APOE/CLU/CYP8B1/SLC6A3/ABCA12/FGF20/OSBPL10/SYT4/LRP6/OPRK1/APOA2/CHGA/PTCH1/GPM6B/AKR1C1/ABCG5/NPC1/CRH/PCSK9/ABCA4/PLA2G10/NFKBIA/ABCA1/AGT/SLCO1C1/SLC16A1/CYP7A1/HTR1B/SLC18A2/OSBPL1A/SNCG/ANXA2/CXCL12/SHH/ABCC2/KCNQ1/PPARG/MFSD10/APOC1/NMB/TREM2/SPP1/RAB3B/ABCG1/SLC5A8/…	121	0.414383561643836
GO:0051961	BP	GO:0051961	negative regulation of nervous system development	71/5292	151/18903	0.000000474021662360235	0.0000175223614496746	0.0000120877687067341	LRP4/SLIT1/CDKN2B/DRAXIN/SEMA3F/TRPC5/SEMA4C/CBLN1/BRINP1/FSTL4/PLXNA3/SEMA6B/SOX11/PITX3/RTN4R/WNT3/PROX1/TMEM98/NR1D1/PRTG/ID4/BMPR1A/DICER1/CTNNB1/TRIM46/NFATC4/SEMA4F/SYT4/WNT5A/WNT7A/NTRK3/SOX10/EFNB3/MAP2/MAG/KIAA0319/TLR2/YWHAH/SEMA3E/DKK1/EPHA7/HES5/DAB1/NTN1/TREM2/SPP1/SEMA6A/THY1/GPR37L1/TSPO/SEMA3D/SEMA5A/SEMA5B/PTN/IL6/SEMA6D/WNT3A/FGF13/DLX2/LHX2/ID1/NOG/LDLR/DCC/ASCL2/MCF2/ROBO2/MT3…	71	0.470198675496689
GO:0045860	BP	GO:0045860	positive regulation of protein kinase activity	164/5292	420/18903	0.000000493174933508569	0.0000181255959757891	0.0000125039089312427	HMGA2/SRCIN1/TENM1/TGFA/LRRK2/ADORA1/CCND1/DLG4/NOX4/ADCY8/TNFRSF10B/TPD52L1/SDC4/ALK/CHI3L1/DOK7/CCND2/INSR/PDGFA/PDE5A/GPRC5B/TGFB1/BMP2/FGF1/TCIM/FAM20A/RELN/GHR/NAB2/TNFSF15/PROX1/DAB2IP/NEK10/EREG/MAP3K11/STRADB/CCND3/AXIN1/ERBB3/MST1R/TRAF6/CAB39L/SRC/UCN/AZU1/PDGFB/EMP2/PDGFC/BMPR1A/FZD5/EGR1/CARD10/CCN1/PTK2B/ERBB2/ADRA2C/BORA/SNCA/MOB3B/CLU/LTF/TNFRSF10A/GAS6/EPHA4/SASH1/CCL21/WNT5A/KIT/…	164	0.39047619047619
GO:0022409	BP	GO:0022409	positive regulation of cell-cell adhesion	131/5292	322/18903	0.000000527358600017611	0.0000192711899835007	0.0000132941948431507	DPP4/FUT3/VTCN1/MMRN1/RUNX1/CHST2/MDK/FYN/SMARCA4/CD44/CD276/EMILIN2/RARA/DENND6A/CEACAM6/SOX4/CX3CL1/PRKCQ/CD55/CITED2/IHH/ALOX5/SMARCA2/FSTL3/TRAF6/SRC/IGFBP2/EFNB1/PNP/LGALS1/MAP3K8/PTPRU/NCK2/EFNB2/SMARCD3/ZBTB16/ANXA1/CBFB/MAGI1/RNASE10/LYN/GLI3/HLA-G/ANK3/KLHL25/CCL21/WNT5A/PLAUR/EFNB3/NR4A3/CD70/TFRC/CD24/SHB/TNFRSF13C/XBP1/FOXA2/GP1BA/MYO10/CCR7/SHH/ITPKB/IL23A/CD47/EGR3/FOXA1/THY1/IL2/HL…	131	0.406832298136646
GO:0002269	BP	GO:0002269	leukocyte activation involved in inflammatory response	31/5292	50/18903	0.000000533945791199065	0.0000194010416745342	0.0000133837727925555	LRRK2/CX3CL1/CTSC/NR1D1/JUN/AZU1/SPHK1/SNCA/CLU/IL33/TLR2/TLR3/MYD88/TTBK1/STAP1/TREM2/SCNN1B/MMP8/SYT11/PTPRC/IL6/ITGAM/IL4/CX3CR1/LDLR/TYROBP/CST7/TLR9/IFNG/CCL3/TNF	31	0.62
GO:0051932	BP	GO:0051932	synaptic transmission, GABAergic	34/5292	57/18903	0.00000056494029571367	0.000020312807529327	0.0000140127527847264	GABRB2/ADORA1/BAIAP3/GABRA6/SLC6A1/GABBR2/CA7/OXTR/GABRG3/GABRA1/NLGN1/PRKCE/CA2/HAP1/CNR2/NLGN2/GABRA2/PLCL1/HTR1B/PHF24/PLCL2/NPY5R/RAC3/ADORA2A/SLC38A1/SLITRK3/GABRB3/DRD2/NPAS4/GABRE/ADRA1A/CNR1/NALCN/GABRA5	34	0.596491228070175
GO:0048754	BP	GO:0048754	branching morphogenesis of an epithelial tube	73/5292	157/18903	0.000000565409257006974	0.000020312807529327	0.0000140127527847264	PLXND1/CITED1/MET/TACSTD2/SRF/MDK/CTSH/GPC3/BMP2/FGF1/TMEM59L/PML/GBX2/CSMD1/IHH/BCL2/COL4A1/EYA1/SRC/FGFR2/SPRY1/HNF1B/ENG/CTNNB1/HOXA11/GDNF/LAMA5/ACVR1/GLI3/NFATC4/DLL4/MMP14/WNT9B/WNT5A/HHIP/NOTCH4/DDR1/PTCH1/FGF2/SIRT6/AGT/NKX2-1/SEMA3E/NRARP/VDR/PAX8/SHH/EDNRA/SOX8/FOXA1/PKD1/EPHA2/FGF10/PGR/AR/TBX2/WT1/NKX3-1/CASR/SOX9/MYC/MSX2/ESR1/AREG/LAMA1/RSPO2/FOXD1/NOG/HOXB7/WNT6/EGF/TNF/WNT4	73	0.464968152866242
GO:0044060	BP	GO:0044060	regulation of endocrine process	26/5292	39/18903	0.0000005685680293588	0.000020312807529327	0.0000140127527847264	REN/RETN/F2R/KISS1/INHBB/CRY2/UCN/OPRK1/CRY1/CRH/GDF9/AGT/SPP1/TSPO/GJA1/GHRL/CRHBP/NKX3-1/TACR2/INHA/GALR1/OR51E2/INHBA/AGTR1/POMC/FOXL2	26	0.666666666666667
GO:0043406	BP	GO:0043406	positive regulation of MAP kinase activity	58/5292	117/18903	0.000000592961178724937	0.0000209717591657923	0.0000144673293549789	TENM1/TGFA/LRRK2/NOX4/TPD52L1/INSR/PDGFA/PDE5A/TGFB1/FGF1/GHR/DAB2IP/NEK10/MAP3K11/AXIN1/MST1R/TRAF6/SRC/PDGFB/PDGFC/FZD5/PTK2B/ERBB2/EPHA4/SASH1/WNT5A/KIT/NTRK3/FZD8/FGF2/DKK1/CD24/ROR2/ERN2/MAP3K5/TDGF1/DUSP19/HTR2A/HRAS/TNFRSF11A/CCL19/MAP2K6/PIK3R6/PTPRC/FLT3/FGD2/PDGFRB/CD40/FLT1/EPGN/DRD4/S100A12/TLR9/EDN3/EGF/TNFSF11/TNF/NTF3	58	0.495726495726496
GO:0032970	BP	GO:0032970	regulation of actin filament-based process	159/5292	406/18903	0.000000593571291479033	0.0000209717591657923	0.0000144673293549789	GRHL3/TENM1/HCN4/SPTBN2/EPS8/KCNJ2/ADORA1/MET/SDC4/FHOD1/LIMK1/TACSTD2/MDK/SIGLEC15/PDGFA/CDC42EP1/TGFBR1/CX3CL1/LMOD1/EPHA3/FLII/IQGAP3/CTTN/RHOBTB3/PROX1/ARHGAP6/VASP/SSH3/RYR2/CDC42EP3/PAM/LPAR1/CDC42EP5/ADD3/SYNPO/ANK2/BAIAP2/GJA5/HIP1R/MYO3B/ARHGAP18/CCL26/NCK2/INPP5K/ARAP1/PRKCE/WASF3/PLEKHG2/RHOC/PTK2B/PRKN/DBN1/PAK3/SPTBN1/FLNA/RAPGEF3/MYOC/DIXDC1/CCL21/HRG/NTRK3/PKP2/CCN2/DSC2/C15orf62/C…	159	0.391625615763547
GO:0014046	BP	GO:0014046	dopamine secretion	25/5292	37/18903	0.000000638428891863115	0.000022310124390517	0.0000153905981351643	SYT12/SYT1/SYT8/SYT9/GDNF/PRKN/SNCA/FGF20/SYT4/OPRK1/HTR1B/SNCG/CXCL12/HTR2A/SYT11/SYT7/CHRNB2/CHRNA4/DRD2/KCNA2/SYT5/GRM2/SYT15/CNR1/SYT10	25	0.675675675675676
GO:0014059	BP	GO:0014059	regulation of dopamine secretion	25/5292	37/18903	0.000000638428891863115	0.000022310124390517	0.0000153905981351643	SYT12/SYT1/SYT8/SYT9/GDNF/PRKN/SNCA/FGF20/SYT4/OPRK1/HTR1B/SNCG/CXCL12/HTR2A/SYT11/SYT7/CHRNB2/CHRNA4/DRD2/KCNA2/SYT5/GRM2/SYT15/CNR1/SYT10	25	0.675675675675676
GO:0097305	BP	GO:0097305	response to alcohol	107/5292	253/18903	0.000000642519677148291	0.0000223310507356702	0.0000154050341357465	EPS8/CCND1/ADCY8/CLDN1/PPP1R9B/FYN/TGFB1/SREBF1/CDA/GRAMD1A/RARA/TGFBR1/BCL2L1/CYP1B1/ADAM15/INHBB/TGFBR3/FGFR2/AHR/KLF9/AKR1C2/PRKCE/CTNNB1/GRIN1/PTK2B/P2RY6/CLDN7/CYP8B1/SLC6A3/AVPR1A/CCL21/LRP6/OPRK1/TP53INP1/NTRK3/FOSB/PTCH1/ADH6/RPS4X/FOS/ITPR2/TBXA2R/RGS4/CYP7A1/HTR1B/MYD88/CCR7/RGS2/STK39/PTGFR/GRIN3A/F7/KCNMB1/IL2/PRKAA2/TSPO/SCNN1B/GNAI1/TNFSF4/AANAT/TYMS/TNFRSF11A/ABCB11/A2M/SLC10A1/SLC…	107	0.422924901185771
GO:0060348	BP	GO:0060348	bone development	100/5292	233/18903	0.000000653541783084997	0.0000225913497450192	0.0000155846009269373	COL13A1/RYR1/TAPT1/ECM1/SRF/SIGLEC15/COMP/PAPSS2/RARA/MMP16/RARG/DHRS3/BMP2/MMP13/GHR/NAB2/ADAMTS7/RUNX2/CITED2/IHH/SERPINH1/TGM2/SRC/ATP6AP1/P3H1/FGFR2/ALPL/COL1A1/PDGFC/ENG/SLC10A7/HOXA11/RANBP3L/ZBTB16/FAM20C/RARB/TTC9/GP5/LTF/GLI3/RFLNA/FLNA/MYOC/MMP14/FGFR3/KIT/PLXNB1/FBXW7/COL27A1/TRIM45/SH3PXD2B/OGN/PHEX/MEIS1/COL2A1/ACTN3/COL3A1/RAB23/GP1BA/DLX5/ANXA2/AXIN2/ATG9B/ADAMTS12/NOTUM/ITGB6/BGN/…	100	0.429184549356223
GO:0046849	BP	GO:0046849	bone remodeling	47/5292	89/18903	0.000000672895478016223	0.0000231353042038374	0.0000159598469064289	NOX4/DCSTAMP/MDK/SIGLEC15/TGFB1/IHH/TRAF6/SRC/TPP1/TNFRSF11B/CTNNB1/PTK2B/NCDN/CTHRC1/IL20RA/CALCA/TCIRG1/TFRC/HTR1B/EFNA2/RAB3D/SPP1/LTBP3/EPHA2/GJA1/TNFAIP3/TNFRSF11A/PRKCA/TPH1/TMEM119/CCDC154/RASSF2/ACP5/CD38/IL7/PTN/IL6/SYT7/CLDN18/GPR55/CSF1R/MC4R/TF/GDF5/BGLAP/TNFSF11/WNT16	47	0.528089887640449
GO:2000179	BP	GO:2000179	positive regulation of neural precursor cell proliferation	33/5292	55/18903	0.000000684428359998892	0.0000232851265635624	0.0000160632015847727	MDK/CX3CL1/PITX3/PROX1/GLI1/ID4/SMARCD3/CTNNB1/CDON/ADGRG1/LYN/GLI3/DLL4/SOX10/DISP3/FGF2/LRP2/SHH/TOX/GPR37L1/DMRTA2/DCT/WNT3A/DRD2/NES/LHX5/LHX2/FZD9/INSM1/CX3CR1/EGF/ASCL1/PAX6	33	0.6
GO:0046879	BP	GO:0046879	hormone secretion	120/5292	291/18903	0.000000684535386075017	0.0000232851265635624	0.0000160632015847727	REN/ADORA1/BAIAP3/ADCY8/SREBF1/SOX4/RETN/SOX11/C1QTNF12/SCG5/ADM/KISS1/GLUL/NR1D1/RIMS2/ALOX5/AQP1/PCLO/INHBB/CRY2/UCN/GIPR/SYT9/CDK16/HNF1B/PRKCE/IRS1/MCU/TM7SF3/BRSK2/ANXA1/PRKN/RAB44/SNX4/LYN/ABCA12/UCP2/VGF/PASK/LRRC8A/OPRK1/CHGA/SYTL4/CRY1/SNAP25/CCN3/CRH/IL1RN/MPC2/GDF9/NIBAN2/CHD7/PER2/TCIRG1/SIRT6/NLGN2/GLP1R/AGT/EPHA5/VAMP8/SLC16A1/FAM3B/FOXA2/PAX8/HCAR2/FOXO1/BLK/SLC16A2/KCNQ1/PPARG/NOS…	120	0.412371134020619
GO:0050670	BP	GO:0050670	regulation of lymphocyte proliferation	102/5292	239/18903	0.000000698736312111959	0.0000235615185333857	0.0000162538700750454	BID/SDC4/LGALS3/VTCN1/PDE5A/CD276/MPL/PRKCQ/SOX11/SH3RF1/CD55/SCRIB/TNFRSF21/TNFSF18/IHH/RC3H1/BCL2/TRAF6/NFATC2/IGFBP2/EFNB1/PNP/AHR/NCK2/SLC39A10/PELI1/CTNNB1/ANXA1/ERBB2/CD320/LYN/HLA-G/MAPK8IP1/GPR183/CDKN1A/FOXJ1/CD70/TFRC/CD24/TNFRSF13C/MYD88/SHH/BLK/ARG1/IL23A/IL2/CD40LG/EBI3/FCRL3/FGF10/IL27RA/TNFSF4/TNFRSF13B/CD28/PYCARD/TNFSF9/CCL19/ZAP70/TNFRSF1B/CR1/PTPRC/TNFRSF4/FCGR3A/CD38/IL7/CD3E/…	102	0.426778242677824
GO:0030098	BP	GO:0030098	lymphocyte differentiation	163/5292	419/18903	0.000000700029479490741	0.0000235615185333857	0.0000162538700750454	JAG2/TYRO3/HDAC4/RUNX1/SRF/MDK/SMARCA4/MAFB/RARA/SOX4/BAX/SH3RF1/PRDM1/RUNX2/TNFSF18/TMEM98/IHH/RC3H1/BCL2/RABL3/SMARCA2/IFNE/STAT6/PNP/ZFP36L2/LGALS1/LY6D/FZD5/ZFP36L1/EGR1/SMARCD3/CTNNB1/PTK2B/ZBTB16/ANXA1/CBFB/ERBB2/FGL2/GLI3/HLA-G/DLL4/GAS6/PKNOX1/MMP14/LRRC8A/KLHL25/HDAC9/BLNK/KIT/GPR183/LMBR1L/FOXJ1/BCL11B/KLF6/FZD8/ITM2A/IRF8/GPR18/CHD7/IFNA1/TCIRG1/PRR7/NFAM1/SHB/XBP1/NRARP/CD79B/CCR7/SHH…	163	0.389021479713604
GO:1901654	BP	GO:1901654	response to ketone	90/5292	205/18903	0.000000716676557033083	0.0000238830156845701	0.0000164756542914338	CCND1/ADCY8/CLDN1/PPP1R9B/TGFB1/SREBF1/CDA/MSN/BCL2L1/CYP1B1/ADAM15/OXTR/ELK1/POSTN/AQP1/TGFBR3/SRC/AHR/KLF9/AKR1C2/PRKCE/HOXA11/WBP2/UGT3A2/P2RY6/GAS6/AVPR1A/CCL21/NTRK3/SOX10/FOSB/HOXA13/TLR2/FOS/TBXA2R/CCR7/STK39/AXIN2/PTGFR/F7/ARG1/SPP1/DDIT4/PRKAA2/TGFB2/PAPPA/TSPO/TRERF1/SCNN1B/AR/GNAI1/TNFSF4/AANAT/TYMS/FIBIN/CALR/A2M/SLC5A5/SLC12A3/ERRFI1/PTGDR/TH/NKX3-1/KLF2/SGK1/CCL19/SRD5A2/PLAT/NEFL/C…	90	0.439024390243902
GO:0009914	BP	GO:0009914	hormone transport	123/5292	300/18903	0.000000717050666370204	0.0000238830156845701	0.0000164756542914338	REN/ADORA1/BAIAP3/ADCY8/SREBF1/SOX4/RETN/SOX11/C1QTNF12/SCG5/ADM/KISS1/GLUL/NR1D1/RIMS2/ALOX5/AQP1/PCLO/INHBB/CRY2/UCN/GIPR/SYT9/CDK16/HNF1B/PRKCE/IRS1/MCU/TM7SF3/BRSK2/ANXA1/PRKN/RAB44/SNX4/LYN/ABCA12/UCP2/VGF/PASK/LRRC8A/OPRK1/CHGA/SYTL4/CRY1/SNAP25/CCN3/CRH/IL1RN/MPC2/GDF9/NIBAN2/CHD7/PER2/TCIRG1/SIRT6/NLGN2/GLP1R/AGT/EPHA5/VAMP8/SLCO1C1/SLC16A1/SLCO4A1/FAM3B/FOXA2/PAX8/HCAR2/FOXO1/BLK/SLC16A2…	123	0.41
GO:0060443	BP	GO:0060443	mammary gland morphogenesis	29/5292	46/18903	0.000000748940316506087	0.0000248159239588416	0.0000171192193426616	BAX/SCRIB/PML/CSMD1/ELF3/STAT6/SRC/FGFR2/GLI3/WNT5A/DDR1/PTCH1/RXFP1/VDR/ARG1/NTN1/EPHA2/FGF10/PGR/AR/TBX2/MSX2/ESR1/SOSTDC1/IGFBP5/AREG/CSF1R/NRG3/WNT4	29	0.630434782608696
GO:0060993	BP	GO:0060993	kidney morphogenesis	50/5292	97/18903	0.000000786679111341107	0.0000259320253454968	0.0000178891598243656	LRRK2/CITED1/TACSTD2/SOX4/GPC3/BMP2/FGF1/TMEM59L/PRKX/BCL2/EYA1/OSR1/HNF1B/FRAS1/CTNNB1/HOXA11/GDNF/LAMA5/GLI3/WNT9B/BASP1/PTCH1/FOXJ1/WNT11/FGF2/AGT/PAX8/SHH/GCNT4/HES5/WNT7B/SOX8/PKD1/ERBB4/FGF10/IRX1/IRX2/WT1/SOX9/MYC/KLHL3/STAT1/PDGFRB/IRX3/FOXD1/NOG/CALB1/HOXB7/WNT6/WNT4	50	0.515463917525773
GO:0007599	BP	GO:0007599	hemostasis	99/5292	231/18903	0.000000802718139733806	0.0000262055694130645	0.0000180778636945234	ENTPD1/FN1/PROS1/SERPINA1/TYRO3/ITGA2/RAB27A/MMRN1/PLAU/SRF/PDGFA/COMP/PAPSS2/EMILIN2/MPL/PRKCQ/F2R/F10/ENTPD2/TFPI/ADTRP/ADAMTS18/SRC/HBB/PDGFB/PROC/DGKI/F2RL2/CLIC1/CD59/NOS3/DGKH/ADRA2C/APOE/GP5/LYN/FLNA/GAS6/JMJD1C/ITPK1/F12/PLAUR/HRG/RAP2B/TEC/ANO6/HPSE/FBLN1/ANXA8/TBXA2R/COL3A1/FOXA2/GP1BA/SERPINB2/ANXA2/SHH/TSPAN8/PROCR/BLK/PROZ/FAP/SAA1/F7/PRKG1/CD40LG/KNG1/PF4/ADORA2A/PRKCA/TPH1/CTSG/PDG…	99	0.428571428571429
GO:0007626	BP	GO:0007626	locomotory behavior	87/5292	197/18903	0.000000803560658566193	0.0000262055694130645	0.0000180778636945234	DPP4/LRRK2/EPS8/DMBX1/PPP1R1B/RASD2/DLG4/ADCY8/C1QL1/ALK/GLRB/CCND2/ALDH1A3/RELN/PITX3/CNP/QRFP/SHANK2/GPR37/HPGDS/EGR1/PRKCE/GDNF/PRKN/RCAN1/SNCA/APOE/SLC6A3/EPHA4/OPRK1/EFNB3/INPP5F/SNAP25/CSTB/TMOD1/PAK5/NPC1/CRH/ANKH/NEGR1/CHD7/NAV2/NLGN2/LMX1A/NKX2-1/EN1/MEIS1/PBX3/FOXA2/SLC18A2/SNCG/CXCL12/DAB1/CHRNB4/GRM1/SELENOP/APBA1/CIART/PREX2/GRM6/MCOLN3/ADORA2A/TBCE/TH/PENK/LGI4/CNTN1/KCND2/SLC1A1/CH…	87	0.441624365482233
GO:0034612	BP	GO:0034612	response to tumor necrosis factor	107/5292	254/18903	0.000000807270863858281	0.0000262055694130645	0.0000180778636945234	CLDN1/DCSTAMP/BIRC7/CHI3L1/EDA2R/ARHGEF2/CX3CL1/PID1/CYP1B1/ACTN4/HYAL2/DAB2IP/TNFRSF1A/TNFRSF21/ADAMTS7/CCL20/TNFSF18/NR1D1/CCL17/CXCL16/TRAF6/SPATA2/CCL13/ZFP36L2/COL1A1/CCL26/SPHK1/INPP5K/ZFP36L1/IGBP1/GBP1/CD58/PTK2B/NFATC1/PRKN/GAS6/CCL21/FAS/AKAP12/YBX3/CXCL8/FOS/CALCA/CD70/PIAS3/NFKBIA/NLRP2B/TMSB4X/GBP3/TNFRSF13C/PYDC1/ASAH1/MAP3K5/ADAMTS12/TDGF1/GPD1/KAT2A/TCL1A/SMPD3/CCL2/OCSTAMP/TNFAIP…	107	0.421259842519685
GO:0032496	BP	GO:0032496	response to lipopolysaccharide	136/5292	339/18903	0.000000817416137349509	0.0000262894671511289	0.0000181357403942852	REN/CITED1/CSF2/CLDN1/IL36RN/PLSCR4/TGFB1/RARA/CX3CL1/SLPI/F2R/PTGER1/CD55/CXCL5/DAB2IP/ADM/CNP/ADH5/NR1D1/MAPKAPK3/TRAF6/SRC/FGFR2/ALPL/IRAK2/EFNB2/PRKCE/PELI1/NOS3/SNCA/LTF/LDOC1/NOCT/LYN/IL37/SASH1/OPRK1/WNT5A/AKAP12/NUGGC/CNR2/CXCL8/PCSK1/RPS6KA3/TLR2/IRF8/FOS/NFKBIA/ABCA1/PALM3/TBXA2R/DIO2/XBP1/MYD88/SHPK/NR4A1/CCR7/STAP1/FMO1/PTGFR/ARG1/LOXL1/NOS2/TREM2/S100A14/JUND/TSPO/FGF10/GJB6/CD96/CCL…	136	0.40117994100295
GO:0008016	BP	GO:0008016	regulation of heart contraction	93/5292	214/18903	0.000000818077242075785	0.0000262894671511289	0.0000181357403942852	HCN4/KCNJ2/ADORA1/HEY2/SCN1B/ADRA1B/PDE5A/SREBF1/APLN/ADM/RYR2/GJC1/ANK2/UCN/CACNA2D1/S100A1/GJA5/MDM2/PRKACA/NOS3/DMD/NOS1AP/FLNA/AVPR1A/KCNN2/SPX/CHGA/PKP2/CCN2/DSC2/CAMK2D/CACNA1D/TMIGD3/CACNA1C/CALCA/HCN2/GLP1R/AGT/RGS4/TNNI3/CYP2J2/BIN1/GSTO1/RGS2/SCN3B/EDNRA/KCNQ1/ATP1A1/CACNA1H/IL2/TGFB2/KCNG2/DSP/GJA1/PDE4D/PDE4B/DES/TBX2/TH/SLC8A2/SNTA1/TNNT2/CORIN/TACR3/ADORA3/KCND3/MYL2/SCN2B/SLC1A1/ED…	93	0.434579439252336
GO:0097106	BP	GO:0097106	postsynaptic density organization	22/5292	31/18903	0.000000825513791155154	0.0000263958034721861	0.0000182090963091119	DLG4/IL1RAP/CBLN1/CDH2/RELN/TMEM108/SHANK2/LRRC4/OPHN1/NLGN1/NRXN1/LRRTM2/NTRK3/NLGN2/CNTNAP1/SHANK3/SLITRK3/ABI3/LRFN4/LRRC4B/GRID2/NPTX1	22	0.709677419354839
GO:0007517	BP	GO:0007517	muscle organ development	139/5292	348/18903	0.000000831116535758379	0.0000264427375431584	0.0000182414736913504	RXRG/STRA6/RYR1/HEY2/TGFB1/TGFBR1/TNNI1/BMP2/SOX11/COL11A1/ZFPM2/PROX1/RYR2/CITED2/ITGA7/RBFOX1/ETV1/BCL2/SFMBT1/ERBB3/EPHB1/GPX1/FHL3/IGSF8/TGFBR3/MKX/FGFR2/EGR2/BMPR1A/ENG/EGR1/CTNNB1/CDON/LAMA5/TEAD4/RCAN1/ACVR1/PLEC/KY/DMD/GPCPD1/DLL4/ZBTB42/HDAC9/CHODL/WNT5A/KEL/BASP1/FHL1/PKP2/TBX1/CRYAB/MEOX2/YBX3/NLN/LAMA2/NIBAN2/JPH1/FOS/CHD7/LRP2/BCL9/NEURL1/ID3/COL19A1/CNTNAP1/HIVEP3/ACTN3/XBP1/COL3A1/…	139	0.399425287356322
GO:0099068	BP	GO:0099068	postsynapse assembly	21/5292	29/18903	0.000000862537237953774	0.000027306562557992	0.0000188373817835553	LRP4/GAP43/IL1RAP/CBLN1/CDH2/NLGN1/NRXN1/LRRTM2/WNT5A/WNT7A/NTRK3/NLGN3/NLGN2/SHANK3/SLITRK3/ABI3/LRFN4/LRRC4B/NTNG2/GRID2/NPTX1	21	0.724137931034483
GO:0110149	BP	GO:0110149	regulation of biomineralization	53/5292	105/18903	0.000000874030205682997	0.0000274260474835832	0.0000189198082389526	HEY2/ECM1/COMP/TGFB1/KL/BMP2/ALOX5/OSR1/FBLN7/DMP1/BMPR1A/ADGRV1/CCN1/NOS3/PTK2B/FAM20C/ACVR1/LTF/RFLNA/GAS6/AHSG/GPM6B/ANO6/ANKH/HEY1/PKDCC/AMTN/ISG15/ACTN3/VDR/NOTUM/ENAM/LTBP3/BMPR1B/OMD/TMEM119/OSR2/SOX9/ENPP1/PTN/SRGN/CCR1/DDR2/CFTR/FZD9/ASPN/FBN2/WNT10B/BGLAP/WNT6/TWIST1/CCL3/WNT4	53	0.504761904761905
GO:1904861	BP	GO:1904861	excitatory synapse assembly	20/5292	27/18903	0.000000874888770391081	0.0000274260474835832	0.0000189198082389526	IL1RAP/CBLN1/PLXNB2/SRGAP2/LRRC4/NLGN1/NRXN1/LRRTM2/WNT5A/WNT7A/NTRK3/NLGN2/SRGAP2C/SHANK3/SLITRK3/ABI3/LRFN4/LRRC4B/GRID2/NPTX1	20	0.740740740740741
GO:0016331	BP	GO:0016331	morphogenesis of embryonic epithelium	71/5292	153/18903	0.000000879880287751512	0.0000274479728788825	0.0000189349334324343	GRHL3/MTHFD1L/SPINT1/JAG2/SDC4/SEMA4C/TGFB1/DVL1/TGFB1I1/RARA/SOX4/ALDH1A3/RARG/SOX11/SCRIB/ADM/VASP/PLXNB2/CITED2/TRAF6/ST14/FGFR2/OSR1/HNF1B/PRKACA/PTK7/CECR2/MTHFR/CTNNB1/GDNF/TP63/LAMA5/SUFU/CTHRC1/PRICKLE1/EPB41L5/WNT9B/WNT5A/PTCH1/ALDH1A2/LRP2/PAX8/SHH/HES5/WNT7B/SOX8/KAT2A/BMP5/DLC1/TGFB2/FGF10/AR/TEAD2/FOLR1/COBL/IRX1/RET/IRX2/TRIM71/SOX9/SALL4/IRX3/RGMA/PCDH8/LHX2/NOG/TBX18/WNT6/TWIST1/W…	71	0.464052287581699
GO:0032944	BP	GO:0032944	regulation of mononuclear cell proliferation	103/5292	243/18903	0.000000910098058223664	0.0000282528013705841	0.0000194901428820408	BID/SDC4/LGALS3/VTCN1/PDE5A/CD276/MPL/PRKCQ/BCL2L1/SOX11/SH3RF1/CD55/SCRIB/TNFRSF21/TNFSF18/IHH/RC3H1/BCL2/TRAF6/NFATC2/IGFBP2/EFNB1/PNP/AHR/NCK2/SLC39A10/PELI1/CTNNB1/ANXA1/ERBB2/CD320/LYN/HLA-G/MAPK8IP1/GPR183/CDKN1A/FOXJ1/CD70/TFRC/CD24/TNFRSF13C/MYD88/SHH/BLK/ARG1/IL23A/IL2/CD40LG/EBI3/FCRL3/FGF10/IL27RA/TNFSF4/TNFRSF13B/CD28/PYCARD/TNFSF9/CCL19/ZAP70/TNFRSF1B/CR1/PTPRC/TNFRSF4/FCGR3A/CD38/IL…	103	0.423868312757202
GO:0048247	BP	GO:0048247	lymphocyte chemotaxis	37/5292	65/18903	0.000000921862123065336	0.0000284797501304484	0.0000196467030651758	CX3CL1/CCL20/SLC12A2/CCL17/CXCL16/CYP7B1/CCL13/CCL26/PTK2B/PLEC/GAS6/CCL21/WNT5A/GPR183/HSD3B7/STK39/SAA1/CCL2/CCL7/CCL19/CCL18/CCL4/CCL14/KLRK1/CCL3L3/CCL22/KLRC4-KLRK1/CH25H/PADI2/CCL16/CXCL13/CCL24/XCL2/CCL3/XCL1/CCL5/CXCL11	37	0.569230769230769
GO:0071241	BP	GO:0071241	cellular response to inorganic substance	98/5292	229/18903	0.000000985626632634038	0.0000301932087493176	0.0000208287293310382	SYT12/LRRK2/RYR1/DLG4/ADCY8/CLDN1/CPNE4/GUCY1B1/SYT1/CPNE2/NSMCE3/SLC12A2/SYT8/AOC1/DLG2/CPNE3/AQP1/INHBB/JUN/ITPKA/KCNA1/SYT9/NLGN1/ADGRV1/PRKN/SNCA/NFATC4/ANK3/ZNF658/SYT4/WNT5A/FOSB/CAMK2D/MT1A/RASGRP2/RASA4B/IQGAP1/FOS/FOXO1/SHH/CAPN3/STK39/ITPKB/LGMN/CACNA1H/SLC40A1/JUND/PRKAA2/HMOX1/TSPO/MT1M/SMPD3/MAP1LC3A/CALR/MMP3/SLC12A3/CRHBP/TH/HSPA5/TFR2/SYT11/SLFN14/HPCA/SLC13A5/SYT7/KCNH1/SLC1A1/AL…	98	0.427947598253275
GO:0048762	BP	GO:0048762	mesenchymal cell differentiation	106/5292	252/18903	0.00000098676788563055	0.0000301932087493176	0.0000208287293310382	HMGA2/FN1/TAPT1/HEY2/TIAM1/SEMA3F/LRG1/NRP2/SEMA4C/MDK/TGFB1/TGFB1I1/LOXL2/IL17RD/TGFBR1/EPHA3/CDH2/SEMA6B/BMP2/SOX11/TGFBR3L/ADAM15/CUL7/SPRED3/GBX2/DAB2IP/MAD2L2/VASN/CITED2/TMEM100/BCL2/TGFBR3/HPN/FGFR2/EFNB1/WNT10A/COL1A1/OSR1/SPRY1/EMP2/BMPR1A/ENG/CTNNB1/RANBP3L/CORO1C/GDNF/RADIL/LAMA5/ACVR1/EPB41L5/SEMA4F/FLNA/EPHA4/LRP6/WNT5A/NOTCH4/SOX10/S100A4/TBX1/PHLDB2/WNT11/ALDH1A2/SNAI1/HEY1/KBTBD8/…	106	0.420634920634921
GO:0035725	BP	GO:0035725	sodium ion transmembrane transport	82/5292	184/18903	0.00000105018883056563	0.0000319548022545542	0.0000220439613594234	HCN4/SLC34A2/SLC6A20/SCN1B/TESC/SLC9A5/SLC6A1/ACTN4/SLC12A2/SLC17A7/SLC5A2/FXYD5/KCNK1/SLMAP/SLC6A14/OSR1/NETO1/PRKCE/SLC6A15/SLC20A2/SLC6A16/SLC28A3/DMD/SLC6A3/ANK3/SLC4A4/SCN11A/CAMK2D/ANO6/PCSK9/SLC9C1/BPIFA1/HCN2/YWHAH/STOM/TRPM5/SCN3A/FXYD6/SCN3B/STK39/KCNQ1/ATP1A1/CACNA1H/SLC6A6/ASIC1/FGF11/SLC20A1/SCNN1B/SLC24A3/SLC9A9/WNK2/ATP12A/SLC5A5/SLC12A3/HECW1/SLC8A2/SCN4A/SNTA1/SLC6A4/SCNN1D/SCN2B…	82	0.445652173913043
GO:0030217	BP	GO:0030217	T cell differentiation	121/5292	296/18903	0.00000105433358494307	0.0000319548022545542	0.0000220439613594234	JAG2/RUNX1/SRF/MDK/SMARCA4/MAFB/RARA/SOX4/SH3RF1/PRDM1/RUNX2/TNFSF18/TMEM98/IHH/RC3H1/BCL2/RABL3/SMARCA2/STAT6/PNP/ZFP36L2/FZD5/ZFP36L1/EGR1/SMARCD3/CTNNB1/ZBTB16/ANXA1/CBFB/ERBB2/FGL2/GLI3/HLA-G/DLL4/PKNOX1/KLHL25/KIT/GPR183/LMBR1L/FOXJ1/BCL11B/FZD8/GPR18/CHD7/TCIRG1/PRR7/SHB/XBP1/NRARP/CCR7/SHH/TOX/RORC/ITPKB/IL23A/CCR6/EGR3/KAT2A/IL2/FOXN1/HLX/RHOH/ITK/TNFSF4/BCL3/IL18R1/TESPA1/RAG1/IL7R/LY9/C…	121	0.408783783783784
GO:0019233	BP	GO:0019233	sensory perception of pain	52/5292	103/18903	0.00000109659858086875	0.0000327698501152133	0.0000226062206218442	ADORA1/ITGA2/FYN/F2R/TMEM100/AQP1/EPHB1/PRKAR1B/HOXD1/KCNA1/NR2F6/SPX/OPRK1/SCN11A/IL33/CNR2/CCN3/CALCA/NLGN2/ACP3/CXCL12/SCN3B/PHF24/GRM1/HTR2A/CCL2/TAC1/CXCR4/MC1R/MMP24/PENK/KCND2/EDNRB/CHRNB2/SMR3A/GPR171/CHRNA4/KCNA2/NMUR2/P2RX3/TAFA4/PROK2/SMR3B/BDKRB1/CNR1/SCN9A/IL1A/CCL3/GRIN2A/TNF/IL12B/MME	52	0.504854368932039
GO:0050764	BP	GO:0050764	regulation of phagocytosis	52/5292	103/18903	0.00000109659858086875	0.0000327698501152133	0.0000226062206218442	MFGE8/ITGA2/RAB27A/DYSF/CAMK1D/PRTN3/TGM2/FCN3/AZU1/TUB/SPHK1/PTX3/COLEC10/GAS6/AHSG/APOA2/FER1L5/ANO6/TLR2/FCN2/STAP1/TREM2/C3/CD47/PLA2G5/CCL2/CALR/PYCARD/SYT11/C4B/PTPRC/SYT7/CYBA/FCER1G/CD300LF/FPR2/CLEC7A/C4A/SLC11A1/C2/SIRPG/FCGR1A/FCN1/DOCK2/SIRPB1/APOA1/IL2RG/BTK/HCK/IFNG/ALOX15/TNF	52	0.504854368932039
GO:0070167	BP	GO:0070167	regulation of biomineral tissue development	52/5292	103/18903	0.00000109659858086875	0.0000327698501152133	0.0000226062206218442	HEY2/ECM1/COMP/TGFB1/KL/BMP2/ALOX5/OSR1/DMP1/BMPR1A/ADGRV1/CCN1/NOS3/PTK2B/FAM20C/ACVR1/LTF/RFLNA/GAS6/AHSG/GPM6B/ANO6/ANKH/HEY1/PKDCC/AMTN/ISG15/ACTN3/VDR/NOTUM/ENAM/LTBP3/BMPR1B/OMD/TMEM119/OSR2/SOX9/ENPP1/PTN/SRGN/CCR1/DDR2/CFTR/FZD9/ASPN/FBN2/WNT10B/BGLAP/WNT6/TWIST1/CCL3/WNT4	52	0.504854368932039
GO:0043583	BP	GO:0043583	ear development	95/5292	221/18903	0.00000112990705667512	0.0000336081657090112	0.0000231845310870278	GABRB2/GRHL3/STRA6/ECE1/HEY2/JAG2/SDC4/PDGFA/DVL1/MAFB/BCL2L11/LRIG1/ALDH1A3/BMP2/COL11A1/SCRIB/PROX1/GBX2/MPV17/PDZD7/BCL2/EYA1/HPN/MYO6/FGFR2/CCM2/MYO3B/OSR1/PTK7/CECR2/ADGRV1/CTHRC1/KCNK2/GLI3/EPHA4/FGF20/WNT5A/NTRK3/HOXA13/DDR1/TBX1/CHD7/FGF2/COL2A1/WHRN/ROR1/PAX8/DLX5/SHH/HES5/EDNRA/KCNQ1/NTN1/BMP5/TGFB2/FREM2/ATP8A2/FGF10/GJB6/USH1C/TBX2/MYO3A/DLL1/MCOLN3/CHRNA10/OSR2/SOX9/PRRX1/TCF15/ITGA8…	95	0.429864253393665
GO:0050679	BP	GO:0050679	positive regulation of epithelial cell proliferation	96/5292	224/18903	0.00000117004911770485	0.0000346410375357523	0.0000238970558104338	CDH3/TGFA/CCND1/CLDN1/LRG1/ECM1/NRP2/C5AR2/MDK/TGFBR1/CDH13/APLN/BMP2/FGF1/SOX11/IQGAP3/PROX1/GLUL/RUNX2/IHH/CCR3/EYA1/JUN/HPN/CYP7B1/APLNR/FGFR2/OSR1/PDGFB/CCL26/TGM1/LAMC1/BMPR1A/PRKD1/CTNNB1/TP63/JCAD/ERBB2/PRKD2/VEGFD/WNT5A/WNT7A/TBX1/PPP1R16B/FGF2/NR4A3/SIRT6/HTRA1/XBP1/NRARP/DLX5/NR4A1/CXCL12/SHH/ZBED9/ARG1/EGR3/BMP5/HLX/HMOX1/SCG2/FGF10/EGFL7/HRAS/THBS4/AR/TNFAIP3/ODAM/SEMA5A/PRKCA/OSR2/GH…	96	0.428571428571429
GO:0031960	BP	GO:0031960	response to corticosteroid	75/5292	165/18903	0.00000118847123673942	0.0000350243021149703	0.0000241614501730531	CCND1/CLDN1/MDK/BCL2L11/CYP1B1/SSTR3/GHR/ADM/BCL2/PAM/AQP1/SRC/UCN/IGFBP2/ZFP36L2/ALPL/COL1A1/PTPRU/KLF9/TRIM63/CNGA3/ZFP36L1/ENG/ANXA1/SDC1/ACVR1/AVPR1A/PFKFB1/APOA2/NTRK3/CCN2/FOSB/PCSK1/IL1RN/FOS/GPR83/HTR1B/STK39/AXIN2/WNT7B/SSTR4/ARG1/DDIT4/PAPPA/SCNN1B/AANAT/TYMS/FIBIN/A2M/SLC12A3/ERRFI1/HSD11B2/TH/SGK1/ZFP36/PLAT/SSTR2/NEFL/FLT3/IL6/HMGCS2/SCNN1D/CYBA/AQP4/AREG/CPS1/FBXO32/GJB2/NPAS4/SERPI…	75	0.454545454545455
GO:0099054	BP	GO:0099054	presynapse assembly	30/5292	49/18903	0.00000119699746599085	0.0000351137559404197	0.0000242231597294431	LRP4/IL1RAP/CBLN1/DVL1/SLITRK4/PCDH17/PCLO/CNTN5/EFNB2/NLGN1/SNCA/SLITRK5/WNT5A/WNT7A/NTRK3/NLGN3/NLGN2/DKK1/LRFN5/IL1RAPL1/SLITRK3/MDGA1/CBLN2/WNT3A/LRFN4/SLITRK2/LRRC4B/NTNG2/IL1RAPL2/SLITRK6	30	0.612244897959184
GO:0010001	BP	GO:0010001	glial cell differentiation	97/5292	227/18903	0.0000012098130453122	0.0000353276457752126	0.0000243707112372192	GAP43/SPINT1/MDK/TGFB1/TPPP/MXRA8/SOX4/CDH2/BMP2/SOX11/RELN/TRPC4/ITGB4/NAB2/TNFRSF21/CNP/TMEM98/NR1D1/LPAR1/ERBB3/B4GALT6/EGR2/ID4/MYRF/WASF3/B4GALT5/DICER1/CTNNB1/NDRG1/ERBB2/CSPG5/TSPAN2/PLEC/CLU/LYN/GLI3/MYOC/EPHA4/NCMAP/SH3TC2/KLF15/NTRK3/SOX10/IL33/MAG/TLR2/FGF2/NKX2-1/NRROS/CNTNAP1/ROR1/ROR2/CDKN2C/TTBK1/BIN1/SHH/HES5/DAB1/TREM2/SOX8/GPR37L1/GFAP/RNF112/FGF10/ASPA/CXCR4/TENM4/DLL1/ADORA2A/…	97	0.427312775330396
GO:0048771	BP	GO:0048771	tissue remodeling	80/5292	179/18903	0.0000012299010316724	0.0000357509868070228	0.000024662752266694	NOX4/DCSTAMP/TIMP1/RUNX1/MDK/SIGLEC15/TGFB1/BAX/F2R/CSPG4/IHH/ELF3/TRAF6/SRC/TPP1/TNFRSF11B/MDM2/CTNNB1/NOS3/PTK2B/NCDN/CTHRC1/FLNA/DLL4/IL20RA/MMP14/HRG/CHD7/CALCA/TCIRG1/TFRC/AGT/HTR1B/VDR/EDNRA/ARG1/EFNA2/PPARG/RAB3D/IL23A/SPP1/IL2/RSPO3/LTBP3/EPHA2/FGF10/THBS4/GJA1/TNFAIP3/TNFRSF11A/PRKCA/TPH1/TMEM119/AXL/CCDC154/RASSF2/ACP5/CD38/CRB1/IL7/PTN/IL6/SYT7/CLDN18/HAND2/IL18/IGFBP5/GPR55/CSF1R/DDR2…	80	0.446927374301676
GO:0050817	BP	GO:0050817	coagulation	98/5292	230/18903	0.0000012491362469176	0.0000361458203576382	0.00002493512746288	ENTPD1/FN1/PROS1/SERPINA1/TYRO3/ITGA2/RAB27A/MMRN1/PLAU/SRF/PDGFA/COMP/PAPSS2/EMILIN2/MPL/PRKCQ/F2R/F10/ENTPD2/TFPI/ADTRP/ADAMTS18/SRC/HBB/PDGFB/PROC/DGKI/F2RL2/CLIC1/CD59/NOS3/DGKH/ADRA2C/APOE/GP5/LYN/FLNA/GAS6/JMJD1C/ITPK1/F12/PLAUR/HRG/RAP2B/TEC/ANO6/HPSE/FBLN1/ANXA8/TBXA2R/COL3A1/FOXA2/GP1BA/SERPINB2/ANXA2/SHH/TSPAN8/PROCR/BLK/PROZ/FAP/SAA1/F7/PRKG1/CD40LG/KNG1/PF4/ADORA2A/PRKCA/CTSG/PDGFRA/A…	98	0.426086956521739
GO:0010976	BP	GO:0010976	positive regulation of neuron projection development	72/5292	157/18903	0.00000128272482030041	0.0000369505640802754	0.0000254902784347038	SCN1B/ALK/MDK/FYN/ITGA3/DVL1/CX3CL1/EPHA3/RELN/DAB2IP/ENC1/PLXNB2/FUT9/ANKRD27/CAMK1D/NCKIPSD/ITGA6/SCARB2/MAGI2/P3H1/STMN2/ITPKA/BAIAP2/PTK7/NLGN1/LRRC7/PRKD1/PTK2B/DBN1/PAK3/APOE/RETREG3/DPYSL3/LYN/FLNA/WNT5A/NTRK3/NEGR1/SETX/CREB3L2/AGT/NDNF/ROR1/ROR2/TOX/RGS2/FEZ1/HGF/BMP5/PTK6/GPC2/ATP8A2/ATOH7/COBL/ALKAL2/RET/S100A9/VLDLR/HSPA5/CNTN1/LRP8/TENM3/ZNF804A/PTN/LTK/PACSIN1/SERPINF1/CUX2/PLK5/CNR…	72	0.45859872611465
GO:0071621	BP	GO:0071621	granulocyte chemotaxis	62/5292	130/18903	0.00000135151737485187	0.0000386520421365901	0.0000266640399315994	DPP4/HRH1/LGALS3/C5AR2/MDK/CX3CL1/CXCL17/CXCL5/TREM1/CAMK1D/CCL20/TNFSF18/CCL17/CCL13/DAPK2/CCL26/MCU/ANXA1/CCL21/TNFAIP6/CXCL8/CCR7/SAA1/IL23A/S100A14/TGFB2/SCG2/BSG/THBS4/CCL2/PF4/ADGRE2/PDE4B/S100A9/CXCL1/CCL7/CXCL6/CCL19/CCL18/CCL4/FCER1G/CCL14/SLAMF1/CSF1R/CCL3L3/CCL22/VAV3/IL4/EDN2/CXCL2/PPBP/S100A12/CCL16/CXCL13/CCL24/XCL2/EDN3/S100A8/CCL3/XCL1/CCL5/CXCL11	62	0.476923076923077
GO:0046661	BP	GO:0046661	male sex differentiation	77/5292	171/18903	0.00000135387919290011	0.0000386520421365901	0.0000266640399315994	REN/CCND1/MAMLD1/TESC/INSR/PDGFA/RARA/BCL2L11/TGFBR1/BCL2L1/CYP1B1/BAX/ADAM15/RHOBTB3/ZFPM2/CSMD1/CITED2/BCL2/INHBB/SPATA2/BMPR1A/CTNNB1/HOXA11/SDC1/KLHL10/ADGRG1/MMP14/WNT9B/WNT5A/KIT/GFRA1/HOXA13/YBX3/TLR3/LHB/LRP2/BRIP1/NKX2-1/BIK/ROR2/NHLH2/SHH/SOX8/NUDT1/BMP5/TGFB2/INSL3/FGF10/SOX15/AR/ADAM21/WT1/PDGFRA/NKX3-1/INHA/SCX/DMRT1/SOX9/SRD5A2/AMH/DHH/REC8/ESR1/SYCP2/PDGFRB/NUPR1/INHBA/LHCGR/UTF1/M…	77	0.450292397660819
GO:0030278	BP	GO:0030278	regulation of ossification	59/5292	122/18903	0.00000136048513800577	0.0000386680109224306	0.0000266750559690394	LRP4/ECM1/MDK/COMP/TGFB1/KL/DHRS3/BMP2/SOX11/RUNX2/BCL2/ALOX5/EGR2/OSR1/BMPR1A/ADGRV1/CCN1/PTK2B/ZBTB16/FAM20C/TMEM53/ACVR1/LTF/RFLNA/AHSG/KREMEN2/WNT5A/GPM6B/ANO6/ANKH/CALCA/PKDCC/ISG15/DKK1/ACTN3/VDR/GDF10/NOTUM/TGFB2/LTBP3/BMPR1B/OMD/TPH1/TMEM119/OSR2/GFRA4/SOX9/ENPP1/PTN/SRGN/CCR1/DDR2/FZD9/FBN2/WNT10B/BGLAP/TWIST1/CCL3/WNT4	59	0.483606557377049
GO:0001505	BP	GO:0001505	regulation of neurotransmitter levels	94/5292	219/18903	0.00000138850091328365	0.0000392896607984468	0.0000271038999886903	SYT12/LRRK2/GRM4/BAIAP3/MCTP2/SYN1/DVL1/SLC6A1/SYT1/SCRIB/SYT8/RIMS2/STX3/STX2/PCLO/SYP/SLC1A7/SYT9/GIPC1/CHAT/NLGN1/STX1B/GDNF/NRXN1/PRKN/CSPG5/SNCA/SLC6A3/STX11/SYT4/WNT7A/SV2A/BRSK1/GPM6B/DAGLA/SNAP25/STXBP2/PER2/GABRA2/UNC13C/HTR1B/SLC18A2/NR4A1/SNCG/GRIN3A/RPH3A/MCTP1/RIMS3/CHRNB4/APBA1/RAB3B/ASIC1/GFAP/HTR2A/ADORA2A/SLC38A1/RIMS4/TH/SLC29A4/TACR2/SYT11/PRRT2/SLC1A2/SLC6A4/DOC2B/SYT7/PRIMA1/…	94	0.429223744292237
GO:0001774	BP	GO:0001774	microglial cell activation	29/5292	47/18903	0.00000143243101834281	0.0000402985760708551	0.000027799898327304	LRRK2/CX3CL1/CTSC/NR1D1/JUN/AZU1/SPHK1/SNCA/CLU/IL33/TLR2/TLR3/TTBK1/STAP1/TREM2/MMP8/SYT11/PTPRC/IL6/ITGAM/IL4/CX3CR1/LDLR/TYROBP/CST7/TLR9/IFNG/CCL3/TNF	29	0.617021276595745
GO:0010810	BP	GO:0010810	regulation of cell-substrate adhesion	95/5292	222/18903	0.00000143675924068099	0.0000402985760708551	0.000027799898327304	FN1/SDC4/AGR2/TACSTD2/EDIL3/PLAU/MDK/ITGA3/CDKN2A/MAP4K4/CEACAM6/CX3CL1/GFUS/EPHA3/COL8A1/CDH13/SPRY4/NID1/PLEKHA2/ACTN4/RCC2/ADAM15/ARHGAP6/SPOCK1/FUT1/BCL2/SPOCK2/SRC/COL1A1/LDB1/PDGFB/EMP2/DMP1/PRKCE/RRAS/CCN1/GBP1/PTK2B/CORO1C/EGFL6/APOD/CSPG5/EPB41L5/VIT/ABI3BP/MELTF/FLNA/MYOC/ACER2/MMP14/CCL21/HRG/PKP2/DDR1/COL26A1/PHLDB2/RASA1/GPM6B/MYADM/FBLN1/LIMCH1/CAMSAP3/SEMA3E/NDNF/S100A10/CCR7/CORO2…	95	0.427927927927928
GO:0003014	BP	GO:0003014	renal system process	60/5292	125/18903	0.00000152166415504704	0.0000424936343734752	0.0000293141552461602	REN/ADORA1/ITGA3/F2R/HYAL2/ADM/MCAM/BCL2/SLC5A2/AQP1/MYO1E/GJA5/HBB/PDGFB/EMP2/PRKACA/INPP5K/WFS1/GAS6/AQP6/SUCNR1/AVPR1A/SPX/CLCNKB/AMN/AGT/EDNRA/CORO2B/LGMN/KCNQ1/ADGRF5/CHRNB4/ATP6V0A4/GSN/ABCG2/FOLR1/ADORA2A/HSD11B2/SGK1/CORIN/KLHL3/PTPRO/CYBA/EDNRB/AQP4/OR51E2/CHRNB2/AGTR1/PCSK5/DRD2/NPR3/CYP4F12/SLC5A1/ADRA1A/CLCNKA/CHRNA3/TRPV5/AQP2/SLC4A1/JCHAIN	60	0.48
GO:0006869	BP	GO:0006869	lipid transport	166/5292	433/18903	0.00000159512260237625	0.0000443513436617221	0.0000305956925700634	STRA6/NPC2/REN/PLA2G12B/PRELID3A/ABCC3/TRPC5/PLSCR4/SFTPA1/PLA2R1/ABCA9/ABCC11/XKR5/PLA2G2E/GRAMD1A/KCNN4/RETN/ATP11A/SLC27A6/ABCA10/TTC39B/SLC66A2/CRABP2/SCARB2/ATP10B/CRY2/ANO7/SIGMAR1/ABCG4/STARD3/SLC10A7/ABCA6/CPTP/ANXA1/PRKN/APOD/ATP10D/ESYT2/SLC27A2/APOE/CLU/CYP8B1/ABCA12/AVPR1B/ATP10A/OSBPL10/SPX/LRP6/APOA2/PLA2G2C/TNFAIP8L3/ERFE/ESYT1/GLTPD2/XKR7/PTCH1/CRY1/AKR1C1/STARD6/DISP3/SGPP1/ANO6/…	166	0.383371824480369
GO:0050954	BP	GO:0050954	sensory perception of mechanical stimulus	80/5292	180/18903	0.00000161136335264666	0.0000446089551522745	0.0000307734053813723	GABRB2/ESPN/ITGA2/FYN/LRIG1/CLRN3/COL11A1/TBL1X/PDZD7/SCARB2/SLC52A3/AXIN1/EYA1/GPX1/HPN/CNTN5/UCN/MYO6/KCNA1/MYO3B/COL1A1/TUB/ADGRV1/TECTA/MYO1A/PIEZO2/WFS1/KIT/TBX1/SLC26A4/ALDH7A1/CACNA1D/CHD7/NAV2/LRP2/COL2A1/WHRN/USP53/ROR1/PKHD1L1/CXCL12/PHF24/KCNQ1/TMPRSS3/ATP6V0A4/HTR2A/DCDC2/GJB6/USH1C/CXCR4/MYO3A/DRGX/CHRNA10/OTOA/TH/EPYC/CEMIP/PCDH15/OTOS/CHRNB2/GRXCR2/GJB2/STRC/CDH23/COCH/GRM7/MYO7A/L…	80	0.444444444444444
GO:0007422	BP	GO:0007422	peripheral nervous system development	43/5292	81/18903	0.0000016500799124805	0.0000454838837944516	0.0000313769732904073	RXRG/CLDN1/RUNX1/ITGB4/NAB2/CITED2/ETV1/ERBB3/EGR2/PLXNA4/DICER1/GDNF/NDRG1/ERBB2/PLEC/MYOC/NCMAP/SH3TC2/SOX10/CNTNAP1/GFRA3/NHLH2/GSTM3/SOX8/EGR3/UGT8/ARTN/ADGRB2/TBCE/RUNX3/LGI4/HAND2/EDNRB/SCN8A/HOXD9/HOXD10/NTF4/ASIC2/ONECUT2/HAPLN2/NTF3/ASCL1/POU3F1	43	0.530864197530864
GO:0050730	BP	GO:0050730	regulation of peptidyl-tyrosine phosphorylation	110/5292	266/18903	0.00000166802711647096	0.0000457812592696643	0.0000315821172131457	LRP4/SRCIN1/TGFA/ADORA1/CSF2/DLG4/NOX4/ALK/DOK7/FYN/PDGFA/GPRC5B/TGFB1/CRLF1/CD44/ARHGEF2/MVP/RELN/GHR/HYAL2/TNFRSF1A/CSPG4/TNFSF18/EREG/ERBB3/SRC/PDGFB/NCK2/PDGFC/PARP14/PARP9/PRKCE/PTK2B/ACVR1/LYN/GAS6/EPHA4/FGFR3/KIT/HRG/GFRA1/FBXW7/RAP2B/INPP5F/CEP43/LONP1/NEURL1/AGT/CD24/EPHA7/STAP1/SH3BP5/HES5/TDGF1/DOCK3/TREM2/HGF/IL23A/AFAP1L2/THY1/IL2/BANK1/IL11/ERBB4/ITGA5/PTK6/HTR2A/FGF10/THBS4/IL22RA2…	110	0.413533834586466
GO:0007568	BP	GO:0007568	aging	76/5292	169/18903	0.00000168069267890749	0.0000459317507761255	0.0000316859335011304	CDKN2B/CLDN1/TIMP1/PPP1R9B/COMP/SREBF1/LOXL2/CX3CL1/KL/RETN/CTSC/PITX3/HYAL2/ADM/CNP/SLC12A2/INHBB/GPX1/IGFBP2/ALPL/AMFR/GPX4/ADRB3/TP63/KRT16/APOD/SLC6A3/AVPR1A/UCP2/AVPR1B/DDC/GFRA1/CCN2/CRYAB/KRT14/COL4A2/FOS/FGF2/CALCA/LONP1/TFRC/AGT/EDNRA/ARG1/NUDT1/NPY5R/KCNMB1/JUND/TSPO/HTR2A/ATP8A2/GJB6/TYMS/IGFBP1/PAX5/TH/PENK/TNFRSF1B/TACR3/AMH/SLC1A2/PDGFRB/RNF165/EDNRB/IGFBP5/INHBA/GJB2/SERPINF1/NPY/A…	76	0.449704142011834
GO:0008584	BP	GO:0008584	male gonad development	68/5292	147/18903	0.0000017071992440163	0.0000464576134701458	0.0000320486989100664	REN/CCND1/MAMLD1/TESC/INSR/PDGFA/RARA/BCL2L11/TGFBR1/BCL2L1/CYP1B1/BAX/ADAM15/RHOBTB3/ZFPM2/CSMD1/CITED2/BCL2/INHBB/SPATA2/HOXA11/SDC1/KLHL10/ADGRG1/MMP14/WNT5A/KIT/GFRA1/YBX3/TLR3/LHB/LRP2/BRIP1/NKX2-1/BIK/NHLH2/SOX8/NUDT1/TGFB2/INSL3/SOX15/AR/ADAM21/WT1/PDGFRA/NKX3-1/INHA/SCX/DMRT1/SOX9/SRD5A2/AMH/DHH/REC8/ESR1/PDGFRB/NUPR1/INHBA/LHCGR/UTF1/MAS1/HOXA9/TLR9/TEX11/IL1A/TEX19/AMHR2/WNT4	68	0.462585034013605
GO:0099172	BP	GO:0099172	presynapse organization	31/5292	52/18903	0.00000180663416106519	0.0000489551926271692	0.0000337716492819993	LRP4/IL1RAP/CBLN1/DVL1/SLITRK4/PCDH17/PCLO/CNTN5/CHD4/EFNB2/NLGN1/SNCA/SLITRK5/WNT5A/WNT7A/NTRK3/NLGN3/NLGN2/DKK1/LRFN5/IL1RAPL1/SLITRK3/MDGA1/CBLN2/WNT3A/LRFN4/SLITRK2/LRRC4B/NTNG2/IL1RAPL2/SLITRK6	31	0.596153846153846
GO:0030199	BP	GO:0030199	collagen fibril organization	36/5292	64/18903	0.00000190006565618791	0.0000512697040984038	0.000035368310748761	COL13A1/BMP1/MMP11/COMP/ADAMTS14/LOXL2/TGFBR1/CYP1B1/COL11A1/PXDN/ADAMTS7/SERPINH1/TNXB/COL1A1/DPT/FMOD/COL5A1/COL5A3/COL5A2/COLGALT1/COL2A1/COL3A1/ANXA2/COL1A2/ADAMTS12/LOXL1/TGFB2/ADAMTS3/ADAMTS2/LOX/SCX/AEBP1/COLGALT2/DDR2/COL12A1/COL11A2	36	0.5625
GO:0031099	BP	GO:0031099	regeneration	84/5292	192/18903	0.00000196369994813165	0.0000527641225558903	0.0000363992325635548	CCND1/GAP43/CLDN1/RUNX1/KLK6/MDK/TM4SF4/ADAM15/ATIC/RTN4R/NINJ1/ADM/EPPK1/IHH/BCL2/GPX1/TGFBR3/JUN/CPQ/GLI1/PTPRU/IGF2R/FPGS/ANXA1/APOD/CSPG5/TNC/GLI3/FLNA/GAS6/EPHA4/UCP2/PFKFB1/APOA2/PTPRF/PTGFRN/WNT7A/CDKN1A/PTCH1/INPP5F/TEC/MAG/CCN3/KIAA0319/NR4A3/BCL9/CXCL12/CAPN3/F7/SPAAR/HGF/SPP1/THY1/ANGPT2/ERBB4/GFAP/HMOX1/TSPO/KLK8/FGF10/SOX15/TYMS/FOLR1/KLF4/OMG/IGFBP1/AXL/MAP1B/PRRX1/NEFL/FLT3/PTN/IL6…	84	0.4375
GO:2000463	BP	GO:2000463	positive regulation of excitatory postsynaptic potential	21/5292	30/18903	0.0000021138047181307	0.0000564549959178439	0.0000389453747404113	DLG4/DVL1/RELN/RIMS2/PRKAR1B/BAIAP2/NETO1/NLGN1/GRIN1/STX1B/PTK2B/NRXN1/WNT7A/NLGN3/NLGN2/RGS4/SHANK3/CHRNA7/CUX2/GRIN2B/GRIN2A	21	0.7
GO:0048168	BP	GO:0048168	regulation of neuronal synaptic plasticity	33/5292	57/18903	0.00000211871759504027	0.0000564549959178439	0.0000389453747404113	DLG4/RASGRF1/SHISA6/SYP/EGR2/NETO1/GRIN1/NCDN/DBN1/SNCA/APOE/VGF/SYT4/ARC/KIT/S100B/JPH3/NEURL1/AGT/MCTP1/HRAS/GRIN2C/SHISA9/SHANK3/SLC8A2/SYNGR1/DRD2/CAMK2A/SHISA8/NOG/ACP4/GRIN2B/GRIN2A	33	0.578947368421053
GO:0007548	BP	GO:0007548	sex differentiation	117/5292	288/18903	0.00000226734308846861	0.0000601645603765842	0.0000415044109358898	STRA6/REN/CCND1/MAMLD1/TYRO3/CBX2/TESC/INSR/PDGFA/RARA/BCL2L11/TGFBR1/RETN/BCL2L1/CYP1B1/BAX/ADAM15/RHOBTB3/ZFPM2/CSMD1/CITED2/DACH2/EREG/BCL2/GAS2/INHBB/SPATA2/SRC/OSR1/PTX3/BMPR1A/IDH1/CTNNB1/NOS3/HOXA11/TP63/SDC1/KLHL10/ADGRG1/NRIP1/MMP14/WNT9B/VGF/WNT5A/KIT/BASP1/WNT7A/GFRA1/HOXA13/TNFAIP6/YBX3/GDF9/IRX5/TLR3/CHD7/LHB/LRP2/BRIP1/NKX2-1/BIK/ROR2/NHLH2/SHH/CYP17A1/SOX8/NUDT1/PKD1/BMP5/TGFB2/INS…	117	0.40625
GO:0046546	BP	GO:0046546	development of primary male sexual characteristics	68/5292	148/18903	0.00000230050980576403	0.0000606775198140716	0.000041858275057121	REN/CCND1/MAMLD1/TESC/INSR/PDGFA/RARA/BCL2L11/TGFBR1/BCL2L1/CYP1B1/BAX/ADAM15/RHOBTB3/ZFPM2/CSMD1/CITED2/BCL2/INHBB/SPATA2/HOXA11/SDC1/KLHL10/ADGRG1/MMP14/WNT5A/KIT/GFRA1/YBX3/TLR3/LHB/LRP2/BRIP1/NKX2-1/BIK/NHLH2/SOX8/NUDT1/TGFB2/INSL3/SOX15/AR/ADAM21/WT1/PDGFRA/NKX3-1/INHA/SCX/DMRT1/SOX9/SRD5A2/AMH/DHH/REC8/ESR1/PDGFRB/NUPR1/INHBA/LHCGR/UTF1/MAS1/HOXA9/TLR9/TEX11/IL1A/TEX19/AMHR2/WNT4	68	0.459459459459459
GO:0001656	BP	GO:0001656	metanephros development	47/5292	92/18903	0.00000231431747146954	0.0000606775198140716	0.000041858275057121	CITED1/CTSH/PDGFA/GPC3/BCL2/AQP1/EYA1/OSR1/SPRY1/PDGFB/HNF1B/FRAS1/EGR1/CTNNB1/HOXA11/GDNF/GLI3/WNT9B/BASP1/PTCH1/FOXJ1/ID3/PAX8/SHH/HES5/WNT7B/SOX8/PKD1/FGF10/IRX1/RET/IRX2/OSR2/WT1/PDGFRA/NKX3-1/SOX9/MYC/STAT1/ITGA8/PDGFRB/IRX3/FOXD1/CALB1/AQP2/ROBO2/WNT4	47	0.510869565217391
GO:1901888	BP	GO:1901888	regulation of cell junction assembly	88/5292	204/18903	0.0000023151391453688	0.0000606775198140716	0.000041858275057121	SLIT1/EPHB3/CLDN1/SDC4/AMIGO2/IL1RAP/AGRN/CBLN1/MAP4K4/EPHA3/RCC2/SLITRK4/OXTR/ARHGAP6/EPHB1/SRC/APLNR/LDB1/MYO1C/PRKACA/FZD5/NLGN1/NECTIN1/CORO1C/NRXN1/APOD/FLRT2/EPB41L5/SNCA/LRRTM2/MYOC/MMP14/SLITRK5/WNT5A/HRG/WNT7A/FLRT3/NTRK3/NLGN3/PHLDB2/GPM6B/SRPX2/TLR2/NEGR1/SNAI1/LIMCH1/ST8SIA2/CAMSAP3/SYNDIG1/NLGN2/MUSK/AGT/DKK1/ADGRB3/S100A10/EPHA7/NTN1/THY1/DLC1/LRFN5/CLSTN2/EPHA2/IL1RAPL1/GHRL/SLITRK…	88	0.431372549019608
GO:0007229	BP	GO:0007229	integrin-mediated signaling pathway	55/5292	113/18903	0.00000238158225073082	0.0000621641571160147	0.000042883829056124	FN1/ITGA2/TIMP1/ITGA3/NID1/RCC2/ADAM15/CD177/ITGB4/CD63/ITGA6/ITGA7/SRC/CCM2/BCAR1/ITGB5/EMP2/LAMC1/PRKD1/PTK2B/LAMA5/FLNA/CCN2/TEC/LAMA2/ITGA2B/ISG15/COL3A1/MADCAM1/FERMT1/ITGB6/CD47/THY1/CD40LG/ITGA5/ITGA11/CDH17/ITGA10/ITGA8/PTN/TXK/PRAM1/ITGAM/ITGAL/LAMA1/VAV3/FYB1/ITGB7/ADAM11/APOA1/ITGB8/HCK/PLEK/FYB2/ITGAD	55	0.486725663716814
GO:0030316	BP	GO:0030316	osteoclast differentiation	50/5292	100/18903	0.00000251961929445578	0.0000654998593009947	0.0000451849570520503	DCSTAMP/SIGLEC15/MAFB/GPC3/CD109/FSTL3/TRAF6/SRC/ATP6AP1/TNFRSF11B/GAB2/CTNNB1/FAM20C/LTF/KLF10/FARP2/GPR183/FBXW7/TNFAIP6/TLR3/OSCAR/FOS/PIAS3/TCIRG1/TFRC/ANXA2/TMEM178A/EFNA2/TREM2/CCN4/IL23A/EPHA2/OCSTAMP/TNFRSF11A/CAMK4/RASSF2/LRRC17/CCR1/CLDN18/GPR55/CSF1R/TF/IL4/TYROBP/BGLAP/IFNG/CCL3/TNFSF11/TNF/IL12B	50	0.5
GO:0070304	BP	GO:0070304	positive regulation of stress-activated protein kinase signaling cascade	62/5292	132/18903	0.00000256933422435769	0.0000665218314363053	0.0000458899626434395	TPD52L1/BIRC7/SEMA4C/UNC5CL/INAVA/EDA2R/NOD1/TNIK/BMP2/SH3RF1/DAB2IP/IGFBP6/MAP3K11/AXIN1/TRAF6/ARL6IP5/SPHK1/PTK2B/NOX1/LYN/MAPKBP1/DIXDC1/SASH1/CCL21/OPRK1/WNT5A/MAPK8IP1/WNT7A/CCN2/MTURN/TLR3/MYD88/XDH/MAP3K5/MID1/CCR7/STK39/WNT7B/MAPK8IP2/DUSP19/TGFB2/HRAS/PYCARD/NAIP/GADD45G/MMP8/RASSF2/CCL19/GADD45A/GADD45B/HAND2/CARD9/CRACR2A/NCF1/SLAMF1/SCIMP/TNFRSF19/TLR9/IL1A/TNFSF11/WNT16/TNF	62	0.46969696969697
GO:0010518	BP	GO:0010518	positive regulation of phospholipase activity	32/5292	55/18903	0.00000260052448391678	0.0000670578793332572	0.0000462597542958201	ARHGAP6/LPAR1/FGFR2/CCN1/P2RY6/AVPR1A/FGFR3/AVPR1B/KIT/FGF2/AGT/EDNRA/PLA2G5/HTR2A/HRAS/ITK/NMUR1/PDGFRA/GNA15/ESR1/SELE/HPCA/PDGFRB/TXK/GPR55/AGTR1/FLT1/RASGRP4/S1PR4/ADRA1A/ADCYAP1R1/CCL5	32	0.581818181818182
GO:0072009	BP	GO:0072009	nephron epithelium development	56/5292	116/18903	0.00000267743200371644	0.0000687637657179383	0.0000474365568699032	CITED1/TACSTD2/GPC3/BMP2/FGF1/TMEM59L/BCL2/AQP1/EYA1/MAGI2/MYO1E/OSR1/HNF1B/CTNNB1/HOXA11/GDNF/LAMA5/GLI3/WNT9B/BASP1/KLF15/PTCH1/FOXJ1/MTSS1/WNT11/IQGAP1/FGF2/AGT/CD24/PAX8/PROM1/SHH/HES5/EDNRA/WNT7B/SOX8/PKD1/NPHS1/DLL1/IRX1/IRX2/WT1/HEYL/SOX9/MYC/KLHL3/STAT1/PTPRO/EDNRB/IRX3/FOXD1/NOG/CALB1/HOXB7/WNT6/WNT4	56	0.482758620689655
GO:0097553	BP	GO:0097553	calcium ion transmembrane import into cytosol	80/5292	182/18903	0.00000273014670209972	0.0000698371526397109	0.0000481770308568419	RYR1/FYN/CX3CL1/BAX/F2R/PML/RYR2/BCL2/ANK2/APLNR/CACNA2D1/ITPR1/HTT/PRKACA/PRKCE/PRKD1/GRIN1/PTK2B/SNCA/ERO1A/DMD/P2RY6/GP5/LYN/FLNA/CCL21/CCN2/HAP1/CAMK2D/CACNB3/TRPV3/CACNA1D/JPH1/CACNA1C/JPH3/CHD7/FGF2/ITPR2/GP1BA/CCR7/GSTO1/CAPN3/P2RX5/THY1/CD19/HTR2A/MS4A1/GRIN2C/PDE4D/ITPR3/GRM6/MCOLN3/SLC8A2/CCL19/LCK/CEMIP/CACNA1B/PTPRC/CYBA/CORO1A/LHCGR/DRD2/NOS1/PLN/P2RX3/CASQ2/ADRA1A/ADCYAP1R1/XCR1/TRP…	80	0.43956043956044
GO:0007189	BP	GO:0007189	adenylate cyclase-activating G protein-coupled receptor signaling pathway	71/5292	157/18903	0.00000283854710832259	0.0000723207520228007	0.0000498903373075277	ADCY8/ADRA1B/ADGRF4/GPR4/PTGER1/ADM/ADGRF2/GPR161/LPAR1/GIPR/RAMP1/ADRB3/GALR2/ADRA2C/ADGRG1/ADGRL4/CHGA/CNR2/RXFP1/S1PR2/CALCA/GLP1R/ABCA1/UCN2/TBXA2R/ADGRB3/ADGRE5/APLP1/PTGFR/GNAL/SSTR4/ADGRF5/ADGRG2/ADGRF3/ADGRB2/PTGER3/PF4/ADGRG3/RAPGEF4/MC5R/S1PR5/PDE4D/ADGRE2/PDE4B/TCP11/ADORA2A/PRKCA/ADGRL2/GCGR/MC1R/MRAP2/RAMP2/GALR1/ADGRF1/LHCGR/DRD2/ADM2/ADGRE3/MC4R/S1PR4/PLN/CALCB/ADGRE1/LPAR3/ADRA1A/…	71	0.452229299363057
GO:0050768	BP	GO:0050768	negative regulation of neurogenesis	67/5292	146/18903	0.00000286626656386296	0.0000727372010948557	0.0000501776239312852	LRP4/SLIT1/CDKN2B/DRAXIN/SEMA3F/TRPC5/SEMA4C/BRINP1/FSTL4/PLXNA3/SEMA6B/SOX11/PITX3/RTN4R/WNT3/PROX1/TMEM98/NR1D1/PRTG/ID4/BMPR1A/DICER1/CTNNB1/TRIM46/NFATC4/SEMA4F/SYT4/WNT5A/WNT7A/NTRK3/SOX10/EFNB3/MAP2/MAG/KIAA0319/YWHAH/SEMA3E/EPHA7/HES5/DAB1/NTN1/TREM2/SPP1/SEMA6A/THY1/GPR37L1/TSPO/SEMA3D/SEMA5A/SEMA5B/PTN/IL6/SEMA6D/WNT3A/FGF13/DLX2/LHX2/ID1/NOG/LDLR/DCC/ASCL2/MCF2/MT3/TNF/TNR/PAX6	67	0.458904109589041
GO:0002697	BP	GO:0002697	regulation of immune effector process	147/5292	379/18903	0.00000293241444637161	0.0000741176699312489	0.0000511299378102735	KLK7/LGALS3/INAVA/GPRC5B/NOD1/RAET1E/TGFB1/SHLD2/RARA/SLC15A4/CD177/CD55/ICAM1/MAD2L2/TNFSF18/CD1A/RAET1G/RC3H1/STAT6/TRAF6/SUSD4/FCN3/HK1/AHR/GAB2/FZD5/CD59/ANXA1/SNX4/FGL2/LYN/HLA-G/COLEC10/KLK5/RIF1/PAXIP1/TRIL/WNT5A/APOA2/KIT/FOXJ1/IL33/STXBP2/TLR3/NR4A3/FCN2/TFRC/VAMP8/SHB/XBP1/MYD88/STAP1/BLK/ARG1/FCER2/NOS2/TREM2/C3/IL23A/CD47/IL2/TGFB2/HLX/CR2/CD40LG/PLA2G5/HMOX1/FCRL3/IL27RA/CD96/TNFSF4/…	147	0.387862796833773
GO:0050863	BP	GO:0050863	regulation of T cell activation	146/5292	376/18903	0.00000294384490422787	0.0000741176699312489	0.0000511299378102735	DPP4/BID/SDC4/LGALS3/VTCN1/RUNX1/MDK/FYN/PDE5A/SMARCA4/CD276/RARA/SOX4/PRKCQ/SH3RF1/PRDM1/CD55/SCRIB/TNFRSF21/TNFSF18/IHH/RC3H1/SMARCA2/TRAF6/SRC/IGFBP2/EFNB1/PNP/LGALS1/MAP3K8/NCK2/EFNB2/PELI1/SMARCD3/CTNNB1/ZBTB16/ANXA1/CBFB/ERBB2/FGL2/LYN/GLI3/HLA-G/KLHL25/CCL21/MAPK8IP1/EFNB3/FOXJ1/CD70/TFRC/CD24/SHB/TNFRSF13C/XBP1/NRARP/CCR7/SHH/TOX/ITPKB/ARG1/IL23A/CD47/EGR3/KAT2A/THY1/IL2/FOXN1/HLX/RHOH/CD…	146	0.388297872340426
GO:0071347	BP	GO:0071347	cellular response to interleukin-1	54/5292	111/18903	0.00000298643955624515	0.0000746804406848678	0.0000515181641760061	RPS6KA5/CX3CL1/MAPK13/HYAL2/DAB2IP/ADAMTS7/CCL20/NR1D1/CCL17/RC3H1/INHBB/TRAF6/CCL13/CCL26/IRAK2/EGR1/GBP1/RPS6KA4/CCL21/AKAP12/CXCL8/IL1RN/GBP3/MYD88/ADAMTS12/CD47/MAPK11/CCL2/PYCARD/CCL7/NKX3-1/KLF2/CCL19/SOX9/CCL18/CCL4/IL6/IL1R2/AQP4/CD40/CCL14/CCL3L3/CCL22/GBP2/CCL16/ST18/PTGIS/CCL24/XCL2/CCL3/XCL1/CCL5/ZBP1/CAMP	54	0.486486486486487
GO:0015718	BP	GO:0015718	monocarboxylic acid transport	57/5292	119/18903	0.00000298955321584459	0.0000746804406848678	0.0000515181641760061	PLA2G12B/ABCC3/PLA2R1/ABCC11/PLA2G2E/SLC17A5/SLC10A7/ANXA1/AVPR1B/PLA2G2C/SLC16A4/AKR1C1/MPC2/PLA2G10/SLCO1C1/SLC16A1/CYP7A1/ABCC2/SLC16A2/SSTR4/NOS2/NMB/BDKRB2/SLC5A8/PLA2G5/EMB/SLC10A5/AQP9/SLC5A12/SLC16A5/ABCG2/TNFRSF11A/SLC10A4/ABCB11/ABCC4/MPC1/SLC10A1/SLC22A13/CASR/PLA2G4F/MAP2K6/SLC16A9/PLA2G2D/PLA2G2F/SLC16A7/LHCGR/DRD2/SLC16A3/SLC6A12/NMUR2/DRD4/SLC22A3/CES1/IL1A/TNFSF11/SLC6A11/TNF	57	0.478991596638655
GO:0032874	BP	GO:0032874	positive regulation of stress-activated MAPK cascade	61/5292	130/18903	0.0000032112749047618	0.0000799070156262712	0.0000551237072531505	TPD52L1/BIRC7/SEMA4C/UNC5CL/INAVA/EDA2R/NOD1/TNIK/BMP2/SH3RF1/DAB2IP/IGFBP6/MAP3K11/AXIN1/TRAF6/ARL6IP5/SPHK1/PTK2B/NOX1/MAPKBP1/DIXDC1/SASH1/CCL21/OPRK1/WNT5A/MAPK8IP1/WNT7A/CCN2/MTURN/TLR3/MYD88/XDH/MAP3K5/MID1/CCR7/STK39/WNT7B/MAPK8IP2/DUSP19/TGFB2/HRAS/PYCARD/NAIP/GADD45G/MMP8/RASSF2/CCL19/GADD45A/GADD45B/HAND2/CARD9/CRACR2A/NCF1/SLAMF1/SCIMP/TNFRSF19/TLR9/IL1A/TNFSF11/WNT16/TNF	61	0.469230769230769
GO:0030593	BP	GO:0030593	neutrophil chemotaxis	52/5292	106/18903	0.00000330967373751327	0.0000820362928348736	0.0000565925852057043	DPP4/LGALS3/C5AR2/MDK/CX3CL1/CXCL5/TREM1/CAMK1D/CCL20/CCL17/CCL13/DAPK2/CCL26/MCU/CCL21/TNFAIP6/CXCL8/CCR7/SAA1/IL23A/TGFB2/BSG/THBS4/CCL2/PF4/PDE4B/S100A9/CXCL1/CCL7/CXCL6/CCL19/CCL18/CCL4/FCER1G/CCL14/CCL3L3/CCL22/VAV3/EDN2/CXCL2/PPBP/S100A12/CCL16/CXCL13/CCL24/XCL2/EDN3/S100A8/CCL3/XCL1/CCL5/CXCL11	52	0.490566037735849
GO:0016055	BP	GO:0016055	Wnt signaling pathway	172/5292	456/18903	0.00000333341675710433	0.0000823057921300472	0.0000567784987970911	LRP4/GRHL3/CDH3/SCEL/LRRK2/CITED1/DRAXIN/TIAM1/CCND1/MDK/GPRC5B/SHISA6/MDFI/ITGA3/SMARCA4/TGFB1/DVL1/TGFB1I1/TNIK/SOX4/RARG/CDH2/GPC3/BMP2/TLE1/CSNK1A1L/VANGL1/TLE4/WNT3/WWOX/TBL1X/DAB2IP/MAD2L2/LZTS2/IGFBP6/LBX2/MLLT3/AXIN1/MAGI2/SRC/TMEM170B/RSPO4/IGFBP2/GLI1/FGFR2/CSNK1E/LATS2/JRK/WNT10A/ZBTB33/INVS/COL1A1/LDB1/NXN/PLEKHA4/AMFR/PTPRU/HNF1B/PTK7/FZD5/GRB10/LRRFIP2/EGR1/VAX2/CTNNB1/NFATC1/PRKN/S…	172	0.37719298245614
GO:0002062	BP	GO:0002062	chondrocyte differentiation	55/5292	114/18903	0.00000335570103443868	0.0000825373389047513	0.0000569382309122773	HMGA2/ECM1/RUNX1/MDK/COMP/TGFB1/LOXL2/TGFBR1/RARG/BMP2/COL11A1/ADAMTS7/RUNX2/SOX5/IHH/TGFBI/SERPINH1/OSR1/BMPR1A/EFEMP1/MBOAT2/CTNNB1/HOXA11/ZBTB16/RARB/CHST11/GLI3/RFLNA/SLC39A14/FGFR3/WNT7A/CCN2/COL27A1/CCN3/CREB3L2/PRKG2/PKDCC/COL2A1/COL3A1/AXIN2/ADAMTS12/CCN4/LTBP3/SMPD3/BMPR1B/OSR2/RUNX3/WNT5B/SCX/SOX9/MSX2/SCIN/NKX3-2/WNT10B/GDF5	55	0.482456140350877
GO:0071805	BP	GO:0071805	potassium ion transmembrane transport	94/5292	223/18903	0.00000354338861792284	0.0000868198092399103	0.0000598924851692464	KCNQ3/HCN4/KCNJ2/SLC9A5/KCNIP4/KCNN4/KCNK5/SLC12A5/KCNS3/LRRC52/CD63/SLC12A2/SLC17A7/AQP1/KCNK1/ANK2/HPN/KCNV1/KCNA1/NETO1/KCNK15/GALR2/KCNK2/GNB2/NOS1AP/FLNA/KCNN2/ANK3/DPP6/OPRK1/KEL/FHL1/SNAP25/ANO6/CACNA1D/SLC9C1/HCN2/RGS4/TRPM5/BIN1/STK39/KCNQ1/ATP1A1/TREM2/KCNMB1/KCNN3/KCNK6/KCNIP3/DPP10/ACTN2/KCNK7/KCNG2/SLC24A3/KCNH3/SLC9A9/KCNIP1/WNK2/ATP12A/KCNA6/KCND1/SLC12A3/KCNK9/KCND3/KCNJ13/KCNJ11/…	94	0.42152466367713
GO:0007159	BP	GO:0007159	leukocyte cell-cell adhesion	158/5292	414/18903	0.00000381375530459365	0.0000930876533315892	0.0000642163458479389	DPP4/SDC4/LRG1/LGALS3/VTCN1/RUNX1/CHST2/MDK/FYN/PDE5A/SMARCA4/CD44/CD276/MSN/RARA/SOX4/GFUS/PRKCQ/CD177/CD55/SCRIB/ADTRP/ICAM1/FUT9/TNFRSF21/TNFSF18/IHH/RC3H1/ALOX5/SMARCA2/TRAF6/SRC/IGFBP2/EFNB1/PNP/LGALS1/MAP3K8/NCK2/EFNB2/PELI1/SMARCD3/ZBTB16/ANXA1/CBFB/ERBB2/NT5E/FGL2/LYN/GLI3/HLA-G/KLHL25/CCL21/EFNB3/FOXJ1/NR4A3/CD70/TFRC/CD24/SHB/TNFRSF13C/XBP1/NRARP/GP1BA/CCR7/CXCL12/SHH/MADCAM1/ITPKB/ARG1…	158	0.381642512077295
GO:0098815	BP	GO:0098815	modulation of excitatory postsynaptic potential	27/5292	44/18903	0.00000384226563786674	0.0000934269534378623	0.000064450411400038	LRRK2/CELF4/DLG4/CBLN1/DVL1/RELN/RIMS2/PRKAR1B/TMEM108/BAIAP2/NETO1/NLGN1/GRIN1/STX1B/PTK2B/NRXN1/WNT7A/NLGN3/S1PR2/NLGN2/RGS4/SHANK3/SLC8A2/CHRNA7/CUX2/GRIN2B/GRIN2A	27	0.613636363636364
GO:0051965	BP	GO:0051965	positive regulation of synapse assembly	35/5292	63/18903	0.00000387190543225394	0.0000937910425729696	0.0000647015776179278	EPHB3/AMIGO2/IL1RAP/AGRN/CBLN1/SLITRK4/OXTR/EPHB1/NLGN1/NRXN1/FLRT2/LRRTM2/SLITRK5/WNT7A/FLRT3/NLGN3/SRPX2/ST8SIA2/SYNDIG1/NLGN2/ADGRB3/CLSTN2/IL1RAPL1/GHRL/SLITRK3/THBS2/CBLN2/SLITRK2/EFNA5/LRRC4B/ASIC2/LRRN3/GRID2/CUX2/SLITRK6	35	0.555555555555556
GO:0030850	BP	GO:0030850	prostate gland development	30/5292	51/18903	0.00000389868019676732	0.0000940832447484037	0.0000649031527493618	RARA/RARG/PLAG1/ALOX15B/CYP7B1/GLI1/FGFR2/ID4/CTNNB1/HOXA11/TP63/ANXA1/TNC/SERPINB5/GLI3/WNT5A/HOXA13/PTCH1/SHH/EAF2/FOXA1/FGF10/AR/NKX3-1/SOX9/ESR1/NOG/SERPINF1/HOXA9/PRLR	30	0.588235294117647
GO:0051937	BP	GO:0051937	catecholamine transport	39/5292	73/18903	0.00000404538095734619	0.0000968921768622804	0.0000668408893839459	SYT12/SYT1/OXTR/SYT8/SYT9/GDNF/PRKN/ADRA2C/SNCA/SLC6A3/FGF20/SYT4/OPRK1/CHGA/CRH/AGT/HTR1B/SLC18A2/SNCG/CXCL12/RAB3B/HTR2A/ADORA2A/SLC29A4/SYT11/ADORA3/SYT7/CHRNB2/CHRNA4/DRD2/KCNA2/SYT5/DRD4/SLC22A3/GRM2/SYT15/SLC6A2/CNR1/SYT10	39	0.534246575342466
GO:0061035	BP	GO:0061035	regulation of cartilage development	39/5292	73/18903	0.00000404538095734619	0.0000968921768622804	0.0000668408893839459	BMP1/TAPT1/MDK/LOXL2/RARA/TGFBR1/RARG/BMP2/ADAMTS7/RUNX2/SOX5/IHH/EFEMP1/MBOAT2/CTNNB1/CCN1/HOXA11/ZBTB16/RARB/GLI3/RFLNA/WNT5A/CCN2/WNT11/PRKG2/PKDCC/AXIN2/ADAMTS12/CCN4/KAT2A/LTBP3/SMPD3/BMPR1B/SCX/SOX9/SCIN/NKX3-2/NOG/GDF5	39	0.534246575342466
GO:0006813	BP	GO:0006813	potassium ion transport	102/5292	247/18903	0.00000421048309221645	0.000100470296174344	0.000069309248387585	KCNQ3/HCN4/KCNJ2/ADORA1/SLC9A5/KCNIP4/KCNN4/KCNK5/SLC12A5/KCNS3/LRRC52/CD63/SLC12A2/SLC17A7/AQP1/KCNK1/ANK2/HPN/KCNV1/KCNA1/GJA5/NETO1/NOS3/KCNK15/GALR2/PTK2B/KCNK2/GNB2/NOS1AP/FLNA/KCNN2/ANK3/DPP6/OPRK1/KEL/FHL1/SNAP25/ANO6/CACNA1D/SLC9C1/HCN2/RGS4/TRPM5/BIN1/STK39/KCNQ1/ATP1A1/TREM2/KCNMB1/KCNN3/KCNK6/KCNIP3/DPP10/ACTN2/HTR2A/KCNK7/KCNG2/SLC24A3/KCNH3/SLC9A9/KCNIP1/WNK2/ATP12A/KCNA6/KCND1/SLC12…	102	0.412955465587045
GO:0071695	BP	GO:0071695	anatomical structure maturation	103/5292	250/18903	0.00000428203544185002	0.000101797831414985	0.0000702250461232379	CDH3/REN/LRRK2/NRCAM/RYR1/C1QL1/TMEM79/AGRN/BNC1/CX3CL1/GLDN/BMP2/ADAMTS7/RUNX2/EREG/IHH/BCL2/TFCP2L1/B4GALT6/PRKACA/FZD5/B4GALT5/CTNNB1/RPS6KA2/PTK2B/ZBTB16/CBFB/TDRD6/FAM20C/BCL11A/LTF/RFLNA/MYOC/FGFR3/RECK/FARP2/CCL21/CLN5/TDRKH/WNT5A/TDRD10/SOX10/PLXNB1/ALDH1A2/CNGB1/PLA2G10/MTCH1/SHB/ROPN1B/ACTN3/CATSPERE/ADGRB3/HES5/EDNRA/ADAMTS12/FERMT1/PPARG/C3/SOX8/CCR6/FOXA1/CDC25B/TGFB2/INSL3/SLC26A8/P…	103	0.412
GO:0070665	BP	GO:0070665	positive regulation of leukocyte proliferation	74/5292	167/18903	0.00000444778962830195	0.000104578022610473	0.0000721429558883164	CSF2/VTCN1/CD276/MPL/PRKCQ/BCL2L1/CD55/BCL2/TRAF6/NFATC2/IGFBP2/EFNB1/PNP/NCK2/SLC39A10/PELI1/ANXA1/CD320/LYN/KIT/GPR183/CDKN1A/CD70/TFRC/CD24/TNFRSF13C/MYD88/SHH/NMB/IL23A/IL2/NMBR/CD40LG/EBI3/FCRL3/FGF10/IL27RA/OCSTAMP/TNFSF4/CD28/PYCARD/TNFSF9/CCL19/ZAP70/PTPRC/TNFRSF4/FCGR3A/CD38/IL7/CD3E/IL6/TMIGD2/IL5RA/IL18/CORO1A/CD40/CD6/CHRNB2/WNT3A/IL12A/SLAMF1/CSF1R/SASH3/VAV3/IL4/RASAL3/IL21/TLR9/BTK…	74	0.44311377245509
GO:0035107	BP	GO:0035107	appendage morphogenesis	65/5292	142/18903	0.00000444804099297088	0.000104578022610473	0.0000721429558883164	LRP4/ECE1/BCL2L11/SOX4/RARG/GPC3/SOX11/BAX/WNT3/RUNX2/IHH/CRABP2/FGFR2/OSR1/FRAS1/BMPR1A/DYNC2H1/CTNNB1/HOXA11/ZBTB16/TP63/RARB/CHST11/GLI3/IFT140/ASPH/RECK/TBC1D32/WNT5A/WNT7A/HOXA13/PTCH1/ALDH1A2/CACNA1C/CHD7/PKDCC/EN1/COL2A1/DKK1/COL3A1/DLX5/SHH/TGFB2/FREM2/FGF10/TBX2/OSR2/SOX9/SALL4/PRRX1/MSX2/HOXC10/HAND2/RNF165/CYP26B1/PCSK5/HOXD9/RSPO2/HOXD10/NOG/FBN2/MYH3/GDF5/HOXA9/TWIST1	65	0.457746478873239
GO:0035108	BP	GO:0035108	limb morphogenesis	65/5292	142/18903	0.00000444804099297088	0.000104578022610473	0.0000721429558883164	LRP4/ECE1/BCL2L11/SOX4/RARG/GPC3/SOX11/BAX/WNT3/RUNX2/IHH/CRABP2/FGFR2/OSR1/FRAS1/BMPR1A/DYNC2H1/CTNNB1/HOXA11/ZBTB16/TP63/RARB/CHST11/GLI3/IFT140/ASPH/RECK/TBC1D32/WNT5A/WNT7A/HOXA13/PTCH1/ALDH1A2/CACNA1C/CHD7/PKDCC/EN1/COL2A1/DKK1/COL3A1/DLX5/SHH/TGFB2/FREM2/FGF10/TBX2/OSR2/SOX9/SALL4/PRRX1/MSX2/HOXC10/HAND2/RNF165/CYP26B1/PCSK5/HOXD9/RSPO2/HOXD10/NOG/FBN2/MYH3/GDF5/HOXA9/TWIST1	65	0.457746478873239
GO:0198738	BP	GO:0198738	cell-cell signaling by wnt	172/5292	458/18903	0.0000045191741490295	0.000105861240597229	0.000073028181448169	LRP4/GRHL3/CDH3/SCEL/LRRK2/CITED1/DRAXIN/TIAM1/CCND1/MDK/GPRC5B/SHISA6/MDFI/ITGA3/SMARCA4/TGFB1/DVL1/TGFB1I1/TNIK/SOX4/RARG/CDH2/GPC3/BMP2/TLE1/CSNK1A1L/VANGL1/TLE4/WNT3/WWOX/TBL1X/DAB2IP/MAD2L2/LZTS2/IGFBP6/LBX2/MLLT3/AXIN1/MAGI2/SRC/TMEM170B/RSPO4/IGFBP2/GLI1/FGFR2/CSNK1E/LATS2/JRK/WNT10A/ZBTB33/INVS/COL1A1/LDB1/NXN/PLEKHA4/AMFR/PTPRU/HNF1B/PTK7/FZD5/GRB10/LRRFIP2/EGR1/VAX2/CTNNB1/NFATC1/PRKN/S…	172	0.375545851528384
GO:0001667	BP	GO:0001667	ameboidal-type cell migration	183/5292	492/18903	0.00000454976700479571	0.000106188905093681	0.0000732542201963073	FN1/DPP4/PLXND1/PTP4A3/MET/SEMA3F/SDC4/ITGA2/TIMP1/ADAMTS9/LRG1/TACSTD2/NRP2/SRF/SEMA4C/CTSH/ITGA3/PLEKHG5/TGFB1/LOXL2/MAP4K4/TGFBR1/GFUS/CDH2/CDH13/SEMA6B/GPC3/FGF1/CYP1B1/RCC2/ITGB4/PRKX/HYAL2/STARD13/PROX1/PML/GBX2/DAB2IP/ADTRP/SPARC/EPPK1/FUT1/GLUL/PKN3/AQP1/SRGAP2/GPX1/JUN/PLK2/SRC/EFNB1/SMOC2/CLEC14A/TNS1/GIPC1/BCAR1/PDGFB/EMP2/RAB25/EFNB2/PRKCE/RRAS/PRKD1/CARD10/NOS3/PTK2B/CORO1C/GDNF/RADI…	183	0.371951219512195
GO:1900274	BP	GO:1900274	regulation of phospholipase C activity	26/5292	42/18903	0.00000459831100949337	0.0001069316323844	0.0000737665892470306	ARHGAP6/LPAR1/BICD1/P2RY6/AVPR1A/AVPR1B/KIT/FGF2/AGT/EDNRA/HTR2A/HRAS/ITK/NMUR1/PDGFRA/GNA15/ESR1/SELE/PDGFRB/TXK/GPR55/FLT1/RASGRP4/S1PR4/ADRA1A/ADCYAP1R1	26	0.619047619047619
GO:0050806	BP	GO:0050806	positive regulation of synaptic transmission	75/5292	170/18903	0.00000468071196076386	0.000108453452859003	0.0000748164142927587	SYT12/ADORA1/BAIAP3/DLG4/ADCY8/NMU/CACNG4/RETN/CA7/RELN/SYT1/OXTR/KISS1/GLUL/RIMS2/STX3/PLK2/PRKAR1B/SHANK2/NLGN1/PRKCE/GRIN1/TSHZ3/STX1B/PTK2B/NRXN1/SNCA/CRHR2/APOE/CA2/LRRTM2/NFATC4/NRGN/EPHA4/LGI1/CACNG8/ARC/CALB2/NLGN3/HAP1/SNAP25/LAMA2/NLGN2/ROR2/LGMN/RIMS3/GFAP/CLSTN2/NSG1/GRIN2C/CCL2/ITPR3/ADORA2A/SHANK3/SLC8A2/TACR2/PTN/SLC1A1/DRD2/CHRNA7/NOG/CX3CR1/SERPINE2/CALB1/TYROBP/ADRA1A/CNR1/GRIN2…	75	0.441176470588235
GO:0010876	BP	GO:0010876	lipid localization	180/5292	483/18903	0.00000473896032538253	0.000109406683324265	0.0000754739985699342	STRA6/NPC2/REN/PLA2G12B/PRELID3A/ABCC3/TRPC5/PLSCR4/SFTPA1/PLA2R1/ABCA9/ABCC11/LPL/SREBF1/XKR5/PLA2G2E/GRAMD1A/KCNN4/RETN/ATP11A/SLC27A6/ABCA10/TTC39B/ACACB/SLC66A2/CRABP2/SCARB2/ATP10B/CRY2/ANO7/SIGMAR1/ABCG4/STARD3/SLC10A7/IKBKE/ABCA6/CPTP/ANXA1/PRKN/APOD/ATP10D/ESYT2/SLC27A2/NRIP1/APOE/CLU/CYP8B1/ABCA12/AVPR1B/ATP10A/OSBPL10/SPX/LRP6/APOA2/PLA2G2C/TNFAIP8L3/ERFE/ESYT1/GLTPD2/XKR7/FBXW7/PTCH1/C…	180	0.372670807453416
GO:0022404	BP	GO:0022404	molting cycle process	47/5292	94/18903	0.00000498620279069516	0.000114289486905002	0.0000788423916083887	LRP4/CDH3/TMEM79/PDGFA/LRIG1/KRT17/CD109/BCL2/FOXQ1/FGFR2/WNT10A/KRT27/LDB1/CTNNB1/TP63/LAMA5/DNASE1L2/FARP2/WNT5A/NGFR/HPSE/SNAI1/PLA2G10/DKK1/SOX21/SHH/FERMT1/TGFB2/FOXN1/FGF10/SOX18/APCDD1/SOX9/MSX2/SOSTDC1/FGF7/IGFBP5/INHBA/LHX2/DLX3/LGR5/WNT10B/TNFRSF19/KRT71/SPINK5/TSPEAR/TNF	47	0.5
GO:0022405	BP	GO:0022405	hair cycle process	47/5292	94/18903	0.00000498620279069516	0.000114289486905002	0.0000788423916083887	LRP4/CDH3/TMEM79/PDGFA/LRIG1/KRT17/CD109/BCL2/FOXQ1/FGFR2/WNT10A/KRT27/LDB1/CTNNB1/TP63/LAMA5/DNASE1L2/FARP2/WNT5A/NGFR/HPSE/SNAI1/PLA2G10/DKK1/SOX21/SHH/FERMT1/TGFB2/FOXN1/FGF10/SOX18/APCDD1/SOX9/MSX2/SOSTDC1/FGF7/IGFBP5/INHBA/LHX2/DLX3/LGR5/WNT10B/TNFRSF19/KRT71/SPINK5/TSPEAR/TNF	47	0.5
GO:0002064	BP	GO:0002064	epithelial cell development	90/5292	213/18903	0.00000502864441416589	0.000114850646530682	0.0000792295065404859	MET/CLDN1/TMEM79/SFN/MSN/RARA/RARG/CDH2/GPR4/PRDM1/PROX1/ICAM1/TNFRSF1A/IHH/TFCP2L1/GPX1/MAGI2/SRC/ST14/CCM2/MYO1E/PDGFB/PROC/RAB25/FZD5/SPDEF/TP63/SDC1/RARB/EPB41L5/PLEC/RILPL1/CDSN/ABCA12/RAPGEF3/DNASE1L2/WNT5A/COL15A1/WNT7A/NOTCH4/HOXA13/FOXJ1/BCL11B/TMOD1/MYADM/HPSE/PPP1R16B/IQGAP1/S1PR2/MYD88/EDNRA/GSTM3/WNT7B/VSIG1/SOX8/FOXA1/BMP5/NPHS1/ROS1/EPHA2/PGR/AR/CXCR4/TYMS/HEG1/PDE4D/DLL1/SOX18/BFS…	90	0.422535211267606
GO:0002687	BP	GO:0002687	positive regulation of leukocyte migration	67/5292	148/18903	0.00000510789739210527	0.000116245565204673	0.0000801917886132729	LYVE1/ITGA2/LGALS3/MDK/CX3CL1/CXCL17/ICAM1/CAMK1D/CCL20/TNFSF18/DAPK2/MCU/PTK2B/VEGFD/GAS6/MMP14/CCL21/WNT5A/CXCL8/ANO6/PLA2G7/CCR7/CXCL12/MADCAM1/STK39/LGMN/F7/TREM2/IL23A/CCR6/CD47/S100A14/THY1/THBS4/CALR/PYCARD/CCL7/PLVAP/CCL19/DOCK8/CCL4/PTN/IL6/CCR1/CORO1A/XG/IL12A/SLAMF1/FPR2/CSF1R/IL4/PGF/EDN2/CX3CR1/SELP/CXCL13/TNFRSF18/CCL24/XCL2/EDN3/BDKRB1/IL1A/CCL3/XCL1/TNF/CCL5/SERPINE1	67	0.452702702702703
GO:0007218	BP	GO:0007218	neuropeptide signaling pathway	53/5292	110/18903	0.00000527238880101947	0.000119563568732339	0.0000824807072231153	TENM1/PCSK1N/TYRO3/NMU/KISS1R/GLRB/NPW/CYSLTR2/SSTR3/SCG5/QRFP/UCN/GPR37/GALR2/QRFPR/NXPH4/PYY/HCRTR1/OPRK1/CALCA/GPR83/NPFFR1/SSTR4/UTS2R/NMB/NPY5R/NMBR/NPBWR1/GPR84/RXFP4/TAC1/AGRP/PROKR2/NMUR1/PENK/ECEL1/SSTR2/GALR1/NTS/GPR171/GLRA1/SORCS2/GRPR/PNOC/NPFFR2/NMUR2/NPY/PROK2/POMC/PPY/PTGDR2/GALR3/PRLHR	53	0.481818181818182
GO:0048864	BP	GO:0048864	stem cell development	45/5292	89/18903	0.0000053849531301328	0.000121684718258655	0.0000839439783090444	FN1/TAPT1/SEMA3F/NRP2/SEMA4C/CDH2/SEMA6B/SOX11/GBX2/CITED2/BCL2/EFNB1/BMPR1A/CORO1C/GDNF/RADIL/LAMA5/ACVR1/SEMA4F/WNT7A/SOX10/TBX1/ALDH1A2/FGF2/KBTBD8/SEMA3E/SHH/EDNRA/CYP26C1/NRTN/SOX8/SEMA6A/ERBB4/SEMA3D/FOLR1/SEMA5A/SEMA5B/RET/SOX9/PTPRC/SEMA6D/HAND2/EDNRB/EDN3/TWIST1	45	0.50561797752809
GO:0010863	BP	GO:0010863	positive regulation of phospholipase C activity	25/5292	40/18903	0.00000547702582893141	0.000123329507662029	0.0000850786332433341	ARHGAP6/LPAR1/P2RY6/AVPR1A/AVPR1B/KIT/FGF2/AGT/EDNRA/HTR2A/HRAS/ITK/NMUR1/PDGFRA/GNA15/ESR1/SELE/PDGFRB/TXK/GPR55/FLT1/RASGRP4/S1PR4/ADRA1A/ADCYAP1R1	25	0.625
GO:0090596	BP	GO:0090596	sensory organ morphogenesis	110/5292	272/18903	0.00000574236180120097	0.000128143005244391	0.0000883992156667203	GRHL3/STRA6/FJX1/DVL1/MAFB/LRIG1/ALDH1A3/RARG/COL8A1/SOX11/BAX/PRDM1/SDK1/COL11A1/PITX3/SCRIB/PROX1/GBX2/MFAP2/PDZD7/CITED2/IHH/BCL2/AQP1/EPHB1/EYA1/HPN/MYO6/FGFR2/ROM1/MYO3B/OSR1/COL8A2/DZANK1/PTK7/FZD5/EFEMP1/VAX2/RORB/CTNNB1/NECTIN1/CDON/CTHRC1/RARB/AQP5/GLI3/COL5A1/RP1/WNT5A/TBX1/ZHX2/COL5A2/CHD7/FGF2/RS1/MEIS1/COL2A1/WHRN/PAX8/DLX5/PROM1/EDNRA/KCNQ1/NTN1/SOX8/THY1/SDK2/EPHA2/ATP8A2/FGF10/NR2…	110	0.404411764705882
GO:0015844	BP	GO:0015844	monoamine transport	43/5292	84/18903	0.00000574642606253173	0.000128143005244391	0.0000883992156667203	SYT12/SYT1/OXTR/SYT8/SYT9/GDNF/PRKN/ADRA2C/SNCA/SLC6A3/FGF20/SYT4/OPRK1/CHGA/GPM6B/CRH/AGT/HTR1B/SLC18A2/SNCG/CXCL12/RAB3B/HTR2A/ADORA2A/SLC29A4/SYT11/ADORA3/SLC6A4/SYT7/CHRNB2/CHRNA4/DRD2/KCNA2/NOS1/SLC18A1/SYT5/DRD4/SLC22A3/GRM2/SYT15/SLC6A2/CNR1/SYT10	43	0.511904761904762
GO:0048245	BP	GO:0048245	eosinophil chemotaxis	15/5292	19/18903	0.00000578348195556958	0.000128143005244391	0.0000883992156667203	HRH1/LGALS3/CX3CL1/CCL13/DAPK2/CCL26/CCL21/SCG2/CCL2/CCL7/CCL4/IL4/CCL24/CCL3/CCL5	15	0.789473684210526
GO:1904862	BP	GO:1904862	inhibitory synapse assembly	15/5292	19/18903	0.00000578348195556958	0.000128143005244391	0.0000883992156667203	GABRB2/CBLN1/SRGAP2/CBLN4/GABRA1/WNT5A/PLXNB1/NLGN2/GABRA2/SRGAP2C/GABRB3/FGF13/NPAS4/LHFPL4/LGI2	15	0.789473684210526
GO:0050769	BP	GO:0050769	positive regulation of neurogenesis	96/5292	231/18903	0.00000579098178508663	0.000128143005244391	0.0000883992156667203	FN1/PLXND1/TIAM1/SPINT1/TRPC5/LIMK1/CDH4/SRF/E2F1/MDK/TGFB1/PLXNA3/CX3CL1/PLXNC1/BMP2/SOX11/PLAG1/RELN/CUL7/WNT3/PLXNB2/ANKRD27/CRABP2/TGM2/ITPKA/BAIAP2/EGR2/ID4/PLXNA4/DICER1/SMARCD3/CTNNB1/DBN1/PAK3/LYN/GLI3/EPHA4/DIXDC1/CHODL/KIT/SOX10/HAP1/PLXNB1/TIAM2/IL33/MAG/TLR2/FGF2/LRP2/NEURL1/TTBK1/BIN1/CXCL12/SHH/NTN1/SOX8/GFAP/RNF112/TSPO/XRCC2/ASPA/IL1RAPL1/CXCR4/TENM4/SEMA5A/MAP6/DMRTA2/SHANK3/MAP1…	96	0.415584415584416
GO:0046883	BP	GO:0046883	regulation of hormone secretion	97/5292	234/18903	0.00000590469869577467	0.000130208786756824	0.0000898242912304597	REN/ADORA1/BAIAP3/ADCY8/SREBF1/SOX4/RETN/SOX11/C1QTNF12/SCG5/KISS1/GLUL/NR1D1/ALOX5/INHBB/CRY2/UCN/GIPR/SYT9/CDK16/PRKCE/IRS1/MCU/TM7SF3/BRSK2/ANXA1/PRKN/SNX4/ABCA12/UCP2/PASK/LRRC8A/OPRK1/CHGA/SYTL4/CRY1/SNAP25/CCN3/CRH/MPC2/GDF9/CHD7/PER2/TCIRG1/SIRT6/NLGN2/AGT/EPHA5/VAMP8/SLC16A1/FOXA2/PAX8/HCAR2/FOXO1/BLK/PPARG/NOS2/PFKFB2/NMB/SPP1/GPR27/IL11/FFAR4/TSPO/GJA1/FFAR1/GHRL/CRHBP/TFR2/NKX3-1/FAM3D…	97	0.414529914529915
GO:0003071	BP	GO:0003071	renal system process involved in regulation of systemic arterial blood pressure	18/5292	25/18903	0.00000615894616930611	0.000135348662380456	0.0000933700249432516	REN/ADORA1/F2R/GJA5/PDGFB/EMP2/GAS6/SUCNR1/AGT/CORO2B/HSD11B2/PTPRO/CYBA/EDNRB/OR51E2/AGTR1/PCSK5/CYP4F12	18	0.72
GO:0061351	BP	GO:0061351	neural precursor cell proliferation	67/5292	149/18903	0.00000676269183449412	0.00014761754991674	0.000101833694366661	LRRK2/SPINT1/MDK/ARHGEF2/CX3CL1/CDH2/PITX3/PROX1/GBX2/PLXNB2/SOX5/EPHB1/GLI1/FGFR2/KCNA1/ID4/SMARCD3/CTNNB1/CDON/DBN1/ADGRG1/TEAD3/LYN/GLI3/DLL4/DIXDC1/WNT5A/HHIP/WNT7A/SOX10/DAGLA/DISP3/FGF2/LRP2/FOXO1/SHH/TOX/SLC16A2/ATF5/ARX/TRNP1/GPR37L1/EML1/ARTN/TAFA1/BTG2/ACSL6/DMRTA2/TRIM71/PTN/SLC6A4/DCT/WNT3A/SLC39A5/MELK/FGF13/DRD2/NES/LHX5/LHX2/FZD9/INSM1/CX3CR1/SHCBP1/EGF/ASCL1/PAX6	67	0.449664429530201
GO:0071277	BP	GO:0071277	cellular response to calcium ion	44/5292	87/18903	0.00000676339986326892	0.00014761754991674	0.000101833694366661	SYT12/RYR1/ADCY8/CPNE4/SYT1/CPNE2/SYT8/CPNE3/INHBB/JUN/ITPKA/SYT9/NLGN1/ADGRV1/SYT4/WNT5A/FOSB/CAMK2D/RASGRP2/RASA4B/IQGAP1/FOS/CAPN3/ITPKB/LGMN/JUND/PRKAA2/CRHBP/HSPA5/SYT11/HPCA/SYT7/KCNH1/ALOX5AP/SYT5/CPNE9/CPNE7/CPNE6/SYT15/CHP2/SCN5A/ALOX15/DPEP1/SYT10	44	0.505747126436782
GO:0002688	BP	GO:0002688	regulation of leukocyte chemotaxis	59/5292	127/18903	0.00000683036591799405	0.000148572074984939	0.000102492171723283	DPP4/C5AR2/MDK/CXCL17/CAMK1D/TNFSF18/MTUS1/DAPK2/MCU/PTK2B/LYN/VEGFD/GAS6/CCL21/WNT5A/TNFAIP6/CXCL8/ANO6/CCN3/PLA2G7/GPR18/DUSP1/CCR7/CXCL12/STAP1/STK39/LGMN/F7/IL23A/CCR6/S100A14/THBS4/CCL2/CALR/CCL7/RIN3/CCL19/CCL4/PTN/IL6/CCR1/IL12A/SLAMF1/KLRK1/FPR2/CSF1R/KLRC4-KLRK1/IL4/PGF/EDN2/CX3CR1/PADI2/CXCL13/XCL2/EDN3/CCL3/XCL1/CCL5/SERPINE1	59	0.464566929133858
GO:0030879	BP	GO:0030879	mammary gland development	63/5292	138/18903	0.00000689976268338135	0.00014957282156008	0.000103182534901164	TGFA/CCND1/ITGA2/BCL2L11/APLN/BAX/IQGAP3/ATP2C2/WNT3/SCRIB/OXTR/PML/CSMD1/PAM/GPX1/ELF3/STAT6/SRC/FGFR2/GLI3/SLC6A3/HK2/WNT5A/NOTCH4/DDR1/ATP7B/PTCH1/RXFP1/FGF2/NEURL1/XBP1/VDR/XDH/TDGF1/WNT7B/ARG1/NTN1/ERBB4/EPHA2/FGF10/PGR/AR/TNFRSF11A/TBX2/TPH1/BRCA2/SOX9/NME1/MSX2/ESR1/SOSTDC1/IGFBP5/AREG/WNT3A/CSF1R/HOXD9/OAS2/NRG3/HOXA9/EGF/TNFSF11/PRLR/WNT4	63	0.456521739130435
GO:0006887	BP	GO:0006887	exocytosis	142/5292	369/18903	0.00000698085325927868	0.000150819447949619	0.00010404251781521	SRCIN1/SYTL5/SYT12/LRRK2/BAIAP3/SDC4/RAB27A/TMEM79/SYTL1/CBARP/SYN1/DVL1/SYT1/CD177/SCRIB/RAB15/RAB27B/SYT8/RIMS2/STX3/STX2/PCLO/SYP/SYNGR2/SYTL3/SYT9/GIPC1/CDK16/GAB2/RAB25/NLGN1/STX1B/BRSK2/ANXA1/PRKN/SDC1/LLGL1/RAB44/CSPG5/SNX4/SYT16/STAM/SNCA/MICAL3/LYN/ABCA12/STX11/SYT4/KIT/NKD2/WNT7A/CHGA/SV2A/HAP1/SYTL4/SNAP25/MYO1G/S100A13/STXBP2/STXBP5L/NR4A3/UNC13C/VAMP8/MILR1/HTR1B/SYTL2/S100A10/ANXA2/…	142	0.384823848238482
GO:0030574	BP	GO:0030574	collagen catabolic process	27/5292	45/18903	0.00000704512623933058	0.000151695563301411	0.000104646904373682	TMPRSS6/PRSS2/MRC2/KLK6/MMP11/ADAMTS14/MMP16/MMP13/ADAM15/MMP7/MMP1/PRTN3/CTSB/MMP10/RETREG3/MMP14/CTSS/FAP/ADAMTS3/ADAMTS2/MMP3/MMP8/MMP24/MMP12/MMP21/MMP25/MMP17	27	0.6
GO:1990266	BP	GO:1990266	neutrophil migration	60/5292	130/18903	0.00000740599701232113	0.000158357305869337	0.000109242495189234	DPP4/LGALS3/C5AR2/MDK/CX3CL1/CD177/CXCL5/TREM1/CAMK1D/CCL20/CCL17/PRTN3/CCL13/DAPK2/EMP2/CCL26/MCU/CCL21/TNFAIP6/CXCL8/MYD88/CCR7/SAA1/IL23A/TGFB2/RHOH/BSG/THBS4/CCL2/PF4/PDE4B/S100A9/CXCL1/CCL7/CXCL6/CCL19/CCL18/CCL4/FCER1G/XG/CCL14/UMODL1/CCL3L3/CCL22/VAV3/EDN2/CXCL2/PPBP/S100A12/CCL16/CXCL13/CCL24/XCL2/EDN3/S100A8/IL1A/CCL3/XCL1/CCL5/CXCL11	60	0.461538461538462
GO:0050433	BP	GO:0050433	regulation of catecholamine secretion	32/5292	57/18903	0.00000741657829067803	0.000158357305869337	0.000109242495189234	SYT12/SYT1/OXTR/SYT8/SYT9/GDNF/PRKN/ADRA2C/SNCA/FGF20/SYT4/OPRK1/CHGA/CRH/AGT/HTR1B/SNCG/CXCL12/HTR2A/ADORA2A/SYT11/ADORA3/SYT7/CHRNB2/CHRNA4/DRD2/KCNA2/SYT5/GRM2/SYT15/CNR1/SYT10	32	0.56140350877193
GO:0045137	BP	GO:0045137	development of primary sexual characteristics	98/5292	238/18903	0.00000743878481556598	0.000158357305869337	0.000109242495189234	REN/CCND1/MAMLD1/CBX2/TESC/INSR/PDGFA/RARA/BCL2L11/TGFBR1/RETN/BCL2L1/CYP1B1/BAX/ADAM15/RHOBTB3/ZFPM2/CSMD1/CITED2/DACH2/EREG/BCL2/GAS2/INHBB/SPATA2/SRC/OSR1/PTX3/IDH1/NOS3/HOXA11/SDC1/KLHL10/ADGRG1/NRIP1/MMP14/VGF/WNT5A/KIT/BASP1/GFRA1/TNFAIP6/YBX3/GDF9/IRX5/TLR3/LHB/LRP2/BRIP1/NKX2-1/BIK/NHLH2/SOX8/NUDT1/TGFB2/INSL3/PGR/SOX15/BMPR1B/AR/TIPARP/A2M/ADAM21/WT1/HSPA5/PDGFRA/NKX3-1/DACH1/INHA/SCX/DM…	98	0.411764705882353
GO:0015698	BP	GO:0015698	inorganic anion transport	80/5292	186/18903	0.00000745356513943245	0.000158357305869337	0.000109242495189234	GABRB2/SLC34A2/GABRD/XPR1/ABCC3/GLRB/ABCC11/GABRA6/SLC6A1/CA7/SLC12A5/SLC12A2/SLC17A7/CRY2/ANO7/SLC6A14/SLC26A7/GABRG3/SLC1A7/GABRA1/CLIC1/SLC20A2/CLCA2/ANO5/P2RY6/CA2/AQP6/SLC39A14/LRRC8A/SLC4A4/ABCC6/CLCNKB/SLC26A4/ANO6/ANKH/GABRA2/PRKG2/SLC1A4/GABRQ/TG/ABCC2/ANO4/KCNQ1/SLC26A9/BEST4/GABRP/TSPO/SLC26A8/SLC20A1/GABRR2/TTYH2/ABCC4/NMUR1/SLC5A5/APOL1/SLC12A3/SLC13A4/CASR/LRRC8E/ENPP1/GABRR3/SLC1A1…	80	0.43010752688172
GO:0032228	BP	GO:0032228	regulation of synaptic transmission, GABAergic	23/5292	36/18903	0.00000763459127039459	0.000161666262166137	0.000111525172583561	ADORA1/BAIAP3/SLC6A1/CA7/OXTR/NLGN1/PRKCE/CA2/HAP1/CNR2/NLGN2/PLCL1/HTR1B/PHF24/PLCL2/NPY5R/ADORA2A/SLC38A1/DRD2/NPAS4/ADRA1A/CNR1/NALCN	23	0.638888888888889
GO:0022617	BP	GO:0022617	extracellular matrix disassembly	34/5292	62/18903	0.00000779708414205956	0.000164562221414095	0.000113522944725974	TMPRSS6/DPP4/PRSS2/KLK7/PRSS1/MMP11/TGFB1/MMP13/ADAM15/MMP7/MMP1/WDR72/HPN/LAMC1/MMP10/MELTF/KLK5/MMP14/DDR1/SH3PXD2B/CTSS/TPSAB1/FAP/CARMIL2/MMP3/CTSG/MMP8/KLK4/ADAMTS5/CMA1/IL6/MMP12/DDR2/PDPN	34	0.548387096774194
GO:2000177	BP	GO:2000177	regulation of neural precursor cell proliferation	45/5292	90/18903	0.00000786535965081215	0.000165457154496525	0.000114140312661197	LRRK2/SPINT1/MDK/CX3CL1/CDH2/PITX3/PROX1/GLI1/ID4/SMARCD3/CTNNB1/CDON/ADGRG1/LYN/GLI3/DLL4/WNT5A/SOX10/DISP3/FGF2/LRP2/FOXO1/SHH/TOX/SLC16A2/GPR37L1/TAFA1/BTG2/DMRTA2/TRIM71/PTN/SLC6A4/DCT/WNT3A/DRD2/NES/LHX5/LHX2/FZD9/INSM1/CX3CR1/SHCBP1/EGF/ASCL1/PAX6	45	0.5
GO:0097530	BP	GO:0097530	granulocyte migration	70/5292	158/18903	0.00000801423123373619	0.000168036094228665	0.000115919389475715	DPP4/HRH1/LGALS3/C5AR2/MDK/CX3CL1/CXCL17/CD177/CXCL5/TREM1/CAMK1D/CCL20/TNFSF18/CCL17/PRTN3/CCL13/DAPK2/EMP2/CCL26/MCU/ANXA1/CCL21/TNFAIP6/CXCL8/MYD88/CCR7/SAA1/IL23A/S100A14/TGFB2/RHOH/SCG2/BSG/THBS4/CCL2/PF4/ADGRE2/PDE4B/S100A9/CXCL1/CCL7/CXCL6/CCL19/CCL18/CCL4/FCER1G/XG/CCL14/UMODL1/SLAMF1/CSF1R/CCL3L3/CCL22/VAV3/IL4/EDN2/CXCL2/PPBP/S100A12/CCL16/CXCL13/CCL24/XCL2/EDN3/S100A8/IL1A/CCL3/XCL1/CC…	70	0.443037974683544
GO:0003341	BP	GO:0003341	cilium movement	83/5292	195/18903	0.00000823802668320202	0.000172163989016591	0.00011876701007671	CATSPER1/DNAH7/IQCG/ARMC2/NEK10/KLC3/MNS1/CFAP61/ENO4/CFAP43/CFAP221/DNAI4/CFAP157/SPEF2/JHY/HOATZ/CFAP54/DNAAF1/TEKT1/RNASE10/CFAP58/DRC1/CFAP45/CFAP97D1/SORD/KATNIP/CFAP46/CFAP47/DNAAF6/CFAP69/TTLL9/CCDC40/TTLL6/CCDC39/CFAP52/CAMSAP3/CCDC65/SLC9C1/TEKT3/RSPH4A/NEURL1/DAW1/TTC29/ROPN1B/GAS2L2/CATSPERE/ENKUR/TCTE1/CFAP206/TSSK4/CCR6/DRC7/QRICH2/NME8/SLC26A8/CELF3/CABYR/TEKT2/HYDIN/TPPP2/ARMC12/TA…	83	0.425641025641026
GO:0048736	BP	GO:0048736	appendage development	77/5292	178/18903	0.0000085120165226328	0.000176734888513756	0.000121920236658763	LRP4/ECE1/COMP/RARA/BCL2L11/SOX4/RARG/GPC3/SOX11/BAX/ITGB4/WNT3/RUNX2/ITGA6/IHH/CRABP2/PAM/RSPO4/FGFR2/OSR1/FRAS1/BMPR1A/DYNC2H1/CTNNB1/HOXA11/ZBTB16/TP63/RARB/CHST11/GLI3/IFT140/ASPH/KREMEN2/RECK/TBC1D32/WNT5A/WNT7A/HOXA13/PTCH1/MEOX2/ALDH1A2/CACNA1C/CHD7/PKDCC/EN1/COL2A1/DKK1/COL3A1/DLX5/SHH/KAT2A/TGFB2/FOXN1/FREM2/FGF10/TBX2/OSR2/SCX/SOX9/SALL4/PRRX1/MSX2/HOXC10/HAND2/RNF165/CYP26B1/PCSK5/HOXD…	77	0.432584269662921
GO:0060173	BP	GO:0060173	limb development	77/5292	178/18903	0.0000085120165226328	0.000176734888513756	0.000121920236658763	LRP4/ECE1/COMP/RARA/BCL2L11/SOX4/RARG/GPC3/SOX11/BAX/ITGB4/WNT3/RUNX2/ITGA6/IHH/CRABP2/PAM/RSPO4/FGFR2/OSR1/FRAS1/BMPR1A/DYNC2H1/CTNNB1/HOXA11/ZBTB16/TP63/RARB/CHST11/GLI3/IFT140/ASPH/KREMEN2/RECK/TBC1D32/WNT5A/WNT7A/HOXA13/PTCH1/MEOX2/ALDH1A2/CACNA1C/CHD7/PKDCC/EN1/COL2A1/DKK1/COL3A1/DLX5/SHH/KAT2A/TGFB2/FOXN1/FREM2/FGF10/TBX2/OSR2/SCX/SOX9/SALL4/PRRX1/MSX2/HOXC10/HAND2/RNF165/CYP26B1/PCSK5/HOXD…	77	0.432584269662921
GO:0048705	BP	GO:0048705	skeletal system morphogenesis	94/5292	227/18903	0.00000858987249113174	0.000177774221944296	0.000122637218907624	COL13A1/BMP1/MTHFD1L/COMP/MDFI/RARA/TGFBR1/MMP16/RARG/DHRS3/SOX11/MMP13/GHR/COL11A1/NAB2/HYAL2/WWOX/RUNX2/CITED2/SOX5/PCGF2/IHH/EYA1/SERPINH1/FGFR2/ALPL/COL1A1/OSR1/SPEF2/CTNNB1/HOXA11/RARB/CHST11/LTF/GLI3/IFT140/RFLNA/MMP14/WNT9B/FGFR3/HHIP/WNT7A/CCN2/TBX1/COL27A1/IRX5/COL2A1/ACTN3/COL3A1/RAB23/CSRNP1/DLX5/AXIN2/ATG9B/SATB2/PKD1/LTBP3/HOXB6/SMPD3/HOXC9/BMPR1B/PAX5/TIPARP/TMEM119/OSR2/PDGFRA/ACP5…	94	0.414096916299559
GO:0007612	BP	GO:0007612	learning	67/5292	150/18903	0.00000890570093240914	0.000183318085939316	0.000126461643252816	STRA6/PPP1R1B/DLG4/C1QL1/HRH1/SRF/PPP1R9B/INSR/FYN/B3GAT1/SLC6A1/NPTX2/RELN/SLC12A5/CSMD1/SPECC1/UCN/SHANK2/HTT/NETO1/TAFA2/GRIN1/NRXN1/PRKN/RAPGEF3/NRGN/HMGCR/OPRK1/ARC/KIT/NLGN3/BRSK1/SNAP25/PAK5/TLR2/FOS/JPH3/AGT/EN1/DKK1/ADGRB3/LGMN/MAPK8IP2/ASIC1/LRRN4/TANC1/RAG1/BTG2/PRKAR2B/SHANK3/TH/SLC8A2/NRXN3/TACR2/SYT11/PTN/SLC1A1/CHRNB2/FGF13/DRD2/MAP1A/NPAS4/NOG/BCHE/GRIN2A/GABRA5/TNR	67	0.446666666666667
GO:0009954	BP	GO:0009954	proximal/distal pattern formation	22/5292	34/18903	0.00000891507814341317	0.000183318085939316	0.000126461643252816	LRP4/GLI1/OSR1/CTNNB1/HOXA11/TP63/GLI3/ALDH1A2/EN1/HES5/FGF10/HOXC9/DLL1/IRX1/IRX2/HOXC10/IRX3/CYP26B1/DLX2/HOXD9/HOXD10/HOXA9	22	0.647058823529412
GO:0048469	BP	GO:0048469	cell maturation	80/5292	187/18903	0.00000948476699955858	0.000194407323596722	0.000134111533384447	REN/LRRK2/NRCAM/C1QL1/TMEM79/AGRN/BNC1/CX3CL1/GLDN/RUNX2/EREG/IHH/BCL2/TFCP2L1/B4GALT6/PRKACA/FZD5/B4GALT5/CTNNB1/RPS6KA2/PTK2B/CBFB/TDRD6/FAM20C/BCL11A/MYOC/FARP2/CCL21/CLN5/TDRKH/TDRD10/SOX10/PLA2G10/MTCH1/SHB/ROPN1B/CATSPERE/ADGRB3/HES5/EDNRA/PPARG/C3/SOX8/CCR6/FOXA1/CDC25B/INSL3/SLC26A8/PGR/TRIM58/TYMS/CABYR/TDRD5/TCP11/RET/RAC3/SOX18/BFSP2/LHX6/AXL/KLF2/ROPN1L/CCL19/WEE2/BRCA2/SLFN14/LGI4/DE…	80	0.427807486631016
GO:0071774	BP	GO:0071774	response to fibroblast growth factor	56/5292	120/18903	0.0000097912847699905	0.000200048773495493	0.000138003277185237	CD44/KL/APLN/SPRY4/FGF1/HYAL2/ELK1/RUNX2/FGFR2/SMOC2/ZFP36L2/COL1A1/SPRY1/ZFP36L1/CTNNB1/FAM20C/FLRT2/PRKD2/DLL4/FGFR3/FGF20/FGFBP3/WNT5A/HHIP/IER2/FLRT3/CCN2/NGFR/TBX1/CXCL8/IQGAP1/SETX/FGF2/NDNF/NR4A1/TDGF1/EGR3/FGF10/CCL2/TBX2/FLRT1/TRIM71/CASR/ZFP36/FGFBP1/KLB/FGF7/CREB3L1/CPS1/LRIT3/NOG/CXCL13/SHCBP1/FGF16/CCL5/WNT4	56	0.466666666666667
GO:0050770	BP	GO:0050770	regulation of axonogenesis	69/5292	156/18903	0.00000992355616090627	0.000202105546652852	0.000139422138351854	LRP4/FN1/SLIT1/PLXND1/EPHB3/DRAXIN/TIAM1/SEMA3F/TRPC5/LIMK1/CDH4/SRF/SEMA4C/FSTL4/PLXNA3/PLXNC1/CDH2/SEMA6B/RTN4R/WNT3/PLXNB2/CRABP2/PLXNA4/BRSK2/DBN1/PAK3/LRRC4C/TRIM46/SEMA4F/EPHA4/DIXDC1/CHODL/WNT5A/KEL/WNT7A/BRSK1/PLXNB1/EFNB3/MAP2/TIAM2/MAG/KIAA0319/SEMA3E/EPHA7/CXCL12/DAB1/NTN1/SPP1/SEMA6A/THY1/SEMA3D/UST/SEMA5A/SEMA5B/MAP6/RET/MAP1B/ISLR2/NEFL/SEMA6D/WNT3A/FGF13/EFNA5/LPAR3/DCC/MCF2/ROBO2/…	69	0.442307692307692
GO:0051208	BP	GO:0051208	sequestering of calcium ion	60/5292	131/18903	0.00000996289354675642	0.000202262553115896	0.000139530448970614	RYR1/CX3CL1/BAX/F2R/RYR2/ANK2/APLNR/ITPR1/HTT/PRKACA/PRKCE/PRKD1/PTK2B/SNCA/ERO1A/DMD/P2RY6/GP5/LYN/FLNA/CCL21/HAP1/CAMK2D/ATP7B/JPH1/CACNA1C/JPH3/CHD7/FGF2/ITPR2/GP1BA/CCR7/GSTO1/CAPN3/THY1/CD19/HTR2A/HSP90B1/PDE4D/ITPR3/MCOLN3/CALR/CCL19/LCK/CEMIP/PTPRC/CYBA/CORO1A/LHCGR/DRD2/NOS1/PLN/CASQ2/XCR1/BDKRB1/CCL3/XCL1/JSRP1/TRDN/CXCL11	60	0.458015267175573
GO:0061097	BP	GO:0061097	regulation of protein tyrosine kinase activity	47/5292	96/18903	0.000010306625804863	0.000208578708930693	0.000143887637402335	SRCIN1/TGFA/ADORA1/DLG4/NOX4/ALK/DOK7/GPRC5B/MVP/RELN/HYAL2/EREG/ERBB3/SRC/PDGFB/NCK2/GAS6/EPHA4/FBXW7/RAP2B/CEP43/NEURL1/AGT/CD24/STAP1/SH3BP5/DOCK3/AFAP1L2/THY1/ERBB4/PTK6/ALKAL2/ERRFI1/GHRL/PTPRC/LRP8/LTK/AREG/WNT3A/NCF1/CSF1R/EPGN/FCGR1A/ADRA1A/CBLC/EGF/CCL5	47	0.489583333333333
GO:0042100	BP	GO:0042100	B cell proliferation	50/5292	104/18903	0.0000103897906157504	0.000209598457374523	0.00014459110898426	BAX/TNFRSF21/RC3H1/BCL2/IFNE/NFATC2/AHR/SLC39A10/PELI1/CD320/LYN/GPR183/CDKN1A/CTPS1/IFNA1/CD70/TFRC/SHB/TNFRSF13C/BLK/PLCL2/IL2/CD19/CR2/CD40LG/FCRL3/MS4A1/IL7R/TNFRSF13B/PTPRC/TNFRSF4/CD38/IL7/CD40/CTLA4/CHRNB2/WNT3A/SASH3/MNDA/VAV3/IL4/CD79A/TYROBP/CD180/GAPT/IL21/TLR9/RAG2/BTK/PRLR	50	0.480769230769231
GO:0030500	BP	GO:0030500	regulation of bone mineralization	42/5292	83/18903	0.0000106746926399249	0.000214461517535868	0.000147945882061285	ECM1/COMP/TGFB1/KL/BMP2/ALOX5/OSR1/BMPR1A/ADGRV1/CCN1/PTK2B/FAM20C/ACVR1/LTF/RFLNA/AHSG/GPM6B/ANO6/ANKH/PKDCC/ISG15/ACTN3/VDR/NOTUM/LTBP3/BMPR1B/OMD/TMEM119/OSR2/SOX9/ENPP1/PTN/SRGN/CCR1/DDR2/FZD9/FBN2/WNT10B/BGLAP/TWIST1/CCL3/WNT4	42	0.506024096385542
GO:0001909	BP	GO:0001909	leukocyte mediated cytotoxicity	61/5292	134/18903	0.0000106979240178173	0.000214461517535868	0.000147945882061285	ULBP2/RAB27A/CTSH/RAET1E/CTSC/TREM1/ICAM1/CD1A/RAET1G/ULBP1/AZU1/EMP2/HLA-G/LYST/STXBP2/MYD88/STAP1/ARG1/NOS2/IL23A/NLRP6/SCNN1B/ULBP3/SH2D1A/IL7R/CD226/CTSG/SLC22A13/CXCL6/GZMM/PIK3R6/PTPRC/NCR3/FCGR3A/SLAMF6/IL18/CORO1A/AZGP1/KLRD1/IL12A/CRTAM/KLRK1/ITGAM/CD1B/KLRC4-KLRK1/FCGR1A/CX3CR1/KLRC4/HLA-B/LAG3/TYROBP/CD2/CLEC12B/IL21/KLRB1/PRF1/DNASE1L3/CD1E/XCL1/IL12B/KLRF2	61	0.455223880597015
GO:0016358	BP	GO:0016358	dendrite development	97/5292	237/18903	0.0000111325094979597	0.000222465028902073	0.000153467089605957	LRP4/NGEF/SRCIN1/LRRK2/EPHB3/DLG4/ALK/TRPC5/PPP1R9B/FYN/FSTL4/DVL1/TNIK/LZTS1/RELN/CUL7/SDK1/SLC12A5/DAB2IP/ANKRD27/CAMK1D/SULT4A1/LAMC2/LPAR1/EPHB1/SRGAP2/RAP2A/TANC2/SDC2/ITPKA/BAIAP2/GPR37/NCK2/NLGN1/MAP1S/DBN1/PAK3/BCL11A/APOE/NFATC4/EPHA4/SLITRK5/PRMT3/ARC/WNT7A/IGSF9/MAP2/CPEB3/KIAA0319/NLGN2/YWHAH/NEURL1/SRGAP2C/ADGRB3/DNM3/DAB1/GRIN3A/PRKG1/NTN1/KNDC1/MAPK8IP2/BMP5/IL2/DCDC2/PREX2/IL1RAPL…	97	0.409282700421941
GO:0042303	BP	GO:0042303	molting cycle	54/5292	115/18903	0.0000112015229564453	0.000222465028902073	0.000153467089605957	LRP4/CDH3/TMEM79/PDGFA/LRIG1/KRT17/CD109/PPP1R13L/BCL2/FOXQ1/FGFR2/WNT10A/KRT27/LDB1/CTNNB1/TP63/LAMA5/KRT16/MPZL3/DNASE1L2/PTCH2/FARP2/WNT5A/NGFR/KRT14/HPSE/TRPV3/SNAI1/PLA2G10/DKK1/SOX21/SHH/FERMT1/TGFB2/FOXN1/FGF10/SOX18/APCDD1/SOX9/MSX2/SOSTDC1/FGF7/IGFBP5/INHBA/LHX2/DLX3/LGR5/WNT10B/TNFRSF19/KRT71/SPINK5/KRT83/TSPEAR/TNF	54	0.469565217391304
GO:0042633	BP	GO:0042633	hair cycle	54/5292	115/18903	0.0000112015229564453	0.000222465028902073	0.000153467089605957	LRP4/CDH3/TMEM79/PDGFA/LRIG1/KRT17/CD109/PPP1R13L/BCL2/FOXQ1/FGFR2/WNT10A/KRT27/LDB1/CTNNB1/TP63/LAMA5/KRT16/MPZL3/DNASE1L2/PTCH2/FARP2/WNT5A/NGFR/KRT14/HPSE/TRPV3/SNAI1/PLA2G10/DKK1/SOX21/SHH/FERMT1/TGFB2/FOXN1/FGF10/SOX18/APCDD1/SOX9/MSX2/SOSTDC1/FGF7/IGFBP5/INHBA/LHX2/DLX3/LGR5/WNT10B/TNFRSF19/KRT71/SPINK5/KRT83/TSPEAR/TNF	54	0.469565217391304
GO:0002027	BP	GO:0002027	regulation of heart rate	51/5292	107/18903	0.0000115551647194559	0.000227370087325909	0.000156850835106849	HCN4/KCNJ2/HEY2/SCN1B/ADRA1B/SREBF1/ADM/RYR2/ANK2/CACNA2D1/MDM2/PRKACA/DMD/NOS1AP/AVPR1A/SPX/PKP2/DSC2/CAMK2D/CACNA1D/CACNA1C/HCN2/AGT/RGS4/BIN1/SCN3B/EDNRA/KCNQ1/DSP/PDE4D/SNTA1/TACR3/KCND3/SCN2B/SLC1A1/EDNRB/KCNE3/DRD2/ADM2/KCNE5/KCNJ5/CTNNA3/KCNJ3/PLN/EDN2/CASQ2/ADRA1A/SCN5A/EDN3/KCNH6/TNF	51	0.476635514018692
GO:0014013	BP	GO:0014013	regulation of gliogenesis	51/5292	107/18903	0.0000115551647194559	0.000227370087325909	0.000156850835106849	CDKN2B/SPINT1/E2F1/MDK/TGFB1/BMP2/SOX11/PLAG1/PITX3/TMEM98/NR1D1/EGR2/ID4/DICER1/CTNNB1/LYN/NTRK3/SOX10/IL33/MAG/TLR2/LRP2/TTBK1/BIN1/SHH/HES5/DAB1/NTN1/TREM2/SOX8/GPR37L1/GFAP/RNF112/TSPO/ASPA/CXCR4/TENM4/TNFRSF1B/ZNF488/PTN/IL6/ZNF365/DLX2/TP73/NOG/LDLR/LTA/SERPINE2/ASCL2/SLC7A5/TNF	51	0.476635514018692
GO:0060840	BP	GO:0060840	artery development	51/5292	107/18903	0.0000115551647194559	0.000227370087325909	0.000156850835106849	STRA6/PLXND1/HEY2/ADAMTS9/SRF/MDK/COMP/SOX4/TGFBR1/NOTCH3/PRDM1/PROX1/CITED2/EYA1/APLNR/EGR2/GJA5/BMPR1A/EFNB2/ENG/SUFU/PRICKLE1/APOE/GLI3/DLL4/NGFR/HOXA13/TBX1/WNT11/CHD7/HEY1/LRP2/COL3A1/SHH/EDNRA/LOXL1/ADGRF5/TGFB2/FOLR1/TBX2/LOX/NKX3-1/PRRX1/FOXH1/PDGFRB/HAND2/ADAMTS6/APOB/NOG/LDLR/ROBO2	51	0.476635514018692
GO:0061326	BP	GO:0061326	renal tubule development	48/5292	99/18903	0.0000116353571656635	0.00022824573335711	0.000157454897905378	CITED1/TACSTD2/GPC3/BMP2/FGF1/TMEM59L/BCL2/COL4A1/AQP1/EYA1/OSR1/HNF1B/CTNNB1/HOXA11/GDNF/LAMA5/GLI3/WNT9B/PTCH1/MTSS1/WNT11/FGF2/AGT/CD24/PAX8/PROM1/SHH/HES5/WNT7B/SOX8/PKD1/DLL1/IRX1/IRX2/WT1/HEYL/SOX9/MYC/KLHL3/STAT1/IRX3/FOXD1/NOG/LGR5/CALB1/HOXB7/WNT6/WNT4	48	0.484848484848485
GO:0002699	BP	GO:0002699	positive regulation of immune effector process	105/5292	261/18903	0.000012104705557088	0.000236247251602598	0.000162974730499401	KLK7/INAVA/GPRC5B/NOD1/RAET1E/TGFB1/SHLD2/RARA/CD177/CD55/MAD2L2/CD1A/RAET1G/STAT6/TRAF6/FCN3/HK1/GAB2/FZD5/ANXA1/SNX4/LYN/HLA-G/COLEC10/KLK5/RIF1/PAXIP1/WNT5A/KIT/IL33/STXBP2/TLR3/NR4A3/FCN2/TFRC/VAMP8/SHB/XBP1/MYD88/STAP1/BLK/ARG1/FCER2/NOS2/TREM2/C3/IL23A/IL2/HLX/PLA2G5/HMOX1/TNFSF4/IL18R1/ADGRE2/SH2D1A/ENPP3/CD28/PYCARD/CD226/SLC22A13/CCL19/CR1/PTPRC/TNFRSF4/NCR3/SLAMF6/IL6/RSAD2/IL18/CD40/AZ…	105	0.402298850574713
GO:0050432	BP	GO:0050432	catecholamine secretion	32/5292	58/18903	0.0000121171381588197	0.000236247251602598	0.000162974730499401	SYT12/SYT1/OXTR/SYT8/SYT9/GDNF/PRKN/ADRA2C/SNCA/FGF20/SYT4/OPRK1/CHGA/CRH/AGT/HTR1B/SNCG/CXCL12/HTR2A/ADORA2A/SYT11/ADORA3/SYT7/CHRNB2/CHRNA4/DRD2/KCNA2/SYT5/GRM2/SYT15/CNR1/SYT10	32	0.551724137931034
GO:0002705	BP	GO:0002705	positive regulation of leukocyte mediated immunity	63/5292	140/18903	0.0000121912033363126	0.000236691698037949	0.000163281331052557	RAET1E/TGFB1/SHLD2/CD177/CD55/MAD2L2/CD1A/RAET1G/STAT6/TRAF6/FZD5/HLA-G/RIF1/PAXIP1/KIT/TFRC/STAP1/ARG1/FCER2/NOS2/TREM2/C3/IL23A/IL2/TNFSF4/IL18R1/SH2D1A/CD28/CD226/SLC22A13/PTPRC/NCR3/SLAMF6/IL6/RSAD2/IL18/CD40/AZGP1/KLRD1/IL12A/CRTAM/SLAMF1/KLRK1/SCIMP/ITGAM/SASH3/CLEC7A/CD1B/KLRC4-KLRK1/IL4/FCGR1A/TBX21/KLRC4/LTA/HLA-B/LAG3/TYROBP/IL21/BTK/CD1E/XCL1/TNF/IL12B	63	0.45
GO:0006821	BP	GO:0006821	chloride transport	55/5292	118/18903	0.0000122362011215618	0.000236691698037949	0.000163281331052557	GABRB2/GABRD/GLRB/GABRA6/SLC6A1/CA7/SLC12A5/SLC12A2/SLC17A7/ANO7/SLC6A14/SLC26A7/GABRG3/SLC1A7/GABRA1/CLIC1/CLCA2/ANO5/P2RY6/CA2/LRRC8A/CLCNKB/SLC26A4/ANO6/GABRA2/PRKG2/SLC1A4/GABRQ/ANO4/SLC26A9/BEST4/GABRP/TSPO/SLC26A8/GABRR2/TTYH2/NMUR1/APOL1/SLC12A3/CASR/GABRR3/SLC1A1/GLRA1/GABRB3/CFTR/BEST2/GABRE/NMUR2/SLC26A3/CLCNKA/SLC12A1/SLC4A1/GABRR1/P2RY4/GABRA5	55	0.466101694915254
GO:0060193	BP	GO:0060193	positive regulation of lipase activity	36/5292	68/18903	0.0000123184466851635	0.000236691698037949	0.000163281331052557	ARHGAP6/LPAR1/FGFR2/CCN1/RHOC/P2RY6/AVPR1A/FGFR3/AVPR1B/KIT/FGF2/AGT/EDNRA/PLA2G5/HTR2A/HRAS/ITK/NMUR1/PDGFRA/GNA15/ESR1/SELE/HPCA/PDGFRB/TXK/GPR55/AGTR1/FLT1/RASGRP4/S1PR4/PLIN5/APOA1/ADRA1A/ADCYAP1R1/CCL5/APOA5	36	0.529411764705882
GO:0060249	BP	GO:0060249	anatomical structure homeostasis	129/5292	333/18903	0.0000123679527105785	0.000236691698037949	0.000163281331052557	CDH3/ADORA1/NOX4/CLDN1/DCSTAMP/TYRO3/SRF/SIGLEC15/CTSH/INAVA/COMP/CX3CL1/LSR/BAX/CA7/F2R/NAPSA/SLC12A2/NELL2/IHH/BCL2/TRAF6/SRC/TPP1/TNFRSF11B/LDB1/TUB/LAMC1/ADGRV1/CTNNB1/NOS3/PTK2B/TP53INP2/PRKN/NCDN/KLHL10/DMD/CA2/LTF/TFF3/ABCA12/IL20RA/NXNL2/MAK/RP1/ALDH1A1/CALB2/CCN2/HOXA13/TSPOAP1/TFF1/LAMA2/CNGB1/SLC2A1/ABCA4/CALCA/TCIRG1/APBB2/TFRC/COL2A1/WHRN/HTR1B/COL3A1/PROM1/PIWIL4/CAPN3/TFF2/RDH12/ST…	129	0.387387387387387
GO:0001990	BP	GO:0001990	regulation of systemic arterial blood pressure by hormone	24/5292	39/18903	0.0000123903303095164	0.000236691698037949	0.000163281331052557	REN/ECE1/F2R/OXTR/RPS6KA2/NOS3/NOX1/SUCNR1/AVPR1A/AVPR1B/CPA3/AGT/ENPEP/CTSG/HSD11B2/CORIN/CMA1/CYBA/EDNRB/OR51E2/AGTR1/PCSK5/EDN2/EDN3	24	0.615384615384615
GO:0035136	BP	GO:0035136	forelimb morphogenesis	24/5292	39/18903	0.0000123903303095164	0.000236691698037949	0.000163281331052557	WNT3/RUNX2/CRABP2/OSR1/CTNNB1/HOXA11/ZBTB16/TP63/RECK/WNT7A/HOXA13/ALDH1A2/CACNA1C/EN1/SHH/OSR2/MSX2/RNF165/HOXD9/RSPO2/HOXD10/GDF5/HOXA9/TWIST1	24	0.615384615384615
GO:0045453	BP	GO:0045453	bone resorption	34/5292	63/18903	0.0000123990178018316	0.000236691698037949	0.000163281331052557	NOX4/DCSTAMP/SIGLEC15/IHH/TRAF6/SRC/TPP1/TNFRSF11B/CTNNB1/PTK2B/NCDN/IL20RA/CALCA/TCIRG1/TFRC/RAB3D/SPP1/LTBP3/TNFAIP3/TNFRSF11A/PRKCA/TMEM119/CCDC154/ACP5/CD38/IL7/IL6/CLDN18/GPR55/CSF1R/MC4R/TF/BGLAP/TNFSF11	34	0.53968253968254
GO:0031345	BP	GO:0031345	negative regulation of cell projection organization	82/5292	194/18903	0.0000127425816030945	0.000242526218308897	0.000167306264093261	LRP4/NGEF/SLIT1/LRRK2/DRAXIN/SEMA3F/TRPC5/TACSTD2/SEMA4C/FYN/ITGA3/FSTL4/PLXNA3/SEMA6B/RTN4R/WNT3/SPOCK1/LPAR1/STMN2/CCP110/EFNB2/NLGN1/ARHGAP24/STX1B/BCL11A/MAP4/APOE/LIMK2/DPYSL3/TRIM46/NFATC4/SEMA4F/FLNA/MAK/EPHA4/CCL21/WNT5A/MPHOSPH9/HRG/EFNB3/MAP2/RAP1GAP/INPP5F/TBC1D7/MAG/KIAA0319/YWHAH/SEMA3E/DKK1/SRGAP2C/DNM3/EPHA7/STAP1/PRAG1/DAB1/PTPRG/NTN1/SPP1/SEMA6A/THY1/GFAP/SEMA3D/KLK8/SEMA5A/SEMA5…	82	0.422680412371134
GO:0001823	BP	GO:0001823	mesonephros development	49/5292	102/18903	0.0000130282024665789	0.000247226572028998	0.000170548794432086	REN/CITED1/SDC4/TACSTD2/CRLF1/RARA/GPC3/BMP2/FGF1/TMEM59L/BCL2/EYA1/FGFR2/OSR1/SPRY1/HNF1B/CTNNB1/HOXA11/GDNF/ZBTB16/LAMA5/SDC1/RARB/GLI3/WNT9B/BASP1/PTCH1/FOXJ1/WNT11/FGF2/AGT/PAX8/SHH/SOX8/PKD1/FGF10/RET/OSR2/WT1/SOX9/MYC/BMPER/FOXD1/NOG/CALB1/HOXB7/WNT6/ROBO2/WNT4	49	0.480392156862745
GO:0043087	BP	GO:0043087	regulation of GTPase activity	143/5292	376/18903	0.0000132645343103742	0.00025037082771103	0.000172717853411288	GRHL3/NGEF/LRRK2/PLXND1/EPHB3/ABR/TIAM1/MET/RASGRF1/TBC1D2/RAPGEF5/SIPA1L2/AGRN/ARAP2/TBC1D4/MAP4K4/DOCK9/DOCK6/PLXNA3/CX3CL1/PLXNC1/EPHA3/F2R/RCC2/IQGAP3/RTN4R/SCRIB/ARHGAP6/DAB2IP/PLXNB2/CCL20/GARNL3/RASAL2/ITGA6/CCL17/ARAP3/SRGAP2/PRTN3/TGM2/RAPGEFL1/CCL13/SYDE2/SPRY1/MTSS2/CCL26/PLXNA4/ARAP1/RAP1GAP2/GPSM1/ARHGAP24/PTK2B/CORO1C/RGS16/ERBB2/ARHGAP27/RGL3/RALGAPA1/SBF1/MYO9A/PKP4/RAPGEF3/EPHA4/…	143	0.38031914893617
GO:0014072	BP	GO:0014072	response to isoquinoline alkaloid	19/5292	28/18903	0.0000133113497141126	0.00025037082771103	0.000172717853411288	PPP1R1B/ADCY8/PPP1R9B/PPP5C/GHR/PITX3/PEA15/PRKCE/OPRK1/FOSB/PCSK1/RGS4/CXCR4/MAP1LC3A/PENK/TACR3/SLC1A1/DRD2/CNR1	19	0.678571428571429
GO:0043278	BP	GO:0043278	response to morphine	19/5292	28/18903	0.0000133113497141126	0.00025037082771103	0.000172717853411288	PPP1R1B/ADCY8/PPP1R9B/PPP5C/GHR/PITX3/PEA15/PRKCE/OPRK1/FOSB/PCSK1/RGS4/CXCR4/MAP1LC3A/PENK/TACR3/SLC1A1/DRD2/CNR1	19	0.678571428571429
GO:0001570	BP	GO:0001570	vasculogenesis	41/5292	81/18903	0.0000134144005980404	0.000251569184235977	0.000173544537448332	CITED1/HEY2/TGFB1/CUL7/ZFPM2/ADM/CITED2/GJC1/TMEM100/TGFBR3/APLNR/CCM2/MYO1E/EMP2/ZFP36L1/ENG/RRAS/CTNNB1/AMOT/PAXIP1/WNT7A/HOXA13/FBXW7/RASA1/HEY1/XDH/TNNI3/SHH/WNT7B/EPHA2/EGFL7/TEAD2/HEG1/ACKR3/TIPARP/SOX18/WT1/RAMP2/PDGFRB/ITGB8/ASB4	41	0.506172839506173
GO:0032535	BP	GO:0032535	regulation of cellular component size	140/5292	367/18903	0.0000136097208093696	0.000254485861333095	0.000175556601760751	TENM1/FN1/SPTBN2/SLIT1/NRCAM/EPS8/DRAXIN/SEMA3F/TRPC5/LIMK1/CDH4/SRF/SEMA4C/FSTL4/CDC42EP1/MSN/PLXNA3/LMOD1/RARG/FLII/KCNN4/SEMA6B/IQGAP3/CTTN/RTN4R/SLC12A5/WNT3/BLOC1S2/VASP/SSH3/SLC12A2/CDC42EP3/CRABP2/CDC42EP5/AQP1/ADD3/UCN/TTL/BAIAP2/HIP1R/MYO3B/DEPTOR/ARHGAP18/CCL26/PLXNA4/NCK2/PRKCE/RAP1GAP2/PLEKHG2/PTK2B/DBN1/PAK3/APOE/SPTBN1/PPP1R15A/TRIM46/SEMA4F/BORCS7/LRRC8A/CCL21/WNT5A/KEL/WNT7A/C15or…	140	0.381471389645777
GO:0001508	BP	GO:0001508	action potential	65/5292	146/18903	0.0000136992652698356	0.000254670934304065	0.000175684274008203	HCN4/NRCAM/KCNJ2/SCN1B/RYR2/GJC1/ANK2/SLMAP/CACNA2D1/KCNA1/GJA5/DMD/NOS1AP/FLNA/KCNN2/ANK3/SCN11A/PKP2/DSC2/CAMK2D/CNR2/CACNB3/CACNA1D/CACNA1C/HCN2/YWHAH/CNTNAP1/BIN1/SCN3A/GNA14/SCN3B/KCNQ1/ATP1A1/CACNA1H/CHRNB4/DSP/GJA1/SLC8A2/SCN4A/SNTA1/GNA15/KCND3/SCN2B/KCND2/KCNMB2/KCNE3/CHRNB2/GLRA1/SCN8A/CHRNA4/FGF13/KCNA2/KCNE5/KCNJ5/CTNNA3/KCNJ3/P2RX3/ADRA1A/TBX18/SCN5A/CACNA1I/CNR1/KCNH6/SCN9A/TNF	65	0.445205479452055
GO:0050671	BP	GO:0050671	positive regulation of lymphocyte proliferation	65/5292	146/18903	0.0000136992652698356	0.000254670934304065	0.000175684274008203	VTCN1/CD276/MPL/PRKCQ/CD55/BCL2/TRAF6/NFATC2/IGFBP2/EFNB1/PNP/NCK2/SLC39A10/PELI1/ANXA1/CD320/GPR183/CDKN1A/CD70/TFRC/CD24/TNFRSF13C/MYD88/SHH/IL23A/IL2/CD40LG/EBI3/FCRL3/FGF10/IL27RA/TNFSF4/CD28/PYCARD/TNFSF9/CCL19/ZAP70/PTPRC/TNFRSF4/FCGR3A/CD38/IL7/CD3E/IL6/TMIGD2/IL18/CORO1A/CD40/CD6/CHRNB2/WNT3A/IL12A/SLAMF1/SASH3/VAV3/IL4/RASAL3/IL21/TLR9/BTK/IL1A/XCL1/CCL5/PRLR/IL12B	65	0.445205479452055
GO:0007157	BP	GO:0007157	heterophilic cell-cell adhesion via plasma membrane cell adhesion molecules	29/5292	51/18903	0.0000141173383760956	0.000261682257725018	0.000180521022530028	TENM1/NECTIN4/AMIGO2/CDH4/CBLN1/CEACAM6/CDH2/ICAM1/NLGN1/NECTIN1/FAT4/PSG5/CEACAM8/IGSF21/ITGA5/IL1RAPL1/TENM4/TENM3/CRB1/SELE/CD6/CRTAM/ITGAL/LGALS7B/SELP/GRID2/TENM2/CADM3/CEACAM5	29	0.568627450980392
GO:0060047	BP	GO:0060047	heart contraction	101/5292	250/18903	0.0000142612924392209	0.000263586604476352	0.000181834732621767	HCN4/KCNJ2/ADORA1/HEY2/SCN1B/ADRA1B/PDE5A/SREBF1/TNNI1/APLN/ADM/RYR2/PPP1R13L/GJC1/GPX1/ANK2/UCN/CACNA2D1/S100A1/GJA5/MDM2/PRKACA/RPS6KA2/NOS3/DMD/NOS1AP/FLNA/AVPR1A/KCNN2/SPX/CHGA/PKP2/CCN2/DSC2/CAMK2D/CACNA1D/TMIGD3/CACNA1C/CALCA/HCN2/GLP1R/AGT/RGS4/TNNI3/CYP2J2/BIN1/GSTO1/RGS2/SCN3B/EDNRA/KCNQ1/ATP1A1/CACNA1H/IL2/TGFB2/KCNG2/DSP/GJA1/GSN/CXCR4/PDE4D/PDE4B/DES/TBX2/TH/SLC8A2/SGCD/SNTA1/TNNT2/MA…	101	0.404
GO:0086003	BP	GO:0086003	cardiac muscle cell contraction	39/5292	76/18903	0.0000143035736365938	0.000263606205781029	0.000181848254545623	HCN4/KCNJ2/ADORA1/SCN1B/RYR2/GJC1/ANK2/CACNA2D1/GJA5/NOS1AP/FLNA/KCNN2/PKP2/DSC2/CAMK2D/CACNA1D/CACNA1C/BIN1/SCN3B/KCNQ1/ATP1A1/DSP/GJA1/GSN/PDE4D/PDE4B/SGCD/SNTA1/KCND3/SCN2B/KCNE3/FGF13/ABCC9/KCNE5/KCNJ5/CTNNA3/KCNJ3/PLN/SCN5A	39	0.513157894736842
GO:0051209	BP	GO:0051209	release of sequestered calcium ion into cytosol	57/5292	124/18903	0.0000143749961699986	0.000264161208353854	0.000182231122046171	RYR1/CX3CL1/BAX/F2R/RYR2/ANK2/APLNR/ITPR1/HTT/PRKACA/PRKCE/PRKD1/PTK2B/SNCA/ERO1A/DMD/P2RY6/GP5/LYN/FLNA/CCL21/HAP1/CAMK2D/JPH1/CACNA1C/JPH3/CHD7/FGF2/ITPR2/GP1BA/CCR7/GSTO1/CAPN3/THY1/CD19/HTR2A/PDE4D/ITPR3/MCOLN3/CCL19/LCK/CEMIP/PTPRC/CYBA/CORO1A/LHCGR/DRD2/NOS1/PLN/CASQ2/XCR1/BDKRB1/CCL3/XCL1/JSRP1/TRDN/CXCL11	57	0.459677419354839
GO:0032946	BP	GO:0032946	positive regulation of mononuclear cell proliferation	66/5292	149/18903	0.0000144530846056953	0.00026483517493817	0.000182696056650487	VTCN1/CD276/MPL/PRKCQ/BCL2L1/CD55/BCL2/TRAF6/NFATC2/IGFBP2/EFNB1/PNP/NCK2/SLC39A10/PELI1/ANXA1/CD320/GPR183/CDKN1A/CD70/TFRC/CD24/TNFRSF13C/MYD88/SHH/IL23A/IL2/CD40LG/EBI3/FCRL3/FGF10/IL27RA/TNFSF4/CD28/PYCARD/TNFSF9/CCL19/ZAP70/PTPRC/TNFRSF4/FCGR3A/CD38/IL7/CD3E/IL6/TMIGD2/IL18/CORO1A/CD40/CD6/CHRNB2/WNT3A/IL12A/SLAMF1/SASH3/VAV3/IL4/RASAL3/IL21/TLR9/BTK/IL1A/XCL1/CCL5/PRLR/IL12B	66	0.442953020134228
GO:0010092	BP	GO:0010092	specification of animal organ identity	23/5292	37/18903	0.0000148299768131117	0.000270689969932013	0.000186734976171362	BMP2/FGF1/FGFR2/SPRY1/SMARCD3/CTNNB1/HOXA11/GDNF/GLI3/WNT5A/WNT11/FGF2/LRP2/DKK1/PAX8/AXIN2/FGF10/AR/GATA5/FOXH1/WNT3A/MESP1/ROBO2	23	0.621621621621622
GO:0051924	BP	GO:0051924	regulation of calcium ion transport	107/5292	268/18903	0.0000148572602730472	0.000270689969932013	0.000186734976171362	LGALS3/FYN/CBARP/STAC/CX3CL1/BAX/F2R/CACNB1/ATP2C2/PML/RYR2/BCL2/CRACR2B/ANK2/UCN/APLNR/CACNA2D1/HTT/PDGFB/TSPAN13/PRKACA/INPP5K/PRKCE/PRKD1/CTNNB1/NOS3/GRIN1/PTK2B/SNCA/DMD/P2RY6/LYN/NOS1AP/WFS1/PLPP4/GRAMD2A/STAC2/HAP1/CAMK2D/EFHB/CACNB3/TRPV3/CACNA1D/JPH1/CACNA1C/JPH3/CHD7/AGT/RGS4/BIN1/GSTO1/CXCL12/CAPN3/P2RX5/THY1/CD19/STC2/TSPO/FCRL3/MS4A1/CCL2/IL16/CXCR4/PDE4D/PDE4B/GRM6/ADORA2A/FFAR1/CABP…	107	0.399253731343284
GO:0060986	BP	GO:0060986	endocrine hormone secretion	31/5292	56/18903	0.0000150972458081933	0.000274280928816467	0.000189212192530318	REN/RETN/KISS1/AQP1/INHBB/CRY2/UCN/OPRK1/CRY1/CRH/GDF9/NIBAN2/AGT/HCAR2/KCNQ1/PPARG/SPP1/TSPO/GJA1/GHRL/CRHBP/GNRHR/NKX3-1/TACR2/INHA/GALR1/INHBA/AGTR1/FOXD1/POMC/FOXL2	31	0.553571428571429
GO:0001504	BP	GO:0001504	neurotransmitter uptake	26/5292	44/18903	0.0000153125937964325	0.000276621574373406	0.000190826882547869	SLC6A1/SLC1A7/GDNF/PRKN/SNCA/SLC6A3/GPM6B/SNAP25/PER2/SLC18A2/RAB3B/GFAP/SLC38A1/SLC29A4/SLC1A2/SLC6A4/DRD2/NOS1/SLC18A1/SLC6A12/DRD4/SLC22A3/SYNGR3/SLC6A2/SLC1A6/SLC6A11	26	0.590909090909091
GO:0071526	BP	GO:0071526	semaphorin-plexin signaling pathway	26/5292	44/18903	0.0000153125937964325	0.000276621574373406	0.000190826882547869	PLXND1/ECE1/MET/SEMA3F/NRP2/SEMA4C/PLXNA3/PLXNC1/SEMA6B/PLXNB2/PLXNA4/GDNF/SEMA4F/FLNA/FARP2/PLXNB1/SEMA3E/NCAM1/EDNRA/SEMA6A/SEMA3D/SEMA5A/SEMA5B/SH3BP1/SEMA6D/HAND2	26	0.590909090909091
GO:0090497	BP	GO:0090497	mesenchymal cell migration	33/5292	61/18903	0.0000155087364567679	0.000279058397784369	0.000192507920680513	FN1/SEMA3F/NRP2/SEMA4C/CDH2/SEMA6B/GBX2/EFNB1/CORO1C/GDNF/RADIL/LAMA5/ACVR1/SEMA4F/SOX10/TBX1/SEMA3E/SHH/EDNRA/NRTN/SOX8/SEMA6A/ERBB4/SEMA3D/FOLR1/SEMA5A/SEMA5B/RET/SEMA6D/HAND2/EDNRB/EDN3/TWIST1	33	0.540983606557377
GO:1903037	BP	GO:1903037	regulation of leukocyte cell-cell adhesion	143/5292	377/18903	0.0000155347599079336	0.000279058397784369	0.000192507920680513	DPP4/SDC4/LGALS3/VTCN1/RUNX1/CHST2/MDK/FYN/PDE5A/SMARCA4/CD44/CD276/RARA/SOX4/PRKCQ/CD55/SCRIB/ADTRP/FUT9/TNFRSF21/TNFSF18/IHH/RC3H1/ALOX5/SMARCA2/TRAF6/SRC/IGFBP2/EFNB1/PNP/LGALS1/MAP3K8/NCK2/EFNB2/PELI1/SMARCD3/ZBTB16/ANXA1/CBFB/ERBB2/FGL2/LYN/GLI3/HLA-G/KLHL25/CCL21/EFNB3/FOXJ1/NR4A3/CD70/TFRC/CD24/SHB/TNFRSF13C/XBP1/NRARP/GP1BA/CCR7/CXCL12/SHH/ITPKB/ARG1/CCL28/IL23A/CD47/EGR3/THY1/IL2/HLX/RHO…	143	0.379310344827586
GO:0032956	BP	GO:0032956	regulation of actin cytoskeleton organization	139/5292	365/18903	0.000016108509962226	0.000288554401144076	0.000199058721072355	GRHL3/TENM1/SPTBN2/EPS8/MET/SDC4/FHOD1/LIMK1/TACSTD2/MDK/SIGLEC15/PDGFA/CDC42EP1/TGFBR1/CX3CL1/LMOD1/EPHA3/FLII/IQGAP3/CTTN/RHOBTB3/PROX1/ARHGAP6/VASP/SSH3/CDC42EP3/PAM/LPAR1/CDC42EP5/ADD3/SYNPO/BAIAP2/HIP1R/MYO3B/ARHGAP18/CCL26/NCK2/INPP5K/ARAP1/PRKCE/WASF3/PLEKHG2/RHOC/PTK2B/PRKN/DBN1/PAK3/SPTBN1/FLNA/RAPGEF3/MYOC/DIXDC1/CCL21/HRG/NTRK3/CCN2/C15orf62/STMN1/PHLDB2/RHPN1/RASA1/ARPC5L/GPM6B/ARHGDI…	139	0.380821917808219
GO:0030903	BP	GO:0030903	notochord development	14/5292	18/18903	0.0000164470325641417	0.000293795455999123	0.000202674253091202	COL13A1/GLI1/WNT5A/WNT11/ID3/COL2A1/GDF3/EPHA2/TEAD2/PPP1R35/COBL/SOX9/NOG/NOTO	14	0.777777777777778
GO:0032609	BP	GO:0032609	interferon-gamma production	55/5292	119/18903	0.0000165989123034915	0.000294861233835634	0.000203409477964716	IL36RN/CD276/RARA/SCRIB/FZD5/GAS6/WNT5A/IL33/IRF8/TLR3/ISG15/CCR7/IL23A/CD47/IL2/EBI3/HRAS/IL27RA/CD96/NLRP6/TNFSF4/BCL3/IL18R1/PDE4D/PDE4B/PYCARD/CD226/AXL/INHA/CR1/CD14/CD3E/SLAMF6/TXK/IL18/INHBA/IL12A/CRTAM/SLAMF1/KLRK1/SASH3/CLEC7A/KLRC4-KLRK1/SLC11A1/LGALS7B/LTA/LGALS9B/CD2/SLC7A5/IL21/TLR9/PGLYRP1/XCL1/TNF/IL12B	55	0.46218487394958
GO:0032649	BP	GO:0032649	regulation of interferon-gamma production	55/5292	119/18903	0.0000165989123034915	0.000294861233835634	0.000203409477964716	IL36RN/CD276/RARA/SCRIB/FZD5/GAS6/WNT5A/IL33/IRF8/TLR3/ISG15/CCR7/IL23A/CD47/IL2/EBI3/HRAS/IL27RA/CD96/NLRP6/TNFSF4/BCL3/IL18R1/PDE4D/PDE4B/PYCARD/CD226/AXL/INHA/CR1/CD14/CD3E/SLAMF6/TXK/IL18/INHBA/IL12A/CRTAM/SLAMF1/KLRK1/SASH3/CLEC7A/KLRC4-KLRK1/SLC11A1/LGALS7B/LTA/LGALS9B/CD2/SLC7A5/IL21/TLR9/PGLYRP1/XCL1/TNF/IL12B	55	0.46218487394958
GO:0061333	BP	GO:0061333	renal tubule morphogenesis	40/5292	79/18903	0.0000168606365539501	0.00029804530820524	0.000205606005792052	CITED1/TACSTD2/GPC3/BMP2/FGF1/TMEM59L/BCL2/COL4A1/EYA1/OSR1/HNF1B/CTNNB1/HOXA11/GDNF/LAMA5/GLI3/WNT9B/PTCH1/MTSS1/WNT11/FGF2/AGT/PAX8/SHH/HES5/SOX8/PKD1/IRX1/IRX2/WT1/SOX9/MYC/KLHL3/IRX3/FOXD1/NOG/LGR5/HOXB7/WNT6/WNT4	40	0.506329113924051
GO:0045061	BP	GO:0045061	thymic T cell selection	16/5292	22/18903	0.0000168713685020011	0.00029804530820524	0.000205606005792052	JAG2/SRF/GLI3/CCR7/SHH/TOX/ITPKB/FOXN1/CD28/CD3D/ZAP70/PTPRC/CD3G/CD3E/DOCK2/AIRE	16	0.727272727272727
GO:0098698	BP	GO:0098698	postsynaptic specialization assembly	15/5292	20/18903	0.0000171090716836867	0.000300583828069166	0.000207357199035081	GAP43/IL1RAP/CBLN1/NRXN1/LRRTM2/NTRK3/NLGN2/SHANK3/SLITRK3/ABI3/LRFN4/LRRC4B/NTNG2/GRID2/NPTX1	15	0.75
GO:1903978	BP	GO:1903978	regulation of microglial cell activation	15/5292	20/18903	0.0000171090716836867	0.000300583828069166	0.000207357199035081	LRRK2/CX3CL1/CTSC/NR1D1/SPHK1/TTBK1/STAP1/TREM2/MMP8/SYT11/PTPRC/IL6/LDLR/CST7/CCL3	15	0.75
GO:0003044	BP	GO:0003044	regulation of systemic arterial blood pressure mediated by a chemical signal	28/5292	49/18903	0.00001746342822223	0.000305968831455236	0.000211072033682382	REN/ECE1/ADRA1B/F2R/OXTR/RPS6KA2/NOS3/ADRB3/NOX1/SUCNR1/AVPR1A/AVPR1B/CPA3/AGT/ENPEP/PDE4D/CTSG/HSD11B2/CORIN/CMA1/CYBA/EDNRB/OR51E2/AGTR1/PCSK5/EDN2/ADRA1A/EDN3	28	0.571428571428571
GO:0031128	BP	GO:0031128	developmental induction	22/5292	35/18903	0.0000176523793079351	0.000308434332443293	0.000212772854988657	BMP2/FGF1/WNT3/SPRY1/FZD5/CTNNB1/HOXA11/GDNF/WNT5A/WNT11/FGF2/NKX2-1/DKK1/SOX8/FGF10/AR/GATA5/SOX9/WNT3A/MESP1/ROBO2/WNT4	22	0.628571428571429
GO:0006865	BP	GO:0006865	amino acid transport	65/5292	147/18903	0.0000179012810862301	0.000311931042360876	0.000215185053871764	ADORA1/SLC6A20/SLC6A1/SLC15A4/SFXN3/SLC7A4/TRPC4/SLC12A2/SLC17A7/SLC22A4/SLC6A14/ARL6IP5/SLC1A7/SLC66A1/SLC7A6/GIPC1/SLC17A5/SLC1A5/SLC47A1/SLC6A15/PRAF2/SNCA/SLC38A11/AVPR1A/OCA2/AVPR1B/LRRC8A/SYT4/SV2A/SFXN2/SLC25A15/SLC7A2/PER2/AGT/SLC1A4/RGS4/HTR1B/RGS2/SLC16A2/ARG1/GRM1/APBA1/NPY5R/SLC6A6/GFAP/GJA1/SERINC5/ADORA2A/SLC38A1/SLC7A9/LRRC8E/SLC1A2/SLC1A1/SLC7A3/SLC25A2/SLC11A1/GRM7/SLC6A12/SLC7A1…	65	0.442176870748299
GO:0061900	BP	GO:0061900	glial cell activation	30/5292	54/18903	0.0000188021732682359	0.000326649306621862	0.000225338421308131	LRRK2/CX3CL1/CTSC/NR1D1/JUN/AZU1/SPHK1/SNCA/CLU/IL33/TLR2/TLR3/TTBK1/STAP1/TREM2/ADORA2A/MMP8/SYT11/PTPRC/IL6/ITGAM/IL4/CX3CR1/LDLR/TYROBP/CST7/TLR9/IFNG/CCL3/TNF	30	0.555555555555556
GO:0048645	BP	GO:0048645	animal organ formation	36/5292	69/18903	0.0000188480991623873	0.000326649306621862	0.000225338421308131	BMP2/FGF1/CITED2/EYA1/FGFR2/SPRY1/EMP2/BMPR1A/SMARCD3/CTNNB1/HOXA11/GDNF/TP63/GLI3/WNT5A/WNT11/FGF2/LRP2/DKK1/PAX8/SHH/AXIN2/FGF10/AR/FOLR1/GATA5/WT1/RBM20/FOXH1/HAND2/WNT3A/NKX3-2/NOG/NTF4/MESP1/ROBO2	36	0.521739130434783
GO:0044344	BP	GO:0044344	cellular response to fibroblast growth factor stimulus	53/5292	114/18903	0.0000191087811169163	0.000330272041196432	0.000227837558068268	CD44/KL/APLN/SPRY4/FGF1/HYAL2/RUNX2/FGFR2/SMOC2/ZFP36L2/COL1A1/SPRY1/ZFP36L1/CTNNB1/FAM20C/FLRT2/PRKD2/DLL4/FGFR3/FGF20/FGFBP3/WNT5A/HHIP/FLRT3/CCN2/NGFR/TBX1/CXCL8/IQGAP1/SETX/FGF2/NDNF/NR4A1/TDGF1/EGR3/FGF10/CCL2/TBX2/FLRT1/TRIM71/ZFP36/FGFBP1/KLB/FGF7/CREB3L1/CPS1/LRIT3/NOG/CXCL13/SHCBP1/FGF16/CCL5/WNT4	53	0.464912280701754
GO:0051283	BP	GO:0051283	negative regulation of sequestering of calcium ion	57/5292	125/18903	0.0000192755557701397	0.000332256547574242	0.000229206566130389	RYR1/CX3CL1/BAX/F2R/RYR2/ANK2/APLNR/ITPR1/HTT/PRKACA/PRKCE/PRKD1/PTK2B/SNCA/ERO1A/DMD/P2RY6/GP5/LYN/FLNA/CCL21/HAP1/CAMK2D/JPH1/CACNA1C/JPH3/CHD7/FGF2/ITPR2/GP1BA/CCR7/GSTO1/CAPN3/THY1/CD19/HTR2A/PDE4D/ITPR3/MCOLN3/CCL19/LCK/CEMIP/PTPRC/CYBA/CORO1A/LHCGR/DRD2/NOS1/PLN/CASQ2/XCR1/BDKRB1/CCL3/XCL1/JSRP1/TRDN/CXCL11	57	0.456
GO:0050918	BP	GO:0050918	positive chemotaxis	34/5292	64/18903	0.0000193659643108948	0.000332543977725439	0.000229404849289711	MET/ITGA2/LGALS3/CX3CL1/CDH13/SCRIB/AZU1/PDGFB/GDNF/COLEC10/VEGFD/WNT5A/NTRK3/CXCL8/FGF2/CXCL12/F7/HGF/ANGPT2/SCG2/ARTN/FGF10/IL16/SEMA5A/CASR/FGF7/CORO1A/FPR2/PGF/CCL16/GPNMB/CCL3/CCL5/NTF3	34	0.53125
GO:0001755	BP	GO:0001755	neural crest cell migration	32/5292	59/18903	0.000019396232008067	0.000332543977725439	0.000229404849289711	FN1/SEMA3F/NRP2/SEMA4C/SEMA6B/GBX2/EFNB1/CORO1C/GDNF/RADIL/LAMA5/ACVR1/SEMA4F/SOX10/TBX1/SEMA3E/SHH/EDNRA/NRTN/SOX8/SEMA6A/ERBB4/SEMA3D/FOLR1/SEMA5A/SEMA5B/RET/SEMA6D/HAND2/EDNRB/EDN3/TWIST1	32	0.542372881355932
GO:0048839	BP	GO:0048839	inner ear development	81/5292	193/18903	0.0000195784471251702	0.000334770506324769	0.000230940815934671	GABRB2/GRHL3/HEY2/JAG2/SDC4/PDGFA/DVL1/MAFB/LRIG1/ALDH1A3/BMP2/COL11A1/SCRIB/PROX1/GBX2/MPV17/PDZD7/EYA1/HPN/MYO6/FGFR2/CCM2/MYO3B/PTK7/CECR2/ADGRV1/CTHRC1/KCNK2/GLI3/EPHA4/FGF20/WNT5A/NTRK3/HOXA13/TBX1/CHD7/FGF2/COL2A1/WHRN/ROR1/PAX8/DLX5/SHH/HES5/KCNQ1/NTN1/TGFB2/FREM2/ATP8A2/FGF10/GJB6/USH1C/TBX2/MYO3A/DLL1/MCOLN3/CHRNA10/SOX9/PRRX1/ITGA8/HPCA/PDGFRB/PCDH15/WNT3A/BMPER/GRXCR2/OTX1/GJB2/STRC/CD…	81	0.419689119170984
GO:0072175	BP	GO:0072175	epithelial tube formation	62/5292	139/18903	0.0000199362498085631	0.000339979513402029	0.000234534239853159	GRHL3/MTHFD1L/SPINT1/SDC4/SEMA4C/TGFB1/DVL1/RARA/SOX4/RARG/SOX11/SCRIB/PROX1/ADM/VASP/PLXNB2/CITED2/TRAF6/ST14/FGFR2/OSR1/HNF1B/PRKACA/PTK7/CECR2/MTHFR/CTNNB1/GDNF/SUFU/CTHRC1/PRICKLE1/WNT9B/WNT5A/PTCH1/MMRN2/FGF2/LRP2/PAX8/HES5/SOX8/KAT2A/BMP5/DLC1/TGFB2/FGF10/TEAD2/FOLR1/COBL/IRX1/RET/IRX2/TRIM71/SOX9/SALL4/IRX3/RGMA/LHX2/NOG/WNT6/TWIST1/EGF/WNT4	62	0.446043165467626
GO:0052547	BP	GO:0052547	regulation of peptidase activity	169/5292	459/18903	0.0000200897874441594	0.000341686677407977	0.000235711923791915	FN1/PROS1/SERPINA1/BBC3/PCSK1N/BID/SPINT1/BIRC7/TIMP1/ECM1/CST2/CST5/CTSH/FYN/NOD1/SFN/CD44/HIP1/CST6/BCL2L11/PERP/GPC3/BAX/SLPI/F2R/SH3RF1/CD109/TFPI/TNFSF15/PML/SPOCK1/RPS27L/PRSS22/APLP2/CST1/SPOCK2/AQP1/GPX1/SERPINH1/SRC/ARL6IP5/COL7A1/HIP1R/EFNA3/SPINK2/UCHL5/IGBP1/CTSB/CCN1/BEX3/SPOCK3/GRIN1/TP63/PI16/SNCA/SERPINB5/CTSD/LTF/LYN/SPINK6/GAPDH/PCOLCE2/GAS6/ASPH/ACER2/PAPLN/EPHA4/CASP10/AHSG/RE…	169	0.368191721132898
GO:0050974	BP	GO:0050974	detection of mechanical stimulus involved in sensory perception	21/5292	33/18903	0.0000208741536830124	0.000354072457114644	0.000244256231063326	ITGA2/FYN/COL11A1/PDZD7/HPN/KCNA1/ADGRV1/PIEZO2/KIT/WHRN/CXCL12/PHF24/KCNQ1/HTR2A/CXCR4/CHRNA10/STRC/ASIC2/SERPINE2/TMC1/TNF	21	0.636363636363636
GO:0098739	BP	GO:0098739	import across plasma membrane	84/5292	202/18903	0.0000209287550882464	0.000354072457114644	0.000244256231063326	HCN4/KCNJ2/SLC6A20/FYN/SLC9A5/SLC6A1/SLC15A4/KCNK5/SLC12A5/SLC12A2/SLC5A2/SLC22A4/SLC6A14/CACNA2D1/ISCU/ARL6IP5/SLC1A5/CNGA3/SLC47A1/SLC39A10/SLC39A14/LRRC8A/TRPV3/CACNA1D/SLC7A2/SLC2A1/CACNA1C/PER2/SLC9C1/LRP2/HCN2/AGT/SLC1A4/SLC39A12/RGS4/ACSL5/RGS2/SLC16A2/KCNQ1/STEAP2/ARG1/ATP1A1/GRM1/SLC6A6/GFAP/MS4A1/SCNN1B/SLC9A9/FOLR1/GRM6/WNK2/ATP12A/SLC38A1/SLC12A3/SLC8A2/LRRC8E/CACNA1B/KCNK9/KCNJ13/SLC…	84	0.415841584158416
GO:0051384	BP	GO:0051384	response to glucocorticoid	63/5292	142/18903	0.0000210545005136367	0.000355259975685241	0.000245075438557565	CCND1/CLDN1/MDK/BCL2L11/CYP1B1/SSTR3/GHR/ADM/BCL2/PAM/AQP1/UCN/IGFBP2/ZFP36L2/ALPL/PTPRU/KLF9/TRIM63/ZFP36L1/ANXA1/SDC1/ACVR1/AVPR1A/PFKFB1/APOA2/NTRK3/FOSB/PCSK1/IL1RN/FOS/GPR83/AXIN2/WNT7B/SSTR4/ARG1/DDIT4/PAPPA/AANAT/TYMS/FIBIN/A2M/ERRFI1/HSD11B2/TH/ZFP36/PLAT/SSTR2/NEFL/FLT3/IL6/HMGCS2/AQP4/AREG/CPS1/FBXO32/GJB2/NPAS4/SERPINF1/BGLAP/BCHE/PCK1/TNF/TAT	63	0.443661971830986
GO:0032729	BP	GO:0032729	positive regulation of interferon-gamma production	39/5292	77/18903	0.0000211967178720138	0.00035671844945139	0.000246081563993379	CD276/SCRIB/FZD5/WNT5A/IRF8/TLR3/ISG15/IL23A/IL2/EBI3/HRAS/IL27RA/TNFSF4/BCL3/IL18R1/PDE4D/PDE4B/PYCARD/CD226/CD14/CD3E/SLAMF6/TXK/IL18/IL12A/CRTAM/SLAMF1/KLRK1/SASH3/CLEC7A/KLRC4-KLRK1/SLC11A1/LTA/CD2/SLC7A5/IL21/TLR9/TNF/IL12B	39	0.506493506493506
GO:0003015	BP	GO:0003015	heart process	104/5292	261/18903	0.0000214140017376121	0.000357815843245354	0.000246838599076791	HCN4/KCNJ2/ADORA1/HEY2/SCN1B/NOX4/ADRA1B/FYN/PDE5A/SREBF1/TNNI1/APLN/ADM/RYR2/PPP1R13L/GJC1/GPX1/ANK2/SRC/UCN/CACNA2D1/S100A1/GJA5/MDM2/PRKACA/RPS6KA2/NOS3/DMD/NOS1AP/FLNA/AVPR1A/KCNN2/SPX/CHGA/PKP2/CCN2/DSC2/CAMK2D/CACNA1D/TMIGD3/CACNA1C/CALCA/HCN2/GLP1R/AGT/RGS4/TNNI3/CYP2J2/BIN1/GSTO1/RGS2/SCN3B/EDNRA/KCNQ1/ATP1A1/CACNA1H/IL2/TGFB2/KCNG2/DSP/GJA1/GSN/CXCR4/PDE4D/PDE4B/DES/TBX2/TH/SLC8A2/SGCD/S…	104	0.398467432950192
GO:0001539	BP	GO:0001539	cilium or flagellum-dependent cell motility	69/5292	159/18903	0.0000214857363262261	0.000357815843245354	0.000246838599076791	CATSPER1/DNAH7/IQCG/ARMC2/KLC3/MNS1/ENO4/DNAH6/CFAP43/CFAP221/CFAP157/SPEF2/HOATZ/CFAP54/TEKT1/RNASE10/CFAP58/DRC1/CFAP45/CFAP97D1/SORD/CFAP46/CFAP47/DNAAF6/CFAP69/TTLL9/CCDC40/TTLL6/CCDC39/CFAP52/CCDC65/SLC9C1/TEKT3/RSPH4A/NEURL1/ROPN1B/GAS2L2/CATSPERE/ENKUR/TCTE1/CFAP206/TSSK4/CCR6/DRC7/QRICH2/NME8/SLC26A8/CELF3/EFHC2/TEKT2/TPPP2/ARMC12/DNAH8/TACR2/ROPN1L/TACR3/DEFB1/SEPTIN4/TEX101/RSPH9/SLC22A…	69	0.433962264150943
GO:0007605	BP	GO:0007605	sensory perception of sound	69/5292	159/18903	0.0000214857363262261	0.000357815843245354	0.000246838599076791	GABRB2/ESPN/LRIG1/CLRN3/COL11A1/TBL1X/PDZD7/SCARB2/SLC52A3/AXIN1/EYA1/GPX1/HPN/CNTN5/UCN/MYO6/MYO3B/COL1A1/TUB/ADGRV1/TECTA/MYO1A/WFS1/KIT/TBX1/SLC26A4/ALDH7A1/CACNA1D/CHD7/NAV2/LRP2/COL2A1/WHRN/USP53/ROR1/PKHD1L1/KCNQ1/TMPRSS3/ATP6V0A4/DCDC2/GJB6/USH1C/MYO3A/CHRNA10/OTOA/TH/EPYC/CEMIP/PCDH15/OTOS/CHRNB2/GRXCR2/GJB2/STRC/CDH23/COCH/GRM7/MYO7A/LOXHD1/LHFPL4/ASIC2/OTOF/SLITRK6/TMC1/TSPEAR/ATP2B2/GA…	69	0.433962264150943
GO:0060285	BP	GO:0060285	cilium-dependent cell motility	69/5292	159/18903	0.0000214857363262261	0.000357815843245354	0.000246838599076791	CATSPER1/DNAH7/IQCG/ARMC2/KLC3/MNS1/ENO4/DNAH6/CFAP43/CFAP221/CFAP157/SPEF2/HOATZ/CFAP54/TEKT1/RNASE10/CFAP58/DRC1/CFAP45/CFAP97D1/SORD/CFAP46/CFAP47/DNAAF6/CFAP69/TTLL9/CCDC40/TTLL6/CCDC39/CFAP52/CCDC65/SLC9C1/TEKT3/RSPH4A/NEURL1/ROPN1B/GAS2L2/CATSPERE/ENKUR/TCTE1/CFAP206/TSSK4/CCR6/DRC7/QRICH2/NME8/SLC26A8/CELF3/EFHC2/TEKT2/TPPP2/ARMC12/DNAH8/TACR2/ROPN1L/TACR3/DEFB1/SEPTIN4/TEX101/RSPH9/SLC22A…	69	0.433962264150943
GO:0042698	BP	GO:0042698	ovulation cycle	37/5292	72/18903	0.0000225917524426513	0.000375257810053909	0.000258870907688726	TYRO3/MDK/RETN/CYP1B1/OXTR/KISS1/EREG/PAM/GAS2/SRC/PTX3/EGR1/NOS3/NRIP1/OPRK1/TNFAIP6/GDF9/NHLH2/GDF10/NPY5R/TGFB2/PGR/BMPR1B/TIMP4/A2M/HSPA5/PDGFRA/AXL/MAP2K6/AMH/PTN/ESR1/INHBA/LHCGR/SERPINF1/ROBO2/PTPRN	37	0.513888888888889
GO:1901342	BP	GO:1901342	regulation of vasculature development	135/5292	355/18903	0.0000229403032393348	0.000380060205221622	0.000262183831131857	HMGA2/PLXND1/ADAMTS9/LRG1/ECM1/CHI3L1/RUNX1/TAFA5/MDK/CTSH/EMILIN2/FGF1/CYP1B1/GPR4/NINJ1/PML/DAB2IP/ADM/SPARC/FUT1/GLUL/SLC12A2/ALOX5/CCR3/AQP1/DDAH1/PLK2/APLNR/S100A1/CCM2/SMOC2/EFNA3/EMP2/SPHK1/ENG/RRAS/PRKD1/CTNNB1/NOS3/PTK2B/JCAD/ADAM12/ERBB2/PRKD2/CCBE1/HLA-G/VEGFD/RAPGEF3/PKM/HK2/ANGPTL4/HSPB6/RECK/AMOT/SASH1/WNT5A/HRG/VASH1/CXCL8/DCN/PPP1R16B/COL4A2/NIBAN2/TLR3/FGF2/SIRT6/AGT/SEMA3E/SLC39…	135	0.380281690140845
GO:0035150	BP	GO:0035150	regulation of tube size	65/5292	148/18903	0.0000232694033391963	0.000383777679957245	0.000264748324217244	ADORA1/ECE1/ADRA1B/HRH1/COMP/F2R/OXTR/ADM/GPX1/UCN/UTS2B/GJA5/HBB/NOS3/HTR1D/ADRB3/ADRA2C/APOE/AVPR1A/WNT9B/AVPR1B/KEL/CALCA/CHRM3/PER2/AGT/FAAH/TBXA2R/HTR1B/SCPEP1/RGS2/EDNRA/UTS2R/PRKG1/SOD3/KCNMB1/BDKRB2/VSTM4/HTR2A/KNG1/SCNN1B/ADORA2A/KLF2/ACTA2/CASR/SNTA1/SMTNL2/CD38/NTS/SLC6A4/KCNMB2/EDNRB/CPS1/AGTR1/TBXAS1/NOS1/NPR3/UTS2/EDN2/ASIC2/ADRA1A/EDN3/SMTNL1/ADORA2B/TNF	65	0.439189189189189
GO:0006022	BP	GO:0006022	aminoglycan metabolic process	60/5292	134/18903	0.0000233678485649077	0.000383777679957245	0.000264748324217244	B3GNT3/B3GNT7/LYVE1/CHI3L1/B3GNT8/CHST2/B3GAT1/TGFB1/CD44/STAB2/HPSE2/CSGALNACT1/GALNT5/HYAL2/CHST6/AP2A1/CHPF2/HS6ST2/SPOCK2/DSEL/PDGFB/SLC10A7/B4GALT5/SPOCK3/CHST11/B3GNT6/FUCA1/TNFAIP6/HPSE/DCN/FGF2/HS3ST6/PXYLP1/NDNF/EDNRA/CSGALNACT2/CHST15/CHST7/BGN/CHST9/CHST13/ITIH3/SMPD3/UST/CHIT1/CEMIP/EGFLAM/B3GNT4/ITIH2/PDGFRB/EDNRB/CHI3L2/HS3ST2/CHIA/HAS3/ST3GAL6/ITIH4/HYAL4/EGF/PGLYRP1	60	0.447761194029851
GO:0030048	BP	GO:0030048	actin filament-based movement	60/5292	134/18903	0.0000233678485649077	0.000383777679957245	0.000264748324217244	HCN4/KCNJ2/ADORA1/SCN1B/ACTN4/RYR2/MYH10/GJC1/ANK2/CACNA2D1/MYO6/MYO1E/GJA5/EMP2/MYO1C/MYO1A/EPB41L5/NOS1AP/FLNA/KCNN2/SYNE2/MYO1B/PKP2/DSC2/CAMK2D/MYO1H/MYO1G/CACNA1D/LIMCH1/CACNA1C/BIN1/SCN3B/MYO1D/KCNQ1/ATP1A1/DSP/GJA1/GSN/PDE4D/PDE4B/SGCD/ACTA2/SNTA1/TNNT2/KCND3/SCN2B/KCNE3/FGF13/CCDC88C/ABCC9/KCNE5/KCNJ5/CTNNA3/KCNJ3/MYO7A/PLN/PDPN/MYH3/SCN5A/WAS	60	0.447761194029851
GO:0007215	BP	GO:0007215	glutamate receptor signaling pathway	29/5292	52/18903	0.0000234047373234285	0.000383777679957245	0.000264748324217244	GRM4/FYN/CX3CL1/GRIA1/GRIK3/GRIN1/PTK2B/DAGLA/CPEB4/GRIN3A/GRM1/GRIN2C/GRIK4/GRM6/SHANK3/GRIA2/GRIA4/GRIA3/GRIN3B/SLC1A1/GRM7/GRM8/CDK5R1/GRID2/GRM2/GRIN2B/NECAB2/GRIN2A/TRPM1	29	0.557692307692308
GO:0008347	BP	GO:0008347	glial cell migration	31/5292	57/18903	0.0000242549647713845	0.000395156731229656	0.000272598141736305	BMERB1/MBOAT7/CX3CL1/RELN/SCRIB/DAB2IP/CSPG4/SRGAP2/AZU1/RRAS/CTNNB1/ADGRG1/GLI3/MMP14/EPHA4/SYNE2/GPR183/COL3A1/SRGAP2C/STAP1/DAB1/NTN1/TREM2/TGFB2/TSPO/CCL2/APCDD1/LRP8/CDK5R1/CX3CR1/CCL3	31	0.543859649122807
GO:0043113	BP	GO:0043113	receptor clustering	31/5292	57/18903	0.0000242549647713845	0.000395156731229656	0.000272598141736305	LRP4/DLG4/GLRB/SHISA6/AGRN/DVL1/CDH2/RELN/SCRIB/DLG2/MAGI2/NLGN1/LRRC7/CHRDL1/NRXN1/APOE/FLNA/TNFAIP6/NLGN2/MUSK/MADCAM1/THY1/GSN/SHANK3/SLITRK3/PTN/ITGAL/FZD9/ITGB7/LHFPL4/PIGR	31	0.543859649122807
GO:0099601	BP	GO:0099601	regulation of neurotransmitter receptor activity	33/5292	62/18903	0.0000242840649528155	0.000395156731229656	0.000272598141736305	DLG4/RASGRF1/CACNG4/DLGAP4/NPTXR/SHISA6/NPTX2/RELN/SRC/NETO1/NLGN1/PTK2B/CNIH3/CACNG8/ARC/NLGN3/CRH/NLGN2/CNIH2/MAPK8IP2/LYNX1/CCL2/SHISA9/DLGAP2/SHANK3/CRHBP/DAPK1/DLGAP3/SHISA8/PSCA/IFNG/CACNG5/NPTX1	33	0.532258064516129
GO:0031069	BP	GO:0031069	hair follicle morphogenesis	20/5292	31/18903	0.0000244889136032266	0.000395471218415743	0.000272815090141209	TMEM79/KRT17/BCL2/FOXQ1/FGFR2/WNT10A/KRT27/CTNNB1/TP63/NGFR/SNAI1/PLA2G10/SHH/TGFB2/FGF10/SOSTDC1/FGF7/IGFBP5/DLX3/KRT71	20	0.645161290322581
GO:0060603	BP	GO:0060603	mammary gland duct morphogenesis	20/5292	31/18903	0.0000244889136032266	0.000395471218415743	0.000272815090141209	SCRIB/PML/CSMD1/SRC/FGFR2/WNT5A/DDR1/PTCH1/VDR/NTN1/EPHA2/FGF10/PGR/AR/MSX2/ESR1/SOSTDC1/AREG/CSF1R/WNT4	20	0.645161290322581
GO:0061311	BP	GO:0061311	cell surface receptor signaling pathway involved in heart development	20/5292	31/18903	0.0000244889136032266	0.000395471218415743	0.000272815090141209	HEY2/TGFB1/BMP2/BMPR1A/CTNNB1/ACVR1/DLL4/WNT5A/WNT11/SNAI1/HEY1/DKK1/HEYL/MSX2/HAND2/WNT3A/WNT8A/NOG/ALPK2/MESP1	20	0.645161290322581
GO:0014068	BP	GO:0014068	positive regulation of phosphatidylinositol 3-kinase signaling	40/5292	80/18903	0.0000246582684085104	0.000396205091639257	0.000273321351230011	FN1/UNC5B/INSR/PDGFA/F2R/RELN/ERBB3/SRC/PDGFB/PDGFC/MYOC/KIT/NTRK3/PLXNB1/DCN/FGF2/AGT/SEMA3E/ROR1/ROR2/TREM2/HGF/TGFB2/ERBB4/CD28/CSF3/PDGFRA/NKX3-1/SOX9/FLT3/PDGFRB/IL18/NCF1/FLT1/OSM/SELP/EGF/WNT16/TNF/CCL5	40	0.5
GO:0072028	BP	GO:0072028	nephron morphogenesis	40/5292	80/18903	0.0000246582684085104	0.000396205091639257	0.000273321351230011	CITED1/TACSTD2/GPC3/BMP2/FGF1/TMEM59L/BCL2/EYA1/OSR1/HNF1B/CTNNB1/HOXA11/GDNF/LAMA5/GLI3/WNT9B/PTCH1/WNT11/FGF2/AGT/PAX8/SHH/HES5/SOX8/PKD1/ERBB4/IRX1/IRX2/WT1/SOX9/MYC/KLHL3/STAT1/PDGFRB/IRX3/FOXD1/NOG/HOXB7/WNT6/WNT4	40	0.5
GO:0044089	BP	GO:0044089	positive regulation of cellular component biogenesis	181/5292	498/18903	0.0000247202372446676	0.00039620530621466	0.000273321499254457	TENM1/EPS8/EPHB3/CSF2/TAPT1/MET/BID/CLDN1/SDC4/FHOD1/AMIGO2/LIMK1/LGALS3/IL1RAP/SRF/AGRN/CBLN1/TGFB1/TPPP/CDC42EP1/MSN/MAP4K4/BCL2L11/TGFBR1/CX3CL1/LMOD1/BAX/CTTN/GPM6A/SLITRK4/HRK/OXTR/CDT1/DAB2IP/VASP/PALM/SETDB2/MNS1/MMP1/SEPTIN9/CDC42EP3/LPAR1/CDC42EP5/SYNPO/EPHB1/SRC/BAIAP2/HIP1R/MYO3B/HTT/CCL26/NCK2/CCP110/NLGN1/AUTS2/ARAP1/PRKCE/CENPJ/TOGARAM1/RHOC/PTK2B/NRXN1/SDC1/GNL3L/FLRT2/SNX4/STAM/EP…	181	0.363453815261044
GO:0050905	BP	GO:0050905	neuromuscular process	67/5292	154/18903	0.0000254356283260813	0.000406652107863225	0.00028052820609107	STRA6/KCNJ2/DLG4/GLRB/COMP/DVL1/STAC/ALDH1A3/TNNI1/CSMD1/NPAS1/RBFOX1/UCN/TPP1/KCNA1/HERC1/ITPR1/NRXN1/PRKN/DMD/TNNT3/SLC6A3/STAC2/JPH3/NLGN2/CNTNAP1/ACTN3/FOXS1/TNNI3/NR4A1/GSTO1/TNNT1/EDNRA/GRIN3A/ATP8A2/GRIN2C/CCDC78/USH1C/SYNM/RAC3/ADORA2A/PENK/SCN4A/PRRT2/RCSD1/TNNC2/NEFL/HOXC10/TCF15/KCNH1/PCDH15/GLRA1/DRD2/MAP1A/CDH23/HOXD10/MYO7A/MYH3/GRID2/KBTBD13/SLITRK6/GRIN2A/TNF/ASCL1/TIFAB/TNR/JSRP1	67	0.435064935064935
GO:0009798	BP	GO:0009798	axis specification	46/5292	96/18903	0.0000257028706126975	0.000407865651533996	0.000281365366952632	HEY2/SRF/MDFI/GPC3/WNT3/SETDB2/CITED2/MNS1/AXIN1/PCSK6/LDB1/BMPR1A/FZD5/CHRDL1/VAX2/CTNNB1/TDRD6/EPB41L5/TDRKH/WNT5A/BASP1/WNT7A/TDRD10/PTCH1/HSPB11/PKD1L1/NRARP/FOXA2/SHH/AXIN2/TDGF1/GDF3/RIPPLY1/FGF10/COBL/TDRD5/DLL1/WT1/MESP2/WNT8A/CXXC4/MESP1/WNT6/TIFAB/TBXT/PAX6	46	0.479166666666667
GO:0046330	BP	GO:0046330	positive regulation of JNK cascade	46/5292	96/18903	0.0000257028706126975	0.000407865651533996	0.000281365366952632	TPD52L1/BIRC7/UNC5CL/EDA2R/NOD1/TNIK/SH3RF1/DAB2IP/MAP3K11/AXIN1/TRAF6/PTK2B/NOX1/MAPKBP1/DIXDC1/CCL21/WNT5A/MAPK8IP1/WNT7A/CCN2/MTURN/TLR3/MYD88/MAP3K5/CCR7/WNT7B/DUSP19/HRAS/PYCARD/NAIP/GADD45G/MMP8/RASSF2/CCL19/GADD45A/GADD45B/CARD9/CRACR2A/NCF1/SLAMF1/TNFRSF19/TLR9/IL1A/TNFSF11/WNT16/TNF	46	0.479166666666667
GO:0072080	BP	GO:0072080	nephron tubule development	46/5292	96/18903	0.0000257028706126975	0.000407865651533996	0.000281365366952632	CITED1/TACSTD2/GPC3/BMP2/FGF1/TMEM59L/BCL2/AQP1/EYA1/OSR1/HNF1B/CTNNB1/HOXA11/GDNF/LAMA5/GLI3/WNT9B/PTCH1/MTSS1/WNT11/FGF2/AGT/CD24/PAX8/PROM1/SHH/HES5/WNT7B/SOX8/PKD1/DLL1/IRX1/IRX2/WT1/HEYL/SOX9/MYC/KLHL3/STAT1/IRX3/FOXD1/NOG/CALB1/HOXB7/WNT6/WNT4	46	0.479166666666667
GO:0030534	BP	GO:0030534	adult behavior	63/5292	143/18903	0.0000274410782966868	0.00043437053392899	0.000299649711155327	SPTBN2/EPS8/DMBX1/PPP1R1B/ALK/GLRB/CCND2/SDK1/PCDH17/CNP/SHANK2/RNF180/GDNF/NRXN1/PRKN/SNCA/EPHA4/SLITRK5/OPRK1/NLGN3/EFNB3/INPP5F/CSTB/TMOD1/NPC1/CHD7/NLGN2/EN1/PBX3/FOXA2/SNCG/CXCL12/DAB1/CHRNB4/HTR2A/PREX2/AGRP/PAX5/TBCE/GHRL/SHANK3/CRHBP/NRXN3/ASIP/LGI4/SLC1A2/SLC1A1/CHRNB2/GLRA1/CHRNA4/DRD2/CHRNA5/HOXD9/HOXD10/NTF4/DRD4/GRM2/NPY/NR4A2/SEZ6/SLITRK6/CHRNA3/CHL1	63	0.440559440559441
GO:0043368	BP	GO:0043368	positive T cell selection	23/5292	38/18903	0.0000276216631529115	0.000436149471266343	0.000300876907794287	SRF/TNFSF18/BCL2/STAT6/BCL11B/SHH/TOX/ITPKB/IL23A/FOXN1/LY9/THEMIS/CD3D/ZAP70/PTPRC/CD3G/CD3E/SLAMF6/IL6/TBX21/DOCK2/BATF/IL12B	23	0.605263157894737
GO:0030326	BP	GO:0030326	embryonic limb morphogenesis	54/5292	118/18903	0.0000278821594171991	0.000438099286174418	0.000302221984010038	LRP4/ECE1/BCL2L11/RARG/GPC3/BAX/WNT3/RUNX2/IHH/CRABP2/OSR1/FRAS1/BMPR1A/DYNC2H1/CTNNB1/HOXA11/ZBTB16/TP63/RARB/CHST11/GLI3/IFT140/RECK/TBC1D32/WNT5A/WNT7A/HOXA13/PTCH1/ALDH1A2/CACNA1C/CHD7/EN1/DKK1/DLX5/SHH/TGFB2/FREM2/TBX2/OSR2/SALL4/PRRX1/MSX2/HOXC10/HAND2/CYP26B1/HOXD9/RSPO2/HOXD10/NOG/FBN2/MYH3/GDF5/HOXA9/TWIST1	54	0.457627118644068
GO:0035113	BP	GO:0035113	embryonic appendage morphogenesis	54/5292	118/18903	0.0000278821594171991	0.000438099286174418	0.000302221984010038	LRP4/ECE1/BCL2L11/RARG/GPC3/BAX/WNT3/RUNX2/IHH/CRABP2/OSR1/FRAS1/BMPR1A/DYNC2H1/CTNNB1/HOXA11/ZBTB16/TP63/RARB/CHST11/GLI3/IFT140/RECK/TBC1D32/WNT5A/WNT7A/HOXA13/PTCH1/ALDH1A2/CACNA1C/CHD7/EN1/DKK1/DLX5/SHH/TGFB2/FREM2/TBX2/OSR2/SALL4/PRRX1/MSX2/HOXC10/HAND2/CYP26B1/HOXD9/RSPO2/HOXD10/NOG/FBN2/MYH3/GDF5/HOXA9/TWIST1	54	0.457627118644068
GO:0014032	BP	GO:0014032	neural crest cell development	41/5292	83/18903	0.000028337990485391	0.000443349417328086	0.000305843777296738	FN1/TAPT1/SEMA3F/NRP2/SEMA4C/CDH2/SEMA6B/SOX11/GBX2/CITED2/EFNB1/BMPR1A/CORO1C/GDNF/RADIL/LAMA5/ACVR1/SEMA4F/SOX10/TBX1/ALDH1A2/KBTBD8/SEMA3E/SHH/EDNRA/CYP26C1/NRTN/SOX8/SEMA6A/ERBB4/SEMA3D/FOLR1/SEMA5A/SEMA5B/RET/SOX9/SEMA6D/HAND2/EDNRB/EDN3/TWIST1	41	0.493975903614458
GO:0050866	BP	GO:0050866	negative regulation of cell activation	90/5292	221/18903	0.0000284300916006065	0.000443349417328086	0.000305843777296738	TYRO3/SDC4/LGALS3/VTCN1/RUNX1/MDK/PDGFA/PDE5A/CX3CL1/SOX11/SCRIB/TNFRSF21/TNFSF18/NR1D1/IHH/RC3H1/ADAMTS18/PDGFB/PELI1/NOS3/ANXA1/CBFB/ERBB2/APOE/FGL2/LYN/GLI3/HLA-G/FOXJ1/CNR2/MILR1/NRARP/SHH/BLK/ARG1/PRKG1/ADGRF5/TREM2/IL2/BANK1/HLX/HMOX1/LRFN5/TNFAIP3/TNFSF4/TNFRSF13B/ENPP3/ADORA2A/CTSG/RUNX3/PDGFRA/AXL/INHA/SYT11/FGL1/IL31RA/CR1/PTPRC/TBC1D10C/TIGIT/BPI/CD300LF/MAD1L1/CTLA4/PLA2G2D/PLA2G2F/IN…	90	0.407239819004525
GO:0003156	BP	GO:0003156	regulation of animal organ formation	19/5292	29/18903	0.0000284528637906594	0.000443349417328086	0.000305843777296738	BMP2/FGF1/CITED2/SPRY1/CTNNB1/HOXA11/GDNF/WNT5A/WNT11/FGF2/DKK1/SHH/FGF10/AR/GATA5/WT1/WNT3A/MESP1/ROBO2	19	0.655172413793103
GO:0043279	BP	GO:0043279	response to alkaloid	47/5292	99/18903	0.0000284957167441075	0.000443349417328086	0.000305843777296738	PPP1R1B/RYR1/ADCY8/CACNG4/PPP1R9B/PPP5C/SLC6A1/BCL2L1/GHR/SDK1/PITX3/OXTR/PEA15/RYR2/TGM2/PRKCE/PTK2B/SLC6A3/DDC/OPRK1/FOSB/PCSK1/ST8SIA2/CHEK1/EN1/RGS4/HTR1B/HTR2A/CXCR4/MAP1LC3A/ADORA2A/CRHBP/TH/HSPA5/PENK/TACR3/SLC1A2/SLC1A1/CHRNB2/DRD2/SLC34A1/DRD4/CASQ2/GRM2/BCHE/NQO1/CNR1	47	0.474747474747475
GO:0043405	BP	GO:0043405	regulation of MAP kinase activity	78/5292	186/18903	0.0000285629335323176	0.000443349417328086	0.000305843777296738	TENM1/TGFA/LRRK2/NOX4/TPD52L1/INSR/PDGFA/PDE5A/TGFB1/SPRY4/BMP2/FGF1/GHR/HYAL2/DAB2IP/NEK10/MAP3K11/AXIN1/MST1R/TRAF6/SRC/TNXB/SPRY1/PDGFB/PDGFC/INPP5K/FZD5/PTK2B/ERBB2/KSR1/APOE/LYN/EPHA4/DUSP7/SASH1/HMGCR/WNT5A/MAPK8IP1/KIT/NTRK3/FZD8/TRIB2/FGF2/DUSP1/AGT/DKK1/CD24/ROR2/ERN2/MAP3K5/RGS2/TRIB3/TDGF1/PPARG/DUSP19/HTR2A/HRAS/TNFRSF11A/CCL19/MAP2K6/PIK3R6/PTPRC/FLT3/FGD2/PDGFRB/CD40/FLT1/EPGN/DRD4/…	78	0.419354838709677
GO:0001942	BP	GO:0001942	hair follicle development	44/5292	91/18903	0.0000288782354442684	0.000446078057164484	0.000307726124451891	LRP4/CDH3/TMEM79/PDGFA/KRT17/CD109/BCL2/FOXQ1/FGFR2/WNT10A/KRT27/LDB1/CTNNB1/TP63/LAMA5/DNASE1L2/WNT5A/NGFR/HPSE/SNAI1/PLA2G10/DKK1/SOX21/SHH/FERMT1/TGFB2/FOXN1/FGF10/SOX18/APCDD1/SOX9/MSX2/SOSTDC1/FGF7/IGFBP5/INHBA/LHX2/DLX3/LGR5/WNT10B/TNFRSF19/KRT71/SPINK5/TNF	44	0.483516483516484
GO:0060021	BP	GO:0060021	roof of mouth development	44/5292	91/18903	0.0000288782354442684	0.000446078057164484	0.000307726124451891	EPHB3/JAG2/TGFBR1/DHRS3/SOX11/TGFBR3/OSR1/FRAS1/BMPR1A/GLI3/ASPH/WNT9B/TBC1D32/WNT5A/WNT7A/TBX1/MEOX2/WNT11/SNAI1/CHD7/PKDCC/COL2A1/CSRNP1/DLX5/SHH/ITGB6/SATB2/TGFB2/TBX2/TIPARP/OSR2/PDGFRA/PRRX1/HAND2/WNT3A/INHBA/GABRB3/WNT8A/WFIKKN1/MMP25/MSC/ITGB8/TWIST1/COL11A2	44	0.483516483516484
GO:0001906	BP	GO:0001906	cell killing	79/5292	189/18903	0.0000292332880450617	0.00045047440252571	0.000310758935185424	ULBP2/RAB27A/CTSH/RAET1E/BCL2L1/CTSC/CD55/TREM1/ICAM1/CD1A/RAET1G/ULBP1/CCL13/AZU1/EMP2/CD59/LTF/HLA-G/GAPDH/CHGA/LYST/STXBP2/MYD88/STAP1/GNLY/ARG1/FCER2/NOS2/C3/IL23A/NLRP6/SCNN1B/ULBP3/SH2D1A/IL7R/CD226/CTSG/SLC22A13/CXCL6/GZMM/PIK3R6/PTPRC/NCR3/FCGR3A/SLAMF6/ROMO1/IL18/CORO1A/AZGP1/KLRD1/IL12A/CRTAM/KLRK1/ITGAM/CD5L/CLEC7A/CD1B/KLRC4-KLRK1/IL4/FCGR1A/CX3CR1/KLRC4/HLA-B/LAG3/TYROBP/CD2/CLEC12B/…	79	0.417989417989418
GO:0008406	BP	GO:0008406	gonad development	94/5292	233/18903	0.0000296052881450413	0.000455110138671969	0.000313956889210192	REN/CCND1/MAMLD1/TESC/INSR/PDGFA/RARA/BCL2L11/TGFBR1/RETN/BCL2L1/CYP1B1/BAX/ADAM15/RHOBTB3/ZFPM2/CSMD1/CITED2/EREG/BCL2/GAS2/INHBB/SPATA2/SRC/OSR1/PTX3/IDH1/NOS3/HOXA11/SDC1/KLHL10/ADGRG1/NRIP1/MMP14/VGF/WNT5A/KIT/BASP1/GFRA1/TNFAIP6/YBX3/GDF9/IRX5/TLR3/LHB/LRP2/BRIP1/NKX2-1/BIK/NHLH2/SOX8/NUDT1/TGFB2/INSL3/PGR/SOX15/BMPR1B/AR/TIPARP/A2M/ADAM21/WT1/HSPA5/PDGFRA/NKX3-1/INHA/SCX/DMRT1/BRCA2/SOX9/SR…	94	0.40343347639485
GO:0050771	BP	GO:0050771	negative regulation of axonogenesis	34/5292	65/18903	0.0000297349114239247	0.000456006615242203	0.000314575321917628	LRP4/SLIT1/DRAXIN/SEMA3F/SEMA4C/FSTL4/PLXNA3/SEMA6B/RTN4R/WNT3/TRIM46/SEMA4F/WNT5A/EFNB3/MAP2/MAG/KIAA0319/SEMA3E/EPHA7/DAB1/NTN1/SPP1/SEMA6A/THY1/SEMA3D/SEMA5A/SEMA5B/SEMA6D/WNT3A/FGF13/DCC/MCF2/MT3/TNR	34	0.523076923076923
GO:0048511	BP	GO:0048511	rhythmic process	117/5292	302/18903	0.0000305255265272115	0.000467011344836166	0.000322166914317661	ADORA1/CSF2/TYRO3/MDK/SREBF1/RETN/CYP1B1/OXTR/PROX1/PML/KISS1/EREG/NR1D1/PAM/GAS2/CRY2/FBXL3/SRC/BHLHE40/CSNK1E/BHLHE41/ID4/AHR/KLF9/HNF1B/PTX3/NLGN1/EGR1/RORB/NOS3/NR2F6/OPN5/NRIP1/NOCT/KLF10/SRRD/DTL/DDC/OPRK1/NGFR/FBXW7/PPARGC1A/CRY1/TNFAIP6/CREM/GPR176/CRH/IMPDH2/GDF9/SETX/PER2/RAI1/SIRT6/NKX2-1/ID3/NHLH2/HLF/GDF10/RORC/GRIN3A/F7/PPARG/ATF5/NOS2/NPY5R/EGR3/JUND/PRKAA2/TGFB2/MAGEL2/CIART/MTTP/…	117	0.387417218543046
GO:0006898	BP	GO:0006898	receptor-mediated endocytosis	102/5292	257/18903	0.000030950501048961	0.00047238294560407	0.000325872503193557	DPP4/DLG4/LYVE1/CACNG4/PLA2R1/INSR/HIP1/PDLIM7/STAB2/LDLRAD3/APLN/CTTN/AP1S1/SCRIB/ADM/CD63/AP2A1/GRIA1/SCARB2/BICD1/CXCL16/MAGI2/TMEM108/AAK1/CLTA/CLTCL1/HIP1R/IGF2R/EFNB2/OPHN1/RAMP1/SDC1/LRP1B/ARHGAP27/SNCA/APOE/CLU/LRRTM2/ANKRD13D/CCL21/LRP6/CACNG8/ARC/NLGN3/LMBR1L/INPP5F/SNAP25/CXCL8/WASF1/PCSK9/AMN/LRP2/FCHO2/TFRC/RSPO1/DKK1/HTR1B/STAB1/DNM3/SNX1/ANXA2/APOC1/C3/MARCO/WDR54/FOLR1/ACKR3/DLL1/…	102	0.396887159533074
GO:0001894	BP	GO:0001894	tissue homeostasis	108/5292	275/18903	0.0000311812222249918	0.000473643506244235	0.00032674209862468	CDH3/NOX4/CLDN1/DCSTAMP/SRF/SIGLEC15/CTSH/INAVA/COMP/LSR/BAX/F2R/NAPSA/SLC12A2/IHH/BCL2/TRAF6/SRC/TPP1/TNFRSF11B/LDB1/TUB/LAMC1/ADGRV1/CTNNB1/NOS3/PTK2B/TP53INP2/NCDN/KLHL10/DMD/LTF/TFF3/ABCA12/IL20RA/NXNL2/MAK/RP1/ALDH1A1/CCN2/HOXA13/TFF1/LAMA2/CNGB1/SLC2A1/ABCA4/CALCA/TCIRG1/APBB2/TFRC/COL2A1/WHRN/COL3A1/PROM1/PIWIL4/TFF2/RDH12/STK39/RAB3D/ADGRF5/ITGB6/VSIG1/LPCAT1/SPP1/LCA5/VSTM4/LTBP3/GJA1/GJ…	108	0.392727272727273
GO:1903039	BP	GO:1903039	positive regulation of leukocyte cell-cell adhesion	108/5292	275/18903	0.0000311812222249918	0.000473643506244235	0.00032674209862468	DPP4/VTCN1/RUNX1/CHST2/MDK/FYN/SMARCA4/CD44/CD276/RARA/SOX4/PRKCQ/CD55/IHH/ALOX5/SMARCA2/TRAF6/SRC/IGFBP2/EFNB1/PNP/LGALS1/MAP3K8/NCK2/EFNB2/SMARCD3/ZBTB16/ANXA1/CBFB/LYN/GLI3/HLA-G/KLHL25/CCL21/EFNB3/NR4A3/CD70/TFRC/CD24/SHB/TNFRSF13C/XBP1/GP1BA/CCR7/SHH/ITPKB/IL23A/CD47/EGR3/THY1/IL2/HLX/RHOH/CD40LG/EBI3/IL27RA/CCL2/TNFSF4/TESPA1/RAG1/IL7R/CD28/PYCARD/ICOS/RUNX3/TNFSF9/CCL19/LCK/HLA-DQB2/ZAP70/…	108	0.392727272727273
GO:0001578	BP	GO:0001578	microtubule bundle formation	56/5292	124/18903	0.0000319509336663799	0.000484185357337676	0.000334014375145418	TPPP/DNAH7/IQCG/ARMC2/MNS1/CFAP43/DNAL1/DNAI4/CFAP157/SPEF2/JHY/TOGARAM1/MAP1S/HOATZ/DNAAF1/CFAP74/TRIM46/RP1/LRGUK/CFAP58/DRC1/CFAP97D1/CFAP46/CFAP47/FOXJ1/MAP2/DNAAF6/CFAP69/CDK5RAP2/CCDC40/TTLL6/CCDC39/CCDC65/RSPH4A/NEURL1/DAW1/GAS2L2/CAPN6/CFAP206/DRC7/KIF20A/TEKT2/NAV1/HYDIN/RSPH1/MAP1B/DNAH8/NCKAP5/SPEF1/RSPH9/RP1L1/CFAP73/CFAP65/SPAG6/RSPH6A/DNAJB13	56	0.451612903225806
GO:0071677	BP	GO:0071677	positive regulation of mononuclear cell migration	37/5292	73/18903	0.0000335240385135272	0.000505627892202846	0.000348806468247747	LGALS3/CXCL17/CCL20/TNFSF18/PTK2B/GAS6/CCL21/WNT5A/ANO6/PLA2G7/CCR7/CXCL12/MADCAM1/STK39/LGMN/CCR6/CD47/S100A14/CALR/PYCARD/CCL7/DOCK8/CCL4/CCR1/CORO1A/IL12A/SLAMF1/FPR2/IL4/CX3CR1/CXCL13/XCL2/CCL3/XCL1/TNF/CCL5/SERPINE1	37	0.506849315068493
GO:0150076	BP	GO:0150076	neuroinflammatory response	37/5292	73/18903	0.0000335240385135272	0.000505627892202846	0.000348806468247747	LRRK2/ADCY8/CX3CL1/CTSC/NR1D1/JUN/AZU1/SPHK1/SNCA/CLU/DAGLA/IL33/BPGM/TLR2/TLR3/TTBK1/STAP1/TREM2/ADORA2A/MMP3/MMP8/SYT11/TNFRSF1B/PTPRC/IL6/IL18/NUPR1/ITGAM/IL4/CX3CR1/LDLR/TYROBP/CST7/TLR9/IFNG/CCL3/TNF	37	0.506849315068493
GO:0051282	BP	GO:0051282	regulation of sequestering of calcium ion	57/5292	127/18903	0.0000339903062734102	0.000511454137925784	0.000352825693106779	RYR1/CX3CL1/BAX/F2R/RYR2/ANK2/APLNR/ITPR1/HTT/PRKACA/PRKCE/PRKD1/PTK2B/SNCA/ERO1A/DMD/P2RY6/GP5/LYN/FLNA/CCL21/HAP1/CAMK2D/JPH1/CACNA1C/JPH3/CHD7/FGF2/ITPR2/GP1BA/CCR7/GSTO1/CAPN3/THY1/CD19/HTR2A/PDE4D/ITPR3/MCOLN3/CCL19/LCK/CEMIP/PTPRC/CYBA/CORO1A/LHCGR/DRD2/NOS1/PLN/CASQ2/XCR1/BDKRB1/CCL3/XCL1/JSRP1/TRDN/CXCL11	57	0.448818897637795
GO:0006941	BP	GO:0006941	striated muscle contraction	76/5292	181/18903	0.0000340906172970927	0.000511759384072553	0.000353036266597765	HCN4/KCNJ2/ADORA1/SCN1B/ADRA1B/PDE5A/STAC/MYBPH/TNNI1/RYR2/PPP1R13L/GJC1/ANK2/UCN/CACNA2D1/GJA5/PRKACA/DMD/TNNT3/NOS1AP/FLNA/KCNN2/CHGA/PKP2/STAC2/CCN2/DSC2/CAMK2D/CACNA1D/CACNA1C/ACTN3/TNNI3/NR4A1/BIN1/GSTO1/TNNT1/RGS2/SCN3B/KCNQ1/ATP1A1/ATP8A2/DSP/GJA1/GSN/CCDC78/CXCR4/PDE4D/PDE4B/SYNM/SGCD/SCN4A/SNTA1/TNNT2/MAP2K6/RCSD1/TNNC2/KCND3/MYL2/SCN2B/KCNE3/FGF13/ABCC9/KCNE5/NOS1/KCNJ5/CTNNA3/KCNJ3/PLN…	76	0.419889502762431
GO:0045766	BP	GO:0045766	positive regulation of angiogenesis	78/5292	187/18903	0.0000356957076568051	0.000533350585199226	0.000367930916846213	HMGA2/LRG1/ECM1/CHI3L1/RUNX1/MDK/CTSH/EMILIN2/FGF1/CYP1B1/NINJ1/ADM/FUT1/CCR3/AQP1/DDAH1/APLNR/S100A1/SMOC2/EMP2/SPHK1/ENG/RRAS/PRKD1/NOS3/PTK2B/JCAD/ADAM12/PRKD2/CCBE1/VEGFD/RAPGEF3/PKM/HK2/ANGPTL4/HSPB6/SASH1/WNT5A/CXCL8/TLR3/FGF2/SIRT6/SLC39A12/TBXA2R/XBP1/C3/HGF/ANGPT2/ITGA5/HMOX1/BTG1/CXCR4/KLF4/SEMA5A/DLL1/PRKCA/RLN2/GHRL/RAMP2/PIK3R6/CMA1/TMIGD2/CD40/BMPER/FLT1/RHOB/ADM2/CHRNA7/PGF/CX3CR1/…	78	0.417112299465241
GO:1904018	BP	GO:1904018	positive regulation of vasculature development	78/5292	187/18903	0.0000356957076568051	0.000533350585199226	0.000367930916846213	HMGA2/LRG1/ECM1/CHI3L1/RUNX1/MDK/CTSH/EMILIN2/FGF1/CYP1B1/NINJ1/ADM/FUT1/CCR3/AQP1/DDAH1/APLNR/S100A1/SMOC2/EMP2/SPHK1/ENG/RRAS/PRKD1/NOS3/PTK2B/JCAD/ADAM12/PRKD2/CCBE1/VEGFD/RAPGEF3/PKM/HK2/ANGPTL4/HSPB6/SASH1/WNT5A/CXCL8/TLR3/FGF2/SIRT6/SLC39A12/TBXA2R/XBP1/C3/HGF/ANGPT2/ITGA5/HMOX1/BTG1/CXCR4/KLF4/SEMA5A/DLL1/PRKCA/RLN2/GHRL/RAMP2/PIK3R6/CMA1/TMIGD2/CD40/BMPER/FLT1/RHOB/ADM2/CHRNA7/PGF/CX3CR1/…	78	0.417112299465241
GO:0048483	BP	GO:0048483	autonomic nervous system development	27/5292	48/18903	0.0000362006861758716	0.000539634937283681	0.000372266165533255	FN1/SEMA3F/NRP2/PLXNA3/SOX4/SOX11/GBX2/EGR2/PLXNA4/CTNNB1/GDNF/TP63/SOX10/TBX1/NAV2/GFRA3/EDNRA/ARX/SOX8/HLX/ACKR3/RET/HAND2/EDNRB/INSM1/RHOXF1/ASCL1	27	0.5625
GO:0001649	BP	GO:0001649	osteoblast differentiation	98/5292	246/18903	0.0000368212405350069	0.000546880030684506	0.000377264179844247	CITED1/MRC2/IBSP/PDLIM7/BMP2/SOX11/WNT3/WWOX/RUNX2/ZHX3/IHH/GLI1/FGFR2/ID4/ALPL/COL1A1/PRKACA/BMPR1A/CLIC1/PRKD1/RORB/TOB1/CTNNB1/CCN1/RANBP3L/TP53INP2/TP63/CBFB/FAM20C/TMEM53/ACVR1/TNC/SUFU/CTHRC1/IGFBP3/LTF/NOCT/GLI3/MYOC/FHL2/PTCH1/VCAN/TNFAIP6/WNT11/SNAI1/SCUBE3/FGF2/TCIRG1/ID3/BCAP29/GDF10/HEMGN/DLX5/SHH/AXIN2/WNT7B/PPARG/CLEC5A/HGF/CCN4/SOX8/SATB2/SPP1/JUND/FFAR4/MAPK11/EPHA2/BMPR1B/CYP24A1…	98	0.398373983739837
GO:0001964	BP	GO:0001964	startle response	17/5292	25/18903	0.00003693939896707	0.000546880030684506	0.000377264179844247	GLRB/DVL1/CSMD1/NPAS1/UCN/KCNA1/PRKN/SLC6A3/GRIN3A/ADORA2A/PENK/KCNH1/GLRA1/DRD2/GRID2/SLITRK6/GRIN2A	17	0.68
GO:0035296	BP	GO:0035296	regulation of tube diameter	64/5292	147/18903	0.0000371599844099934	0.000546880030684506	0.000377264179844247	ADORA1/ECE1/ADRA1B/HRH1/COMP/F2R/OXTR/ADM/GPX1/UCN/UTS2B/GJA5/HBB/NOS3/HTR1D/ADRB3/ADRA2C/APOE/AVPR1A/AVPR1B/KEL/CALCA/CHRM3/PER2/AGT/FAAH/TBXA2R/HTR1B/SCPEP1/RGS2/EDNRA/UTS2R/PRKG1/SOD3/KCNMB1/BDKRB2/VSTM4/HTR2A/KNG1/SCNN1B/ADORA2A/KLF2/ACTA2/CASR/SNTA1/SMTNL2/CD38/NTS/SLC6A4/KCNMB2/EDNRB/CPS1/AGTR1/TBXAS1/NOS1/NPR3/UTS2/EDN2/ASIC2/ADRA1A/EDN3/SMTNL1/ADORA2B/TNF	64	0.435374149659864
GO:0097746	BP	GO:0097746	blood vessel diameter maintenance	64/5292	147/18903	0.0000371599844099934	0.000546880030684506	0.000377264179844247	ADORA1/ECE1/ADRA1B/HRH1/COMP/F2R/OXTR/ADM/GPX1/UCN/UTS2B/GJA5/HBB/NOS3/HTR1D/ADRB3/ADRA2C/APOE/AVPR1A/AVPR1B/KEL/CALCA/CHRM3/PER2/AGT/FAAH/TBXA2R/HTR1B/SCPEP1/RGS2/EDNRA/UTS2R/PRKG1/SOD3/KCNMB1/BDKRB2/VSTM4/HTR2A/KNG1/SCNN1B/ADORA2A/KLF2/ACTA2/CASR/SNTA1/SMTNL2/CD38/NTS/SLC6A4/KCNMB2/EDNRB/CPS1/AGTR1/TBXAS1/NOS1/NPR3/UTS2/EDN2/ASIC2/ADRA1A/EDN3/SMTNL1/ADORA2B/TNF	64	0.435374149659864
GO:0021537	BP	GO:0021537	telencephalon development	101/5292	255/18903	0.000037175191501024	0.000546880030684506	0.000377264179844247	LRRK2/EPHB3/DRAXIN/BMERB1/ALK/SRF/MDK/PPP1R9B/MBOAT7/RARA/PLXNA3/ALDH1A3/CDH2/SEMA6B/BMP2/BAX/RELN/ATIC/RTN4R/OXTR/PROX1/DAB2IP/FUT1/LPAR1/AQP1/SRGAP2/TMEM108/KCNA1/ID4/PLXNA4/UCHL5/CTNNB1/CDON/FOXP2/PHLPP2/FAT4/RARB/ADGRG1/GLI3/NRGN/AVPR1A/SLITRK5/SYNE2/CCDC141/DIXDC1/WNT5A/BCL11B/SLC2A1/CHD7/TACC2/LMX1A/NKX2-1/EPHA5/COL3A1/SRGAP2C/H2AX/DLX5/RFX4/CXCL12/SHH/HES5/DAB1/FEZ1/EFNA2/ATF5/ARX/KAT2A/ER…	101	0.396078431372549
GO:0002708	BP	GO:0002708	positive regulation of lymphocyte mediated immunity	54/5292	119/18903	0.000037255933942433	0.000546880030684506	0.000377264179844247	RAET1E/TGFB1/SHLD2/CD55/MAD2L2/CD1A/RAET1G/STAT6/TRAF6/FZD5/HLA-G/RIF1/PAXIP1/TFRC/FCER2/TREM2/C3/IL23A/IL2/TNFSF4/IL18R1/SH2D1A/CD28/CD226/SLC22A13/PTPRC/NCR3/SLAMF6/IL6/RSAD2/IL18/CD40/AZGP1/KLRD1/IL12A/CRTAM/SLAMF1/KLRK1/SASH3/CD1B/KLRC4-KLRK1/IL4/FCGR1A/TBX21/KLRC4/LTA/HLA-B/LAG3/IL21/BTK/CD1E/XCL1/TNF/IL12B	54	0.453781512605042
GO:0007631	BP	GO:0007631	feeding behavior	50/5292	108/18903	0.0000372853312554253	0.000546880030684506	0.000377264179844247	STRA6/REN/GDF15/DMBX1/NMU/FYN/NPW/APLN/RETN/OXTR/QRFP/UCN/ADRB3/GALR2/PYY/HCRTR1/OPRK1/NEGR1/FOS/NR4A3/CALCA/AGT/EN1/GPR83/HTR1B/NPY5R/ATP8A2/RXFP4/AGRP/ADORA2A/GHRL/TH/MC1R/DACH1/ASIP/MRAP2/TACR3/HAND2/GPR171/DRD2/ADM2/MC4R/NMUR2/NPY/PPY/CNR1/MMP17/GALR3/PRLHR/CCK	50	0.462962962962963
GO:0045765	BP	GO:0045765	regulation of angiogenesis	132/5292	349/18903	0.0000378387731408173	0.00055372758406299	0.000381987951904529	HMGA2/PLXND1/ADAMTS9/LRG1/ECM1/CHI3L1/RUNX1/TAFA5/MDK/CTSH/EMILIN2/FGF1/CYP1B1/GPR4/NINJ1/PML/DAB2IP/ADM/SPARC/FUT1/GLUL/SLC12A2/ALOX5/CCR3/AQP1/DDAH1/PLK2/APLNR/S100A1/CCM2/SMOC2/EFNA3/EMP2/SPHK1/ENG/RRAS/PRKD1/CTNNB1/NOS3/PTK2B/JCAD/ADAM12/ERBB2/PRKD2/CCBE1/HLA-G/VEGFD/RAPGEF3/PKM/HK2/ANGPTL4/HSPB6/RECK/AMOT/SASH1/WNT5A/HRG/VASH1/CXCL8/DCN/PPP1R16B/COL4A2/NIBAN2/TLR3/FGF2/SIRT6/AGT/SEMA3E/SLC39…	132	0.378223495702006
GO:0045685	BP	GO:0045685	regulation of glial cell differentiation	38/5292	76/18903	0.000039004225810224	0.000569479506978042	0.000392854386855681	SPINT1/MDK/TGFB1/BMP2/TNFRSF21/TMEM98/NR1D1/EGR2/ID4/DICER1/CTNNB1/EPHA4/NTRK3/IL33/MAG/TLR2/TTBK1/BIN1/SHH/HES5/DAB1/TREM2/GPR37L1/RNF112/ASPA/CXCR4/TENM4/TNFRSF1B/ZNF488/PTN/IL6/DUSP15/ZNF365/DLX2/TP73/NOG/LDLR/SERPINE2	38	0.5
GO:0099174	BP	GO:0099174	regulation of presynapse organization	21/5292	34/18903	0.0000401926603239034	0.000584163779025824	0.000402984304826506	IL1RAP/CBLN1/SLITRK4/SNCA/SLITRK5/WNT7A/NTRK3/NLGN2/DKK1/LRFN5/IL1RAPL1/SLITRK3/MDGA1/CBLN2/WNT3A/LRFN4/SLITRK2/LRRC4B/NTNG2/IL1RAPL2/SLITRK6	21	0.617647058823529
GO:1905606	BP	GO:1905606	regulation of presynapse assembly	21/5292	34/18903	0.0000401926603239034	0.000584163779025824	0.000402984304826506	IL1RAP/CBLN1/SLITRK4/SNCA/SLITRK5/WNT7A/NTRK3/NLGN2/DKK1/LRFN5/IL1RAPL1/SLITRK3/MDGA1/CBLN2/WNT3A/LRFN4/SLITRK2/LRRC4B/NTNG2/IL1RAPL2/SLITRK6	21	0.617647058823529
GO:0010720	BP	GO:0010720	positive regulation of cell development	118/5292	307/18903	0.0000425119814186128	0.000616471930095304	0.000425272023213764	FN1/PLXND1/TIAM1/SPINT1/TRPC5/LIMK1/CDH4/SRF/E2F1/MDK/PDE5A/TGFB1/BNC1/PLXNA3/CX3CL1/PLXNC1/MPL/BMP2/SOX11/PLAG1/RELN/CUL7/WNT3/PLXNB2/ANKRD27/BCL2/CRABP2/TGM2/ITPKA/BAIAP2/EGR2/ID4/PROC/PLXNA4/DICER1/SMARCD3/CTNNB1/HOXA11/CSPG5/DBN1/PAK3/LYN/GLI3/FLNA/MYOC/EPHA4/DIXDC1/CHODL/KIT/SOX10/HAP1/PLXNB1/TIAM2/IL33/MAG/MYADM/TLR2/NIBAN2/S1PR2/FGF2/LRP2/NEURL1/ACTN3/TTBK1/S100A10/BIN1/CXCL12/SHH/NTN1/SOX…	118	0.384364820846906
GO:0002703	BP	GO:0002703	regulation of leukocyte mediated immunity	96/5292	241/18903	0.0000441199752571578	0.000638342175949149	0.000440359171952246	RAET1E/TGFB1/SHLD2/SLC15A4/CD177/CD55/ICAM1/MAD2L2/CD1A/RAET1G/STAT6/TRAF6/SUSD4/AHR/GAB2/FZD5/SNX4/LYN/HLA-G/RIF1/PAXIP1/KIT/FOXJ1/STXBP2/TLR3/TFRC/VAMP8/STAP1/BLK/ARG1/FCER2/NOS2/TREM2/C3/IL23A/IL2/CR2/HMOX1/IL27RA/CD96/TNFSF4/IL18R1/ADGRE2/SH2D1A/IL7R/CD28/CD226/SLC22A13/CXCL6/TNFRSF1B/CR1/PIK3R6/PTPRC/NCR3/SLAMF6/IL6/RSAD2/IL18/PRAM1/CD40/AZGP1/KLRD1/IL12A/CRTAM/SLAMF1/KLRK1/SCIMP/ITGAM/SASH3…	96	0.398340248962656
GO:0046683	BP	GO:0046683	response to organophosphorus	57/5292	128/18903	0.0000447127625371016	0.0006426202594908	0.00044331039998781	HCN4/REN/CITED1/SREBF1/CYP1B1/LPAR1/AQP1/INHBB/AHR/COL1A1/INPP5K/CNGA3/ZFP36L1/PTK2B/SDC1/AQP8/NT5E/P2RY6/SLC6A3/RAPGEF3/VGF/PFKFB1/FOSB/AKR1C1/FOS/HCN2/ITPR2/KCNQ1/P2RX5/GPD1/BSG/AQP9/HSP90B1/AANAT/TYMS/SLC5A5/WT1/CRHBP/HSPA5/PENK/ENPP1/PLAT/STAT1/KCNJ11/SLC6A4/HMGCS2/IGFBP5/AREG/CPS1/CFTR/ABCC9/WNT10B/P2RX3/SLC26A3/DUOX2/PDXP/P2RY4	57	0.445312
GO:0098773	BP	GO:0098773	skin epidermis development	45/5292	95/18903	0.0000447698570823393	0.0006426202594908	0.00044331039998781	LRP4/CDH3/TMEM79/PDGFA/KRT17/CD109/BCL2/FOXQ1/FGFR2/WNT10A/KRT27/LDB1/CTNNB1/TP63/LAMA5/DNASE1L2/WNT5A/NGFR/HPSE/SNAI1/PLA2G10/DKK1/SOX21/SHH/FERMT1/TGFB2/FOXN1/FGF10/DLL1/SOX18/APCDD1/SOX9/MSX2/SOSTDC1/FGF7/IGFBP5/INHBA/LHX2/DLX3/LGR5/WNT10B/TNFRSF19/KRT71/SPINK5/TNF	45	0.473684210526316
GO:0007193	BP	GO:0007193	adenylate cyclase-inhibiting G protein-coupled receptor signaling pathway	39/5292	79/18903	0.0000448032640106881	0.0006426202594908	0.00044331039998781	ADORA1/GRM4/GABBR2/PALM/LPAR1/GRIK3/GPR37/HTR1F/HTR1D/FLNA/OPRK1/AKAP12/GPR176/HTR1E/CHRM3/HTR1B/RGS2/GNAZ/EDNRA/GRM1/GPR37L1/INSL3/MARCO/GNAI1/GRM6/CASR/SSTR2/DRD2/FPR2/HRH4/NPR3/GRM7/GRM8/DRD4/GRM2/CHRM1/PTGDR2/RGS1/GNAT1	39	0.493670886075949
GO:0010812	BP	GO:0010812	negative regulation of cell-substrate adhesion	34/5292	66/18903	0.0000449181010152287	0.0006426202594908	0.00044331039998781	TACSTD2/CDKN2A/MAP4K4/CX3CL1/SPRY4/ACTN4/RCC2/ADAM15/ARHGAP6/SPOCK1/SRC/COL1A1/GBP1/CORO1C/APOD/MELTF/MYOC/ACER2/MMP14/PHLDB2/RASA1/FBLN1/SEMA3E/CORO2B/NEXMIF/DLC1/ANGPT2/AJAP1/PLET1/PTPRO/MMP12/EFNA5/HOXA7/SERPINE1	34	0.515151515151515
GO:0031343	BP	GO:0031343	positive regulation of cell killing	34/5292	66/18903	0.0000449181010152287	0.0006426202594908	0.00044331039998781	RAET1E/CD1A/HLA-G/STAP1/ARG1/FCER2/NOS2/IL23A/SH2D1A/CD226/SLC22A13/PTPRC/NCR3/SLAMF6/AZGP1/KLRD1/IL12A/CRTAM/KLRK1/ITGAM/CD5L/CLEC7A/CD1B/KLRC4-KLRK1/KLRC4/HLA-B/LAG3/TYROBP/IL21/PRF1/IFNG/CD1E/XCL1/IL12B	34	0.515151515151515
GO:0097107	BP	GO:0097107	postsynaptic density assembly	13/5292	17/18903	0.0000461173841185223	0.000656428601328578	0.000452836059119884	IL1RAP/CBLN1/NRXN1/LRRTM2/NTRK3/NLGN2/SHANK3/SLITRK3/ABI3/LRFN4/LRRC4B/GRID2/NPTX1	13	0.764705882352941
GO:0086014	BP	GO:0086014	atrial cardiac muscle cell action potential	14/5292	19/18903	0.0000463049742681433	0.000656428601328578	0.000452836059119884	RYR2/GJC1/ANK2/GJA5/FLNA/KCNN2/CACNA1C/SCN3B/KCNQ1/GJA1/KCNE5/KCNJ5/KCNJ3/SCN5A	14	0.736842105263158
GO:0086026	BP	GO:0086026	atrial cardiac muscle cell to AV node cell signaling	14/5292	19/18903	0.0000463049742681433	0.000656428601328578	0.000452836059119884	RYR2/GJC1/ANK2/GJA5/FLNA/KCNN2/CACNA1C/SCN3B/KCNQ1/GJA1/KCNE5/KCNJ5/KCNJ3/SCN5A	14	0.736842105263158
GO:0086066	BP	GO:0086066	atrial cardiac muscle cell to AV node cell communication	14/5292	19/18903	0.0000463049742681433	0.000656428601328578	0.000452836059119884	RYR2/GJC1/ANK2/GJA5/FLNA/KCNN2/CACNA1C/SCN3B/KCNQ1/GJA1/KCNE5/KCNJ5/KCNJ3/SCN5A	14	0.736842105263158
GO:0021782	BP	GO:0021782	glial cell development	53/5292	117/18903	0.0000463965172479308	0.000656428601328578	0.000452836059119884	MDK/TPPP/MXRA8/SOX4/SOX11/ITGB4/NR1D1/LPAR1/B4GALT6/ID4/MYRF/WASF3/B4GALT5/DICER1/NDRG1/CSPG5/TSPAN2/PLEC/CLU/LYN/MYOC/NCMAP/SH3TC2/SOX10/MAG/TLR2/NRROS/CNTNAP1/ROR1/ROR2/TTBK1/SHH/HES5/TREM2/GFAP/ASPA/TENM4/DLL1/ADORA2A/S100A9/PRDM8/LGI4/CNTN1/ZNF488/IL6/OLIG1/LDLR/S100A8/IFNG/MT3/TNF/ASCL1/POU3F1	53	0.452991452991453
GO:0043277	BP	GO:0043277	apoptotic cell clearance	28/5292	51/18903	0.0000473783651532847	0.000667367059813338	0.000460381934517543	TYRO3/MFGE8/XKR5/RARA/TGM2/FCN3/ANXA1/GAS6/XKR7/FCN2/TIMD4/TREM2/C3/RHOH/MARCO/CCL2/XKR6/AXL/C4B/CD300LF/PEAR1/C4A/C2/FCN1/TYROBP/MEGF10/ALOX15/XKR4	28	0.549019607843137
GO:0045058	BP	GO:0045058	T cell selection	28/5292	51/18903	0.0000473783651532847	0.000667367059813338	0.000460381934517543	JAG2/SRF/TNFSF18/BCL2/STAT6/GLI3/BCL11B/CCR7/SHH/TOX/ITPKB/IL23A/FOXN1/LY9/CD28/THEMIS/CD3D/ZAP70/PTPRC/CD3G/CD3E/SLAMF6/IL6/TBX21/DOCK2/AIRE/BATF/IL12B	28	0.549019607843137
GO:0110151	BP	GO:0110151	positive regulation of biomineralization	30/5292	56/18903	0.0000478976124557164	0.000673198311328146	0.000464404612612857	TGFB1/KL/BMP2/ALOX5/OSR1/FBLN7/BMPR1A/ADGRV1/CCN1/FAM20C/ACVR1/LTF/GPM6B/ANO6/PKDCC/AMTN/ISG15/ACTN3/VDR/ENAM/BMPR1B/TMEM119/OSR2/PTN/CFTR/FZD9/FBN2/WNT10B/WNT6/WNT4	30	0.535714285714286
GO:0035115	BP	GO:0035115	embryonic forelimb morphogenesis	20/5292	32/18903	0.0000481136744449395	0.000673275597539142	0.000464457928362873	WNT3/RUNX2/CRABP2/OSR1/CTNNB1/HOXA11/TP63/RECK/WNT7A/HOXA13/ALDH1A2/CACNA1C/EN1/SHH/OSR2/MSX2/HOXD9/RSPO2/HOXA9/TWIST1	20	0.625
GO:0043552	BP	GO:0043552	positive regulation of phosphatidylinositol 3-kinase activity	20/5292	32/18903	0.0000481136744449395	0.000673275597539142	0.000464457928362873	TGFB1/SRC/PDGFB/IRS1/PRKD1/PTK2B/LYN/FGFR3/CCL21/KIT/TNFAIP8L3/FGF2/CCR7/CD19/PDGFRA/CCL19/FLT3/PDGFRB/FLT1/VAV3	20	0.625
GO:0052548	BP	GO:0052548	regulation of endopeptidase activity	157/5292	428/18903	0.0000484859605294255	0.000677003750187066	0.000467029787586353	PROS1/SERPINA1/BBC3/PCSK1N/BID/SPINT1/BIRC7/TIMP1/CST2/CST5/CTSH/FYN/NOD1/SFN/CD44/HIP1/CST6/BCL2L11/PERP/BAX/SLPI/F2R/SH3RF1/CD109/TFPI/TNFSF15/PML/SPOCK1/RPS27L/APLP2/CST1/SPOCK2/AQP1/GPX1/SERPINH1/SRC/ARL6IP5/COL7A1/HIP1R/EFNA3/SPINK2/UCHL5/IGBP1/CCN1/BEX3/SPOCK3/GRIN1/TP63/SNCA/SERPINB5/CTSD/LTF/LYN/SPINK6/GAPDH/GAS6/ASPH/ACER2/PAPLN/EPHA4/CASP10/AHSG/RECK/PLAUR/HRG/FAS/CCN2/NGFR/CRYAB/ANOS1/…	157	0.366822429906542
GO:0006937	BP	GO:0006937	regulation of muscle contraction	73/5292	174/18903	0.0000497711063316277	0.000691926576066868	0.000477324271477922	HCN4/KCNJ2/ADORA1/ADRA1B/ITGA2/NMU/SRF/PDE5A/MYBPH/TNNI1/F2R/CTTN/CACNB1/OXTR/RYR2/ANK2/UCN/KCNA1/GJA5/SPHK1/PRKACA/ORMDL3/ADRA2C/DMD/TNNT3/SPX/PPP1R12B/KIT/CHGA/PKP2/CCN2/DSC2/CAMK2D/CACNA1C/CALCA/CHRM3/TBXA2R/ACTN3/TNNI3/NR4A1/BIN1/GSTO1/TNNT1/RGS2/KCNQ1/PRKG1/ATP1A1/CHRNB4/DSP/PDE4D/PDE4B/GHRL/TACR2/SCN4A/TNNT2/TACR3/TNNC2/SSTR2/MYL2/FGF13/NOS1/CTNNA3/PLN/EDN2/NMUR2/KBTBD13/CASQ2/ADRA1A/PROK2/…	73	0.419540229885057
GO:0046631	BP	GO:0046631	alpha-beta T cell activation	73/5292	174/18903	0.0000497711063316277	0.000691926576066868	0.000477324271477922	RUNX1/RARA/PRKCQ/SH3RF1/PRDM1/CD55/TNFSF18/TMEM98/IHH/RC3H1/BCL2/STAT6/PNP/ZBTB16/ANXA1/CBFB/GLI3/KLHL25/MAPK8IP1/GPR183/ELF4/BCL11B/GPR18/TCIRG1/PRR7/SHB/SHH/TOX/RORC/ITPKB/IL23A/IL2/HLX/EBI3/ITK/TNFSF4/BCL3/IL18R1/LY9/ADORA2A/CD28/CD247/RUNX3/CD3D/CCL19/ZAP70/PTPRC/CD3G/CD3E/SLAMF6/IL6/RSAD2/TNFSF8/IL18/PLA2G2D/IL12A/CRTAM/CRACR2A/SASH3/EOMES/IL4/LGALS7B/TBX21/DOCK2/LGALS9B/RASAL3/WDFY4/IL21/IL…	73	0.419540229885057
GO:0042098	BP	GO:0042098	T cell proliferation	86/5292	212/18903	0.0000499530588584187	0.000692949699348346	0.00047803007118537	BID/SDC4/LGALS3/VTCN1/FYN/PDE5A/CD276/MSN/PRKCQ/BAX/CD151/SH3RF1/CD55/SCRIB/TNFRSF21/TNFSF18/IHH/RC3H1/CCND3/TRAF6/IGFBP2/EFNB1/PNP/NCK2/PELI1/CTNNB1/ANXA1/ERBB2/HLA-G/MAPK8IP1/ELF4/LMBR1L/FOXJ1/CTPS1/CD70/TFRC/CD24/TNFRSF13C/SHH/ARG1/IL23A/IL2/CD40LG/EBI3/IL27RA/TNFSF4/CD28/PYCARD/TNFSF9/CCL19/ZAP70/TNFRSF1B/CR1/DOCK8/PTPRC/TNFRSF4/CD3E/IL6/TMIGD2/TNFSF8/IL18/CORO1A/MAD1L1/CTLA4/CD6/PLA2G2D/PLA2…	86	0.405660377358491
GO:0051591	BP	GO:0051591	response to cAMP	43/5292	90/18903	0.0000507605520818195	0.000702627122431245	0.000484706023638426	HCN4/REN/CITED1/SREBF1/CYP1B1/AQP1/INHBB/AHR/COL1A1/INPP5K/CNGA3/ZFP36L1/PTK2B/SDC1/AQP8/SLC6A3/RAPGEF3/VGF/PFKFB1/FOSB/FOS/HCN2/ITPR2/KCNQ1/GPD1/BSG/AQP9/AANAT/SLC5A5/WT1/CRHBP/HSPA5/PENK/PLAT/STAT1/HMGCS2/IGFBP5/AREG/CPS1/CFTR/WNT10B/SLC26A3/DUOX2	43	0.477777777777778
GO:0001764	BP	GO:0001764	neuron migration	74/5292	177/18903	0.0000509456427139209	0.00070366605865124	0.000485422731872325	NRCAM/TYRO3/NRP2/SRF/MDK/FYN/ITGA3/ARHGEF2/PLXNA3/CX3CL1/IGSF10/BAX/SH3RF1/RELN/GPM6A/SPOCK1/DAB2IP/PLXNB2/SRGAP2/CEP85L/AUTS2/CTNNB1/FLRT2/ADGRG1/TRIM46/GAS6/NTRK3/KIAA0319/NKX2-1/SEMA3E/NDNF/COL3A1/SRGAP2C/GFRA3/CXCL12/DAB1/PRKG1/ARX/NTN1/SATB2/SEMA6A/DDIT4/NEXMIF/DCDC2/CXCR4/DRGX/NAV1/NTNG1/LHX6/AXL/MAP1B/GPR173/MDGA1/SEPTIN4/ASTN2/EVX1/FGF13/DRD2/ASTN1/TUBB2A/CAMK2A/EOMES/CDK5R1/NTNG2/NRG3/DC…	74	0.418079096045198
GO:0051146	BP	GO:0051146	striated muscle cell differentiation	113/5292	293/18903	0.0000517238232869557	0.0007128746765519	0.000491775279935643	GDF15/RYR1/HEY2/NOX4/MYEF2/HDAC4/SRF/PLD3/TGFB1/RARA/LMOD1/CDH2/FLII/BMP2/KRT19/PROX1/ATP11A/EHD2/BCL2/GPX1/NFATC2/BHLHE41/SORBS2/BMPR1A/EFNB2/NEBL/CDON/SDC1/ADAM12/RCAN1/ACVR1/RARB/PI16/PLEC/TNNT3/PGM5/AVPR1A/MMP14/FHL2/HDAC9/KEL/PTGFRN/FER1L5/TBX1/NLN/TMOD1/CCN3/NIBAN2/SIRT6/ERVW-1/BCL9/AGT/CNTNAP1/DKK1/ACTN3/RGS4/XBP1/ADGRB3/SHH/CAPN3/TNNT1/RGS2/SGCB/MYH11/ACADM/CACNA1H/FLNC/KAT2A/NPHS1/SCGB3A…	113	0.385665529010239
GO:0060560	BP	GO:0060560	developmental growth involved in morphogenesis	93/5292	233/18903	0.0000526369908444281	0.000723900121398102	0.0004993811627142	FN1/SLIT1/NRCAM/DRAXIN/SEMA3F/TRPC5/LIMK1/CDH4/NRP2/SRF/SEMA4C/FSTL4/DVL1/PLXNA3/RARG/SEMA6B/FGF1/CTTN/SYT1/RTN4R/WNT3/RIMS2/CRABP2/MAGI2/TMEM108/FGFR2/TTL/SPRY1/PLXNA4/HNF1B/PTK7/AUTS2/CTNNB1/PRKN/DBN1/EPB41L5/BCL11A/APOE/TRIM46/SEMA4F/SYT4/WNT5A/FLRT3/NLGN3/DDR1/MAP2/WNT11/MAG/WASF1/KIAA0319/IQGAP1/ST8SIA2/SEMA3E/EPHA7/CXCL12/SHH/EDNRA/WNT7B/NTN1/SPP1/SEMA6A/SEMA3D/FGF10/RAPH1/CXCR4/COBL/SEMA5A…	93	0.399141630901288
GO:0014015	BP	GO:0014015	positive regulation of gliogenesis	35/5292	69/18903	0.0000530742506923723	0.000728347281497255	0.000502449027900909	SPINT1/E2F1/MDK/TGFB1/BMP2/PLAG1/EGR2/DICER1/LYN/SOX10/IL33/MAG/TLR2/LRP2/TTBK1/BIN1/SHH/NTN1/SOX8/GFAP/RNF112/TSPO/ASPA/CXCR4/TENM4/TNFRSF1B/ZNF488/PTN/IL6/ZNF365/TP73/LTA/SERPINE2/SLC7A5/TNF	35	0.507246376811594
GO:0098656	BP	GO:0098656	anion transmembrane transport	104/5292	266/18903	0.0000534308189734999	0.000729902071277943	0.000503521596761592	GABRB2/GABRD/SLC6A20/XPR1/GLRB/GABRA6/SLC6A1/SLC15A4/SFXN3/SLC12A5/SLC12A2/SLC17A7/ANO7/SLC26A7/GABRG3/SLC35C2/ARL6IP5/SLC1A7/SLC66A1/SLC17A5/GABRA1/SLC1A5/CLIC1/SLC47A1/SLC20A2/CLCA2/ANO5/PRAF2/AQP6/LRRC8A/SLC4A4/CLCNKB/SFXN2/SLC26A4/ANO6/ANKH/MPC2/SLC25A15/SLC7A2/SLC25A42/PER2/LRP2/GABRA2/AGT/SLC1A4/GABRQ/SLC16A1/RGS4/RGS2/ANO4/ARG1/MFSD10/GRM1/SLC26A9/BEST4/GABRP/SLC5A8/GFAP/EMB/SLC26A8/GJA1/S…	104	0.390977443609023
GO:0048863	BP	GO:0048863	stem cell differentiation	98/5292	248/18903	0.0000534625802942591	0.000729902071277943	0.000503521596761592	HMGA2/FN1/TAPT1/SEMA3F/TACSTD2/NRP2/SRF/SEMA4C/GATAD2A/CDH2/SEMA6B/SOX11/GPM6A/WNT3/GBX2/RUNX2/CITED2/SOX5/MLLT3/BCL2/FGFR2/EFNB1/WNT10A/ZFP36L2/OSR1/HNF1B/CHD4/BMPR1A/CTNNB1/CORO1C/GDNF/RADIL/TP63/LAMA5/ACVR1/PRICKLE1/SEMA4F/CHD3/EPOP/LRP6/KIT/WNT7A/SOX10/TBX1/LMBR1L/ALDH1A2/FGF2/SHC4/SIRT6/KBTBD8/SEMA3E/SOX21/SHH/HES5/EDNRA/CYP26C1/NRTN/SOX8/SEMA6A/FOXA1/TGFB2/ERBB4/SEMA3D/LTBP3/RBM24/TEAD2/FOL…	98	0.395161290322581
GO:0050870	BP	GO:0050870	positive regulation of T cell activation	99/5292	251/18903	0.000053529956439305	0.000729902071277943	0.000503521596761592	DPP4/VTCN1/RUNX1/MDK/FYN/SMARCA4/CD276/RARA/SOX4/PRKCQ/CD55/IHH/SMARCA2/TRAF6/SRC/IGFBP2/EFNB1/PNP/LGALS1/MAP3K8/NCK2/EFNB2/SMARCD3/ZBTB16/ANXA1/CBFB/LYN/GLI3/HLA-G/KLHL25/CCL21/EFNB3/CD70/TFRC/CD24/SHB/TNFRSF13C/XBP1/CCR7/SHH/ITPKB/IL23A/CD47/EGR3/THY1/IL2/HLX/RHOH/CD40LG/EBI3/IL27RA/CCL2/TNFSF4/TESPA1/RAG1/IL7R/CD28/PYCARD/ICOS/RUNX3/TNFSF9/CCL19/LCK/HLA-DQB2/ZAP70/CR1/PIK3R6/DOCK8/PTPRC/IL7/CD…	99	0.394422310756972
GO:1902476	BP	GO:1902476	chloride transmembrane transport	47/5292	101/18903	0.0000536728662955596	0.000730293574383199	0.000503791674456193	GABRB2/GABRD/GLRB/GABRA6/SLC6A1/SLC12A5/SLC12A2/SLC17A7/ANO7/SLC26A7/GABRG3/SLC1A7/GABRA1/CLIC1/CLCA2/ANO5/LRRC8A/CLCNKB/SLC26A4/ANO6/GABRA2/SLC1A4/GABRQ/ANO4/SLC26A9/BEST4/GABRP/SLC26A8/GABRR2/TTYH2/APOL1/SLC12A3/CASR/GABRR3/SLC1A1/GLRA1/GABRB3/CFTR/BEST2/GABRE/NMUR2/SLC26A3/CLCNKA/SLC12A1/SLC4A1/GABRR1/GABRA5	47	0.465346534653465
GO:0035082	BP	GO:0035082	axoneme assembly	44/5292	93/18903	0.0000561236708657971	0.000762018843284018	0.00052567729265517	DNAH7/IQCG/ARMC2/MNS1/CFAP43/DNAL1/DNAI4/CFAP157/SPEF2/JHY/TOGARAM1/HOATZ/DNAAF1/CFAP74/RP1/LRGUK/CFAP58/DRC1/CFAP97D1/CFAP46/CFAP47/FOXJ1/DNAAF6/CFAP69/CCDC40/CCDC39/CCDC65/RSPH4A/NEURL1/DAW1/CFAP206/DRC7/TEKT2/HYDIN/RSPH1/DNAH8/SPEF1/RSPH9/RP1L1/CFAP73/CFAP65/SPAG6/RSPH6A/DNAJB13	44	0.473118279569892
GO:0072088	BP	GO:0072088	nephron epithelium morphogenesis	38/5292	77/18903	0.0000563551309807878	0.00076354038691131	0.000526726926718291	CITED1/TACSTD2/GPC3/BMP2/FGF1/TMEM59L/BCL2/EYA1/OSR1/HNF1B/CTNNB1/HOXA11/GDNF/LAMA5/GLI3/WNT9B/PTCH1/WNT11/FGF2/AGT/PAX8/SHH/HES5/SOX8/PKD1/IRX1/IRX2/WT1/SOX9/MYC/KLHL3/STAT1/IRX3/FOXD1/NOG/HOXB7/WNT6/WNT4	38	0.493506493506494
GO:0007271	BP	GO:0007271	synaptic transmission, cholinergic	19/5292	30/18903	0.0000572189983273391	0.00077360569620155	0.000533670461755598	APOE/LAMA2/CHRM3/CHRNB4/LYPD1/CHRNE/ADORA2A/CHRNA10/TACR2/CHRFAM7A/CHRNB2/CHRNA4/ACHE/CHRNA5/CHRNA7/CHRNA3/NQO1/SLC5A7/NALCN	19	0.633333333333333
GO:0002695	BP	GO:0002695	negative regulation of leukocyte activation	81/5292	198/18903	0.0000577234425596582	0.000778779356896655	0.000537239502037592	TYRO3/SDC4/LGALS3/VTCN1/RUNX1/MDK/PDE5A/CX3CL1/SOX11/SCRIB/TNFRSF21/TNFSF18/NR1D1/IHH/RC3H1/PELI1/ANXA1/CBFB/ERBB2/FGL2/LYN/GLI3/HLA-G/FOXJ1/CNR2/MILR1/NRARP/SHH/BLK/ARG1/ADGRF5/IL2/BANK1/HLX/HMOX1/LRFN5/TNFAIP3/TNFSF4/TNFRSF13B/ENPP3/ADORA2A/CTSG/RUNX3/AXL/INHA/SYT11/FGL1/IL31RA/CR1/PTPRC/TBC1D10C/TIGIT/BPI/CD300LF/MAD1L1/CTLA4/PLA2G2D/PLA2G2F/INHBA/CRTAM/MNDA/IL4/IDO1/LGALS7B/TBX21/LDLR/LAG3/TY…	81	0.409090909090909
GO:0060294	BP	GO:0060294	cilium movement involved in cell motility	63/5292	146/18903	0.0000588522361094875	0.000792336947200364	0.000546592180686675	CATSPER1/IQCG/ARMC2/KLC3/MNS1/ENO4/CFAP43/CFAP221/CFAP157/SPEF2/HOATZ/CFAP54/TEKT1/RNASE10/CFAP58/CFAP45/CFAP97D1/SORD/CFAP46/CFAP47/DNAAF6/CFAP69/TTLL9/CCDC40/TTLL6/CCDC39/CFAP52/SLC9C1/TEKT3/RSPH4A/NEURL1/ROPN1B/GAS2L2/CATSPERE/ENKUR/TCTE1/CFAP206/TSSK4/CCR6/DRC7/QRICH2/NME8/SLC26A8/CELF3/TEKT2/TPPP2/ARMC12/TACR2/ROPN1L/TACR3/DEFB1/SEPTIN4/TEX101/RSPH9/SLC22A16/TAC4/APOB/CFAP65/SPAG6/DDX4/RSPH6…	63	0.431506849315068
GO:0045933	BP	GO:0045933	positive regulation of muscle contraction	27/5292	49/18903	0.0000591964118462502	0.000795296331421786	0.000548633706429975	ITGA2/NMU/SRF/F2R/CTTN/CACNB1/OXTR/UCN/SPHK1/SPX/KIT/CHGA/CCN2/CHRM3/TBXA2R/ACTN3/GSTO1/RGS2/KCNQ1/ATP1A1/GHRL/TACR2/TACR3/EDN2/ADRA1A/PROK2/CACNG1	27	0.551020408163265
GO:0045778	BP	GO:0045778	positive regulation of ossification	29/5292	54/18903	0.0000600737624404047	0.000803706507963154	0.00055443545119519	TGFB1/KL/BMP2/SOX11/ALOX5/OSR1/BMPR1A/ADGRV1/CCN1/ZBTB16/FAM20C/ACVR1/LTF/WNT5A/GPM6B/ANO6/PKDCC/ISG15/ACTN3/VDR/TGFB2/BMPR1B/TMEM119/OSR2/PTN/FZD9/FBN2/WNT10B/WNT4	29	0.537037037037037
GO:0086002	BP	GO:0086002	cardiac muscle cell action potential involved in contraction	29/5292	54/18903	0.0000600737624404047	0.000803706507963154	0.00055443545119519	KCNJ2/SCN1B/RYR2/GJC1/ANK2/CACNA2D1/GJA5/NOS1AP/FLNA/KCNN2/PKP2/DSC2/CACNA1D/CACNA1C/BIN1/SCN3B/KCNQ1/ATP1A1/DSP/GJA1/SNTA1/KCND3/SCN2B/KCNE3/KCNE5/KCNJ5/CTNNA3/KCNJ3/SCN5A	29	0.537037037037037
GO:0086019	BP	GO:0086019	cell-cell signaling involved in cardiac conduction	22/5292	37/18903	0.0000606227575506191	0.000809358109678933	0.000558334198208207	HCN4/SCN1B/RYR2/GJC1/ANK2/CACNA2D1/GJA5/FLNA/KCNN2/PKP2/CACNA1D/CACNA1C/HCN2/SCN3B/KCNQ1/GJA1/KCNE5/KCNJ5/KCNJ3/CASQ2/TBX18/SCN5A	22	0.594594594594595
GO:1903034	BP	GO:1903034	regulation of response to wounding	72/5292	172/18903	0.0000608583841642925	0.000810811180688855	0.00055933659656261	PROS1/CLDN1/MMRN1/PLAU/TAFA5/MDK/PDGFA/EMILIN2/F2R/CD109/RTN4R/TFPI/ADTRP/EPPK1/SLC12A2/ADAMTS18/ALOX5/SMOC2/TNFRSF12A/PDGFB/PROC/PRKCE/NOS3/ANXA1/APOE/FLNA/EPHA4/F12/PTPRF/PLAUR/HRG/PHLDB2/INPP5F/ANO6/HPSE/KIAA0319/FGF2/TBXA2R/XBP1/FOXA2/GP1BA/SERPINB2/ANXA2/TSPAN8/FAP/FERMT1/F7/PRKG1/CCN4/SPP1/AJAP1/INSL3/KLK8/HRAS/KNG1/TNFAIP3/CXCR4/KLF4/PDGFRA/ACTA2/PLAT/PTN/RGMA/CLEC7A/DDR2/SERPINE2/SERPINC1…	72	0.418604651162791
GO:0048565	BP	GO:0048565	digestive tract development	58/5292	132/18903	0.0000613898946480739	0.000816192050466596	0.000563048579647834	STRA6/EPHB3/AGR2/SOX11/PRDM1/OXTR/IHH/BCL2/SRC/GLI1/FGFR2/PDGFC/HNF1B/FZD5/SPDEF/CTNNB1/TP63/RARB/EPB41L5/DNAAF1/PYY/GLI3/WNT5A/KIT/SOX10/HOXA13/CXCL8/WNT11/CCDC40/ALDH1A2/CCDC39/PKDCC/COL3A1/SHH/DACT1/KCNQ1/PKD1/TGFB2/HLX/FOXL1/PTK6/FGF10/TYMS/COBL/TBX2/RET/GATA5/PDGFRA/SOX9/HMGCS2/CLDN18/EDNRB/CPS1/PCSK5/NKX3-2/NPY/TNF/ASCL1	58	0.439393939393939
GO:0014033	BP	GO:0014033	neural crest cell differentiation	45/5292	96/18903	0.0000615936686731992	0.000817202305321803	0.000563745502095169	FN1/TAPT1/SEMA3F/NRP2/SEMA4C/CDH2/SEMA6B/SOX11/GBX2/CITED2/EFNB1/WNT10A/BMPR1A/CORO1C/GDNF/RADIL/LAMA5/ACVR1/SEMA4F/LRP6/SOX10/TBX1/ALDH1A2/KBTBD8/SEMA3E/SHH/EDNRA/CYP26C1/NRTN/SOX8/SEMA6A/ERBB4/SEMA3D/FOLR1/SEMA5A/SEMA5B/RET/SOX9/SEMA6D/GSC/HAND2/EDNRB/WNT8A/EDN3/TWIST1	45	0.46875
GO:0033627	BP	GO:0033627	cell adhesion mediated by integrin	42/5292	88/18903	0.0000637020514406393	0.000843425712138486	0.000581835670889658	DPP4/TESC/ITGA2/MMRN1/PLAU/ITGA3/EMILIN2/CYP1B1/ITGB4/ICAM1/ITGA6/ITGA7/MUC1/ITGB5/LYN/ACER2/CCL21/HRG/CCN3/ITGA2B/FERMT1/ITGB6/NEXMIF/TGFB2/ITGA5/EPHA2/ITGA11/RET/RAC3/ITGA10/ITGA8/CD3E/ITGAM/ITGAL/PDE3B/ITGB7/ITGB8/CXCL13/FYB2/CCL5/SERPINE1/ITGAD	42	0.477272727272727
GO:0035148	BP	GO:0035148	tube formation	66/5292	155/18903	0.0000652055406744109	0.000861548414489375	0.000594337583659104	GRHL3/MTHFD1L/SPINT1/SDC4/SEMA4C/TGFB1/DVL1/RARA/BCL2L11/SOX4/RARG/SOX11/SCRIB/PROX1/DAB2IP/ADM/VASP/PLXNB2/CITED2/TRAF6/TGM2/ST14/FGFR2/OSR1/HNF1B/PRKACA/PTK7/CECR2/MTHFR/CTNNB1/GDNF/SUFU/CTHRC1/PRICKLE1/WNT9B/WNT5A/PTCH1/MMRN2/FGF2/LRP2/PAX8/SHH/HES5/SOX8/KAT2A/BMP5/DLC1/TGFB2/FGF10/TEAD2/FOLR1/COBL/IRX1/RET/IRX2/TRIM71/SOX9/SALL4/IRX3/RGMA/LHX2/NOG/WNT6/TWIST1/EGF/WNT4	66	0.425806451612903
GO:0032640	BP	GO:0032640	tumor necrosis factor production	76/5292	184/18903	0.0000659726715142537	0.000868097189986939	0.000598855244349658	LRRK2/C5AR2/NOD1/LPL/ARHGEF2/RARA/CX3CL1/AZU1/FZD5/DICER1/CLU/LTF/NFATC4/GAS6/IL37/WNT5A/AKAP12/IL33/TLR2/TLR3/GPR18/MYD88/TREM2/IL23A/CIDEA/CD47/TSPO/IL27RA/ZBTB20/PF4/TNFAIP3/BCL3/PYCARD/ERRFI1/GHRL/AXL/MC1R/MMP8/TNFRSF8/SYT11/ACP5/CCL19/ZFP36/NLRC3/PTPRC/FCGR3A/CD14/BPI/LILRA2/IL6/CD33/CYBA/OAS3/CARD9/SLAMF1/SASH3/CLEC7A/ORM1/OAS2/CHRNA7/IL4/CX3CR1/OAS1/TYROBP/CD2/GPNMB/POMC/TLR9/BTK/TWIST1/C1…	76	0.41304347826087
GO:0032680	BP	GO:0032680	regulation of tumor necrosis factor production	76/5292	184/18903	0.0000659726715142537	0.000868097189986939	0.000598855244349658	LRRK2/C5AR2/NOD1/LPL/ARHGEF2/RARA/CX3CL1/AZU1/FZD5/DICER1/CLU/LTF/NFATC4/GAS6/IL37/WNT5A/AKAP12/IL33/TLR2/TLR3/GPR18/MYD88/TREM2/IL23A/CIDEA/CD47/TSPO/IL27RA/ZBTB20/PF4/TNFAIP3/BCL3/PYCARD/ERRFI1/GHRL/AXL/MC1R/MMP8/TNFRSF8/SYT11/ACP5/CCL19/ZFP36/NLRC3/PTPRC/FCGR3A/CD14/BPI/LILRA2/IL6/CD33/CYBA/OAS3/CARD9/SLAMF1/SASH3/CLEC7A/ORM1/OAS2/CHRNA7/IL4/CX3CR1/OAS1/TYROBP/CD2/GPNMB/POMC/TLR9/BTK/TWIST1/C1…	76	0.41304347826087
GO:0030888	BP	GO:0030888	regulation of B cell proliferation	34/5292	67/18903	0.0000668082673326176	0.000877287206554599	0.000605194960317736	TNFRSF21/RC3H1/BCL2/NFATC2/AHR/SLC39A10/PELI1/CD320/LYN/GPR183/CDKN1A/TFRC/TNFRSF13C/BLK/IL2/FCRL3/TNFRSF13B/PTPRC/TNFRSF4/CD38/IL7/CD40/CTLA4/CHRNB2/WNT3A/SASH3/MNDA/VAV3/IL4/TYROBP/IL21/TLR9/BTK/PRLR	34	0.507462686567164
GO:0044409	BP	GO:0044409	entry into host	67/5292	158/18903	0.0000671885656276504	0.000880473108993493	0.000607392749235295	NECTIN4/DPP4/TMPRSS4/CDHR3/CLDN1/TYRO3/XPR1/ITGA2/INSR/CLDN9/CD55/HYAL2/ICAM1/SCARB2/LY6E/SRC/KRT6A/FCN3/LGALS1/SLC1A5/ITGB5/PTX3/EFNB2/SLC20A2/CTSB/NECTIN1/GAS6/NUP153/AVPR1B/EFNB3/TRIM14/CXCL8/NPC1/TRIM59/TFRC/TRIM22/VAMP8/NCAM1/CLEC5A/ITGB6/CR2/ITGA5/SLC52A1/BSG/HTR2A/EPHA2/GSN/CXCR4/RNASEK/SLC10A1/ANPEP/AXL/TRIM31/CR1/TNFRSF4/HSPA1A/MRC1/AGTR1/SLAMF1/FCN1/ITGB7/LDLR/CH25H/CLDN6/SIGLEC1/HAVCR1…	67	0.424050632911392
GO:0071542	BP	GO:0071542	dopaminergic neuron differentiation	24/5292	42/18903	0.0000692145648199452	0.000903320698007245	0.000623154116348852	TIAM1/PITX3/WNT3/CSNK1E/CTNNB1/VEGFD/WNT9B/FGF20/LRP6/WNT5A/CDNF/LMX1A/EN1/DKK1/FOXA2/SHH/EN2/FOXA1/DMRTA2/MANF/WNT3A/RSPO2/NR4A2/LMX1B	24	0.571428571428571
GO:0086091	BP	GO:0086091	regulation of heart rate by cardiac conduction	24/5292	42/18903	0.0000692145648199452	0.000903320698007245	0.000623154116348852	HCN4/KCNJ2/SCN1B/ANK2/CACNA2D1/PKP2/DSC2/CAMK2D/CACNA1D/CACNA1C/HCN2/BIN1/SCN3B/KCNQ1/DSP/KCND3/SCN2B/KCNE3/KCNE5/KCNJ5/CTNNA3/KCNJ3/SCN5A/KCNH6	24	0.571428571428571
GO:0034754	BP	GO:0034754	cellular hormone metabolic process	61/5292	141/18903	0.0000698388075547375	0.00090961135297871	0.000627493713070865	ECE1/CYP2S1/UGT2B11/ALDH1A3/RDH5/DHRS3/BMP2/CYP1B1/AWAT2/ADM/DHRS2/CRABP2/ADH1C/ADH1B/STARD3/AKR1C2/SDR16C5/EGR1/CYP2W1/DHRS11/CYP26A1/ALDH1A1/PRMT3/ADH6/AKR1C1/ALDH1A2/LHB/SCPEP1/SHH/RDH12/PLB1/CYP26C1/BCO1/CACNA1H/CYP17A1/CYP21A2/SPP1/BMP5/TSPO/ALDH8A1/SCNN1B/AANAT/BCO2/TIPARP/CRABP1/PDGFRA/CYP3A7/SRD5A2/ESR1/EDNRB/DGAT2/CYP26B1/HSD17B6/AKR1D1/CYP1A2/SDR9C7/CYP3A4/DHRS9/CYP2C9/IL4I1/WNT4	61	0.432624113475177
GO:0045664	BP	GO:0045664	regulation of neuron differentiation	80/5292	196/18903	0.0000700547391453781	0.000910569221208726	0.000628154496701497	LRRK2/NRCAM/HEY2/TIAM1/ALK/TRPC5/GPRC5B/BRINP1/ARHGEF2/BRINP2/RARA/BMP2/SOX11/NOTCH3/RELN/PROX1/BCL2/EYA1/CSNK1E/ID4/EFNA3/NLGN1/CDON/ADRA2C/BCL11A/CASZ1/GLI3/DIXDC1/FGF20/ZHX2/BRINP3/RAP1GAP/BCL11B/DISP3/CDK5RAP2/MAG/FGF2/HEY1/YWHAH/LMX1A/MEIS1/DKK1/BIN1/CXCL12/SHH/HES5/DAB1/FEZ1/SOX8/FOXA1/GPR37L1/RNF112/S1PR5/VWC2/DLL1/RET/CALR/RAC3/HEYL/MAP1B/SOX9/PCP4/ZNF536/SLC6A4/LTK/HOXD3/EDNRB/IRX3/WNT3A…	80	0.408163265306122
GO:0051047	BP	GO:0051047	positive regulation of secretion	116/5292	304/18903	0.0000704591992411059	0.000913968720379051	0.00063049963493002	ADORA1/BAIAP3/ADCY8/SDC4/RAB27A/PLA2R1/TGFB1/SLC6A1/SOX4/KCNN4/RETN/BMP2/SOX11/C1QTNF12/SYT1/CD177/OXTR/KISS1/RAB15/RAB27B/GLUL/SLC12A2/MYH10/AQP1/INHBB/UCN/GIPR/SYT9/GAB2/NLGN1/PRKCE/MCU/TM7SF3/STX1B/GDNF/SDC1/SNX4/STAM/SNCA/ALOX12B/AVPR1A/AVPR1B/LRRC8A/SYT4/OPRK1/SYTL4/FRMD4A/PCSK1/CRH/MPC2/TLR2/PLA2G10/SIRT6/NLGN2/AGT/VAMP8/XBP1/HCAR2/S100A10/ANXA2/CXCL12/BLK/SSTR4/PPARG/RAB3D/CACNA1H/PFKFB2/N…	116	0.381578947368421
GO:0072078	BP	GO:0072078	nephron tubule morphogenesis	37/5292	75/18903	0.0000709035552062932	0.000917870922154342	0.000633191561622789	CITED1/TACSTD2/GPC3/BMP2/FGF1/TMEM59L/BCL2/EYA1/OSR1/HNF1B/CTNNB1/HOXA11/GDNF/LAMA5/GLI3/WNT9B/PTCH1/WNT11/FGF2/AGT/PAX8/SHH/HES5/SOX8/PKD1/IRX1/IRX2/WT1/SOX9/MYC/KLHL3/IRX3/FOXD1/NOG/HOXB7/WNT6/WNT4	37	0.493333333333333
GO:0035904	BP	GO:0035904	aorta development	32/5292	62/18903	0.0000711127323879587	0.000918719037618173	0.000633776632510228	PLXND1/HEY2/ADAMTS9/SRF/SOX4/PRDM1/PROX1/EYA1/APLNR/EGR2/BMPR1A/EFNB2/ENG/SUFU/PRICKLE1/DLL4/NGFR/TBX1/CHD7/HEY1/LRP2/COL3A1/EDNRA/LOXL1/TGFB2/TBX2/LOX/NKX3-1/FOXH1/PDGFRB/ADAMTS6/ROBO2	32	0.516129032258065
GO:0001838	BP	GO:0001838	embryonic epithelial tube formation	56/5292	127/18903	0.0000724404282762887	0.000933984957312231	0.000644307799036346	GRHL3/MTHFD1L/SPINT1/SDC4/SEMA4C/TGFB1/DVL1/RARA/SOX4/RARG/SOX11/SCRIB/ADM/VASP/PLXNB2/CITED2/TRAF6/ST14/OSR1/HNF1B/PRKACA/PTK7/CECR2/MTHFR/CTNNB1/GDNF/SUFU/CTHRC1/PRICKLE1/WNT9B/WNT5A/PTCH1/LRP2/PAX8/HES5/SOX8/KAT2A/BMP5/DLC1/TGFB2/TEAD2/FOLR1/COBL/IRX1/RET/IRX2/TRIM71/SOX9/SALL4/IRX3/RGMA/LHX2/NOG/WNT6/TWIST1/WNT4	56	0.440944881889764
GO:0031341	BP	GO:0031341	regulation of cell killing	47/5292	102/18903	0.0000727344594029431	0.00093588907018475	0.000645621347787217	RAET1E/BCL2L1/CD55/ICAM1/CD1A/CD59/HLA-G/STAP1/ARG1/FCER2/NOS2/IL23A/SH2D1A/IL7R/CD226/SLC22A13/CXCL6/PIK3R6/PTPRC/NCR3/SLAMF6/AZGP1/KLRD1/IL12A/CRTAM/KLRK1/ITGAM/CD5L/CLEC7A/CD1B/KLRC4-KLRK1/IL4/CX3CR1/KLRC4/HLA-B/LAG3/TYROBP/CLEC12B/IL21/KLRB1/PRF1/DNASE1L3/IFNG/CD1E/XCL1/CR1L/IL12B	47	0.46078431372549
GO:0031294	BP	GO:0031294	lymphocyte costimulation	26/5292	47/18903	0.0000739382833611547	0.000946499416834083	0.00065294087584077	DPP4/FYN/SRC/EFNB1/LGALS1/MAP3K8/EFNB2/CD320/LYN/CCL21/EFNB3/CD24/TNFRSF13C/CCR7/CD40LG/TNFSF4/CD28/ICOS/CCL19/LCK/CD3E/TMIGD2/CD5/KLRK1/KLRC4-KLRK1/IL4	26	0.553191489361702
GO:0048048	BP	GO:0048048	embryonic eye morphogenesis	21/5292	35/18903	0.0000740030818478563	0.000946499416834083	0.00065294087584077	STRA6/ALDH1A3/RARG/SOX11/PROX1/MFAP2/CITED2/IHH/FZD5/EFEMP1/VAX2/RARB/WNT5A/TBX2/TH/FBN2/MFAP5/TWIST1/WNT16/FOXL2/PAX6	21	0.6
GO:0048730	BP	GO:0048730	epidermis morphogenesis	21/5292	35/18903	0.0000740030818478563	0.000946499416834083	0.00065294087584077	TMEM79/KRT17/BCL2/FOXQ1/FGFR2/WNT10A/KRT27/CTNNB1/TP63/NGFR/SNAI1/PLA2G10/SHH/TGFB2/FGF10/KLF4/SOSTDC1/FGF7/IGFBP5/DLX3/KRT71	21	0.6
GO:0048013	BP	GO:0048013	ephrin receptor signaling pathway	28/5292	52/18903	0.0000753475976214494	0.000959856348185595	0.000662155130282018	NGEF/EPHA10/EPHB3/TIAM1/FYN/EPHA3/ANKS1B/EPHA6/EPHB1/SRC/EFNB1/EFNA3/NCK2/EFNB2/PAK3/LYN/EPHA4/NTRK3/EFNA4/EFNB3/RASA1/ARHGEF28/EPHA5/EPHA7/EFNA2/EPHA2/EFNA5/CDK5R1	28	0.538461538461538
GO:0051480	BP	GO:0051480	regulation of cytosolic calcium ion concentration	28/5292	52/18903	0.0000753475976214494	0.000959856348185595	0.000662155130282018	ADORA1/RYR1/ADCY8/TRPC5/TRPC4/RYR2/GRIA1/ITPR1/PRKACA/HCRTR1/WNT5A/CALB2/TSPOAP1/CALCA/HTR1B/TMEM178A/GRM1/SLC8A2/TRPC7/TRPC6/CDH23/FZD9/PLN/CALCB/CALB1/P2RY4/ATP2B2/SCGN	28	0.538461538461538
GO:0016485	BP	GO:0016485	protein processing	98/5292	250/18903	0.0000768300571815474	0.000976795657407547	0.00067384068148554	DPP4/TMPRSS4/REN/LRRK2/BMP1/ECE1/PCSK1N/KLK13/RUNX1/KLK6/PLAU/CTSH/COMP/MAFB/MMP16/LDLRAD3/PERP/SCG5/TMEM98/IHH/PCSK6/HPN/SRC/HP/PCSK2/PRKACA/MYRF/DYNC2H1/RPS6KA2/CPM/ERO1A/CCBE1/GLI3/MELTF/ASPH/MMP14/CLN5/CPD/F12/BAG2/KEL/NKD2/PLAUR/PTCH1/FAM111A/PCSK1/PLA2G7/PCSK9/CPA3/CTSS/PHEX/KLK2/S100A10/RFX4/ANXA2/SHH/PRSS3/LGMN/F7/GAS1/ADAMTS3/ADAMTS2/PRSS12/CPXM2/GSN/NLRP6/ENPEP/PYCARD/CTSG/CPXM1/ECEL1/C…	98	0.392
GO:1903035	BP	GO:1903035	negative regulation of response to wounding	44/5292	94/18903	0.0000771381470944658	0.000978766767200613	0.000675200447938401	PROS1/MMRN1/PLAU/TAFA5/MDK/PDGFA/CD109/RTN4R/TFPI/ADTRP/EPPK1/SLC12A2/ADAMTS18/ALOX5/PDGFB/PROC/NOS3/APOE/EPHA4/F12/PLAUR/HRG/PHLDB2/INPP5F/KIAA0319/FGF2/GP1BA/SERPINB2/ANXA2/TSPAN8/FAP/PRKG1/SPP1/AJAP1/KLK8/KNG1/PDGFRA/PLAT/RGMA/SERPINE2/TNF/SERPINE1/TNR/WNT4	44	0.468085106382979
GO:0003093	BP	GO:0003093	regulation of glomerular filtration	9/5292	10/18903	0.0000786642057065401	0.000990270857270323	0.000683136523241006	ADORA1/F2R/GJA5/PDGFB/EMP2/GAS6/CORO2B/PTPRO/CYBA	9	0.9
GO:0072203	BP	GO:0072203	cell proliferation involved in metanephros development	9/5292	10/18903	0.0000786642057065401	0.000990270857270323	0.000683136523241006	GPC3/OSR1/EGR1/PTCH1/SHH/WT1/MYC/STAT1/PDGFRB	9	0.9
GO:0099151	BP	GO:0099151	regulation of postsynaptic density assembly	9/5292	10/18903	0.0000786642057065401	0.000990270857270323	0.000683136523241006	IL1RAP/CBLN1/LRRTM2/NTRK3/ABI3/LRFN4/LRRC4B/GRID2/NPTX1	9	0.9
GO:1905809	BP	GO:1905809	negative regulation of synapse organization	9/5292	10/18903	0.0000786642057065401	0.000990270857270323	0.000683136523241006	SLIT1/CBLN1/NFATC4/WNT5A/ARHGEF15/TLR2/DKK1/EPHA7/ROBO2	9	0.9
GO:0051056	BP	GO:0051056	regulation of small GTPase mediated signal transduction	116/5292	305/18903	0.0000827230865308675	0.00103932050759312	0.000716973333990003	NGEF/EPS8/ABR/TIAM1/MET/RASGRF1/ARHGAP23/PSD3/SIPA1L2/ITGA3/INF2/PLEKHG5/MAP4K4/ARHGEF2/CYTH3/SPRY4/F2R/RELN/GPR4/RTN4R/STARD13/ARHGAP6/DAB2IP/GARNL3/RABL3/LPAR1/ARAP3/SRGAP2/TGM2/SRC/PSD2/PSD/SYDE2/ARHGAP18/PLEKHG4/SPRY1/RHOU/F2RL2/ARHGAP19/OPHN1/AUTS2/ARAP1/LPAR6/RAP1GAP2/ARHGAP24/CDON/PLEKHG1/ARHGAP27/ADGRG1/APOE/RALGAPA1/MYO9A/MYOC/SPATA13/FAM13A/AMOT/RALGPS1/PLEKHG4B/KBTBD7/STMN1/RASA1/RAP1G…	116	0.380327868852459
GO:0002690	BP	GO:0002690	positive regulation of leukocyte chemotaxis	45/5292	97/18903	0.0000839877087161028	0.00105313999458721	0.000726506681587589	MDK/CXCL17/CAMK1D/TNFSF18/DAPK2/MCU/PTK2B/VEGFD/GAS6/CCL21/WNT5A/CXCL8/ANO6/PLA2G7/CCR7/CXCL12/STK39/LGMN/F7/IL23A/CCR6/S100A14/THBS4/CALR/CCL7/CCL19/CCL4/PTN/IL6/CCR1/IL12A/SLAMF1/FPR2/CSF1R/IL4/PGF/EDN2/CX3CR1/CXCL13/XCL2/EDN3/CCL3/XCL1/CCL5/SERPINE1	45	0.463917525773196
GO:0007586	BP	GO:0007586	digestion	60/5292	139/18903	0.0000861247533965505	0.00107571835541199	0.000742082322131874	PRSS2/PRSS1/MDK/INAVA/KCNN4/OXTR/AQP1/UCN/SLC26A7/CAPN8/HIP1R/AKR1C2/AQP5/LRCOL1/CYP8B1/TFF3/CLPSL2/OPRK1/APOA2/PPARGC1A/AKR1C1/TFF1/ABCG5/NPC1/CHRM3/UCN2/VDR/ACO1/TFF2/PRSS3/PGA5/STK39/KCNQ1/ARX/VSIG1/FGF10/PTGER3/MUC4/CHIT1/GHRL/SGK1/SOX9/ABCG8/PIR/ADM2/AKR1D1/CHIA/NPR3/CRACD/LDLR/SLC5A1/APOA1/CHRM1/TLR9/APOA5/AMY2A/SOAT2/TIFAB/SLC9A4/CCK	60	0.431654676258993
GO:0008277	BP	GO:0008277	regulation of G protein-coupled receptor signaling pathway	60/5292	139/18903	0.0000861247533965505	0.00107571835541199	0.000742082322131874	MET/KLK6/PPP1R9B/APLN/ADM/RGS3/MGRN1/KCTD16/BICD1/APLNR/SYP/GIPR/TUB/RAMP1/RGS16/SNCA/GNG7/KLK5/SLC39A14/RGS9/CHGA/STMN1/GPRASP1/CRY1/RGS11/CXCL8/RGS5/RIC8B/RGS4/GAS2L2/ACP3/HTR1B/RGS13/APLP1/FRMPD1/RGS2/PHF24/SSTR4/C3/GPR27/GUCY2D/PDE4B/GRK7/PRKCA/MRAP2/GRK1/RAMP2/KCTD8/DRD2/RASGRP4/CAMK2A/PDC/PTGDR2/RGS1/PLEK/NECAB2/CCL5/SAG/MRAP/GNAT1	60	0.431654676258993
GO:0050867	BP	GO:0050867	positive regulation of cell activation	168/5292	467/18903	0.0000880289292359633	0.00109735867926703	0.000757010859603821	DPP4/LRRK2/VTCN1/RUNX1/MDK/FYN/SMARCA4/TGFB1/CD276/SHLD2/CRLF2/RARA/SOX4/MPL/PRKCQ/CTSC/CD177/CD55/MAD2L2/IHH/BCL2/SMARCA2/STAT6/TRAF6/SRC/NFATC2/IGFBP2/EFNB1/PNP/LGALS1/MAP3K8/NCK2/GAB2/EFNB2/SLC39A10/PELI1/SMARCD3/ZBTB16/ANXA1/CBFB/SNX4/CD320/GP5/LYN/GLI3/HLA-G/FLNA/GAS6/RIF1/MMP14/KLHL25/CCL21/PAXIP1/WNT5A/GPR183/CDKN1A/CCN2/EFNB3/IL33/NR4A3/CD70/TFRC/VAMP8/CD24/SHB/TNFRSF13C/XBP1/MYD88/GP1BA/…	168	0.359743040685225
GO:0044703	BP	GO:0044703	multi-organism reproductive process	84/5292	209/18903	0.0000890560011898476	0.00110703522337403	0.000763686205696976	PSG1/ITGA2/TIMP1/ITGA3/RARA/PRDM1/ITGB4/OXTR/ADM/CSMD1/CITED2/IHH/BCL2/PAM/UCN/IGFBP2/STOX2/EMP2/CTSB/TEAD4/LDOC1/TEAD3/PSG4/AVPR1A/UCP2/RECK/FOSB/DDR1/EPOR/PSG5/ARHGDIB/RXFP1/CRH/FBLN1/SLC2A1/FOS/CALCA/AGT/VDR/RGS2/PTGFR/ARG1/DDO/SPP1/ANGPT2/ITGA5/PAPPA/STC2/BSG/PGR/GJA1/AR/TAC1/AGRP/CALR/SLC38A1/RLN2/GHRL/HSD11B2/CRHBP/EPYC/AMBP/CORIN/CD38/PTN/ESR1/SLC6A4/MAFF/AQP4/IGFBP5/SLC19A1/PCSK5/TRO/GJB2…	84	0.401913875598086
GO:0010977	BP	GO:0010977	negative regulation of neuron projection development	61/5292	142/18903	0.0000893244996498825	0.00110703522337403	0.000763686205696976	LRP4/NGEF/SLIT1/LRRK2/DRAXIN/SEMA3F/SEMA4C/FSTL4/PLXNA3/SEMA6B/RTN4R/WNT3/SPOCK1/LPAR1/STMN2/EFNB2/NLGN1/STX1B/BCL11A/APOE/DPYSL3/TRIM46/SEMA4F/FLNA/EPHA4/WNT5A/EFNB3/MAP2/INPP5F/MAG/KIAA0319/SEMA3E/DKK1/DNM3/EPHA7/PRAG1/DAB1/PTPRG/NTN1/SPP1/SEMA6A/THY1/GFAP/SEMA3D/KLK8/SEMA5A/SEMA5B/CD38/SEMA6D/PTPRO/ZNF365/WNT3A/RGMA/FGF13/GFI1/DCC/MCF2/NR2F1/ACP4/MT3/TNR	61	0.429577464788732
GO:0014074	BP	GO:0014074	response to purine-containing compound	61/5292	142/18903	0.0000893244996498825	0.00110703522337403	0.000763686205696976	HCN4/REN/CITED1/ADORA1/RYR1/SREBF1/SLC6A1/CYP1B1/RYR2/AQP1/INHBB/AHR/COL1A1/INPP5K/CNGA3/ZFP36L1/PTK2B/SDC1/AQP8/NT5E/P2RY6/SLC6A3/RAPGEF3/VGF/PFKFB1/FOSB/FOS/HCN2/ITPR2/CHEK1/KCNQ1/P2RX5/GPD1/BSG/AQP9/HSP90B1/AANAT/ADORA2A/SLC5A5/WT1/CRHBP/HSPA5/PENK/ENPP1/PLAT/STAT1/KCNJ11/SLC6A4/HMGCS2/IGFBP5/AREG/CPS1/CFTR/ABCC9/WNT10B/P2RX3/CASQ2/SLC26A3/DUOX2/PDXP/P2RY4	61	0.429577464788732
GO:0051968	BP	GO:0051968	positive regulation of synaptic transmission, glutamatergic	20/5292	33/18903	0.0000900206294632886	0.00111350469133023	0.000768149156226494	CACNG4/RELN/OXTR/GLUL/NLGN1/GRIN1/TSHZ3/PTK2B/NRXN1/CACNG8/NLGN3/NLGN2/ROR2/CCL2/ADORA2A/SHANK3/GRIN2B/GRIN2A/TNR/CACNG5	20	0.606060606060606
GO:0002573	BP	GO:0002573	myeloid leukocyte differentiation	87/5292	218/18903	0.0000906430246239881	0.00111366846736849	0.000768262136824222	CSF2/DCSTAMP/TESC/RUNX1/SIGLEC15/TGFB1/MAFB/RARA/GPC3/CD109/DHRS2/CITED2/PRTN3/FSTL3/JUN/TRAF6/SRC/ATP6AP1/TNFRSF11B/THOC5/GAB2/ZFP36L1/CTNNB1/FAM20C/TSPAN2/LTF/LYN/KLF10/FARP2/KIT/GPR183/FBXW7/LBR/TNFAIP6/TLR2/TLR3/OSCAR/FOS/PIAS3/TCIRG1/TFRC/NRROS/ROR2/CCR7/ANXA2/TMEM178A/EFNA2/PPARG/ITGB6/TREM2/CCN4/IL23A/EPHA2/PF4/OCSTAMP/TNFRSF11A/PRKCA/CAMK4/CSF3/RASSF2/INHA/CCL19/IL31RA/MYC/LRRC17/CCR1/CLD…	87	0.399082568807339
GO:0043523	BP	GO:0043523	regulation of neuron apoptotic process	87/5292	218/18903	0.0000906430246239881	0.00111366846736849	0.000768262136824222	GABRB2/PLXND1/CITED1/UNC5B/DRAXIN/GRM4/CCND1/TYRO3/MDK/CRLF1/BCL2L11/CX3CL1/BCL2L1/BAX/F2R/PITX3/VSTM2L/MAP3K11/BCL2/FOXQ1/ERBB3/SIGMAR1/JUN/CTNNB1/PTK2B/GDNF/PRKN/PAK3/SNCA/APOE/NFATC4/WFS1/PCDHGC5/FGF20/NRBP2/CDC34/FBXW7/PPARGC1A/RASA1/MAG/CPEB4/PCSK9/HYOU1/SEMA3E/EN1/NDNF/EPHA7/PCDHGC4/LGMN/EN2/TREM2/TGFB2/HMOX1/HRAS/IL27RA/XRCC2/CCL2/BTG2/ADORA2A/NAIP/AXL/EGLN3/MYBL2/NEFL/SLC1A1/CORO1A/NUPR1/…	87	0.399082568807339
GO:0044706	BP	GO:0044706	multi-multicellular organism process	87/5292	218/18903	0.0000906430246239881	0.00111366846736849	0.000768262136824222	PSG1/ITGA2/TIMP1/ITGA3/RARA/PRDM1/ITGB4/OXTR/ADM/CSMD1/CITED2/IHH/BCL2/PAM/UCN/IGFBP2/STOX2/EMP2/CTSB/TEAD4/LDOC1/TEAD3/PSG4/AVPR1A/UCP2/RECK/FOSB/DDR1/EPOR/PSG5/ARHGDIB/RXFP1/CRH/FBLN1/SLC2A1/FOS/CALCA/TEKT3/AGT/VDR/ACR/RGS2/PTGFR/ARG1/DDO/SPP1/ANGPT2/ITGA5/PAPPA/STC2/BSG/PGR/GJA1/AR/TAC1/AGRP/CALR/SLC38A1/RLN2/GHRL/HSD11B2/CRHBP/EPYC/AMBP/CORIN/CD38/PTN/ESR1/SLC6A4/MAFF/AQP4/IGFBP5/SLC19A1/PCSK…	87	0.399082568807339
GO:0001759	BP	GO:0001759	organ induction	16/5292	24/18903	0.0000909046035912984	0.00111366846736849	0.000768262136824222	BMP2/FGF1/SPRY1/CTNNB1/HOXA11/GDNF/WNT5A/WNT11/FGF2/DKK1/FGF10/AR/GATA5/WNT3A/MESP1/ROBO2	16	0.666666666666667
GO:0099560	BP	GO:0099560	synaptic membrane adhesion	16/5292	24/18903	0.0000909046035912984	0.00111366846736849	0.000768262136824222	IL1RAP/PCDH17/LRRC4/LRRC4C/PTPRF/FLRT3/LRFN5/NTNG1/SLITRK3/MDGA1/LRFN4/SLITRK2/EFNA5/PCDH8/LRRC4B/NTNG2	16	0.666666666666667
GO:0014706	BP	GO:0014706	striated muscle tissue development	100/5292	257/18903	0.0000912919997643685	0.00111627598182244	0.000770060925857841	HCN4/HEY2/NOX4/ADAMTS9/RUNX1/SRF/TGFB1/RARA/TGFBR1/TNNI1/BMP2/COL11A1/ZFPM2/PROX1/RYR2/CITED2/PPP1R13L/GJC1/ERBB3/EYA1/TGFBR3/GLI1/FGFR2/GJA5/SORBS2/BMPR1A/EFNB2/ENG/NEBL/ACVR1/RARB/KCNK2/PI16/PLEC/PGM5/DLL4/FGF20/FHL2/WNT5A/PKP2/ALDH1A2/CHD7/FGF2/HEY1/SIRT6/LRP2/AGT/DKK1/RGS4/TNNI3/SHH/RGS2/SGCB/EDNRA/MYH11/ACADM/EYA2/KAT2A/BMP5/TGFB2/ERBB4/MAPK11/ACTN2/DSP/SOX15/GJA1/GJB6/HEG1/TENM4/TBX2/DLL1/C…	100	0.389105058365759
GO:0045055	BP	GO:0045055	regulated exocytosis	95/5292	242/18903	0.0000921024477536513	0.00112235043108646	0.000774251373471606	SYT12/LRRK2/BAIAP3/RAB27A/TMEM79/CBARP/SYN1/DVL1/SYT1/CD177/SCRIB/RAB15/SYT8/RIMS2/STX3/STX2/PCLO/SYP/SYNGR2/SYT9/GIPC1/GAB2/NLGN1/STX1B/RAB44/CSPG5/SNX4/SNCA/LYN/ABCA12/STX11/SYT4/KIT/WNT7A/CHGA/SV2A/SNAP25/S100A13/STXBP2/NR4A3/UNC13C/VAMP8/MILR1/HTR1B/BLK/GRIN3A/STEAP2/RAB3D/RPH3A/CACNA1H/RIMS3/APBA1/HMOX1/HTR2A/RAPGEF4/ADGRE2/ABCC4/ADORA2A/TPH1/PTGDR/RIMS4/CRHBP/SYT11/PRRT2/SYNGR1/FCGR3A/SCIN/…	95	0.392561983471074
GO:0030501	BP	GO:0030501	positive regulation of bone mineralization	25/5292	45/18903	0.0000923152973809977	0.00112235043108646	0.000774251373471606	TGFB1/KL/BMP2/ALOX5/OSR1/BMPR1A/ADGRV1/CCN1/FAM20C/ACVR1/LTF/GPM6B/ANO6/PKDCC/ISG15/ACTN3/VDR/BMPR1B/TMEM119/OSR2/PTN/FZD9/FBN2/WNT10B/WNT4	25	0.555555555555556
GO:0030890	BP	GO:0030890	positive regulation of B cell proliferation	25/5292	45/18903	0.0000923152973809977	0.00112235043108646	0.000774251373471606	BCL2/NFATC2/SLC39A10/PELI1/CD320/GPR183/CDKN1A/TFRC/TNFRSF13C/IL2/FCRL3/PTPRC/TNFRSF4/CD38/IL7/CD40/CHRNB2/WNT3A/SASH3/VAV3/IL4/IL21/TLR9/BTK/PRLR	25	0.555555555555556
GO:0060632	BP	GO:0060632	regulation of microtubule-based movement	29/5292	55/18903	0.0000932539729888113	0.00112946810087774	0.000779161484840726	CATSPER1/CFAP43/IGBP1/DNAAF1/RNASE10/TRIM46/DRC1/CFAP45/HAP1/MAP2/CFAP69/CCDC40/TTLL6/CCDC39/CCDC65/RSPH4A/GAS2L2/FEZ1/CFAP206/CNIH2/CCR6/TRIM58/TPPP2/TACR2/TACR3/DEFB1/TEX101/TAC4/EPPIN	29	0.527272727272727
GO:0070169	BP	GO:0070169	positive regulation of biomineral tissue development	29/5292	55/18903	0.0000932539729888113	0.00112946810087774	0.000779161484840726	TGFB1/KL/BMP2/ALOX5/OSR1/BMPR1A/ADGRV1/CCN1/FAM20C/ACVR1/LTF/GPM6B/ANO6/PKDCC/AMTN/ISG15/ACTN3/VDR/ENAM/BMPR1B/TMEM119/OSR2/PTN/CFTR/FZD9/FBN2/WNT10B/WNT6/WNT4	29	0.527272727272727
GO:0030178	BP	GO:0030178	negative regulation of Wnt signaling pathway	72/5292	174/18903	0.0000944831069870746	0.00114219181319913	0.000787938914302715	LRP4/CITED1/DRAXIN/MDK/SHISA6/MDFI/CDH2/GPC3/BMP2/TLE1/CSNK1A1L/TLE4/WWOX/DAB2IP/MAD2L2/LZTS2/IGFBP6/MLLT3/AXIN1/TMEM170B/IGFBP2/GLI1/CSNK1E/LATS2/INVS/NXN/AMFR/PTPRU/GRB10/EGR1/CTNNB1/NFATC1/PRKN/APCDD1L/CTHRC1/PRICKLE1/APOE/GLI3/NFATC4/WNT5A/NKD2/SOX10/LMBR1L/WIF1/WNT11/TRABD2A/DKK1/FOXO1/SHH/DACT1/AXIN2/FERMT1/NOTUM/RNF43/IGFBP4/IGFBP1/APCDD1/HECW1/SOX9/GSC/SOSTDC1/PTPRO/TRABD2B/CCDC88C/CXXC4/…	72	0.413793103448276
GO:0046718	BP	GO:0046718	viral entry into host cell	64/5292	151/18903	0.0000982932088831597	0.0011860095675619	0.000818166511279687	NECTIN4/DPP4/TMPRSS4/CDHR3/CLDN1/TYRO3/XPR1/ITGA2/INSR/CLDN9/CD55/HYAL2/ICAM1/SCARB2/LY6E/FCN3/LGALS1/SLC1A5/ITGB5/PTX3/EFNB2/SLC20A2/CTSB/NECTIN1/GAS6/NUP153/AVPR1B/EFNB3/TRIM14/NPC1/TRIM59/TFRC/TRIM22/VAMP8/NCAM1/CLEC5A/ITGB6/CR2/ITGA5/SLC52A1/BSG/HTR2A/EPHA2/GSN/CXCR4/RNASEK/SLC10A1/ANPEP/AXL/TRIM31/CR1/TNFRSF4/HSPA1A/MRC1/AGTR1/SLAMF1/FCN1/ITGB7/LDLR/CH25H/CLDN6/SIGLEC1/HAVCR1/GPR15	64	0.423841059602649
GO:0046632	BP	GO:0046632	alpha-beta T cell differentiation	52/5292	117/18903	0.000100518562136451	0.00121057665699173	0.000835114072581758	RUNX1/RARA/SH3RF1/PRDM1/TNFSF18/TMEM98/IHH/RC3H1/BCL2/STAT6/PNP/ZBTB16/ANXA1/CBFB/GLI3/KLHL25/GPR183/BCL11B/GPR18/PRR7/SHB/SHH/TOX/RORC/ITPKB/IL23A/IL2/HLX/ITK/TNFSF4/BCL3/IL18R1/LY9/RUNX3/CCL19/ZAP70/SLAMF6/IL6/RSAD2/TNFSF8/IL18/PLA2G2D/CRACR2A/SASH3/EOMES/IL4/TBX21/IL21/IL2RG/BATF/IFNG/IL12B	52	0.444444444444444
GO:0003203	BP	GO:0003203	endocardial cushion morphogenesis	22/5292	38/18903	0.000105999262347468	0.00127381880706221	0.000878741553087977	HEY2/TGFBR1/BMP2/TMEM100/APLNR/MDM2/BMPR1A/ENG/NOS3/ACVR1/SNAI1/HEY1/BMP5/TGFB2/TBX2/GATA5/HEYL/SOX9/MSX2/NOG/TWIST1/ROBO2	22	0.578947368421053
GO:0061041	BP	GO:0061041	regulation of wound healing	59/5292	137/18903	0.000106168166405654	0.00127381880706221	0.000878741553087977	PROS1/CLDN1/MMRN1/PLAU/TAFA5/PDGFA/EMILIN2/F2R/CD109/TFPI/ADTRP/EPPK1/SLC12A2/ADAMTS18/ALOX5/SMOC2/TNFRSF12A/PDGFB/PROC/PRKCE/NOS3/ANXA1/APOE/F12/PLAUR/HRG/PHLDB2/ANO6/HPSE/FGF2/TBXA2R/XBP1/FOXA2/GP1BA/SERPINB2/ANXA2/TSPAN8/FAP/FERMT1/F7/PRKG1/CCN4/AJAP1/INSL3/HRAS/KNG1/TNFAIP3/CXCR4/PDGFRA/ACTA2/PLAT/CLEC7A/DDR2/SERPINE2/SERPINC1/DUOX2/TNF/SERPINE1/WNT4	59	0.430656934306569
GO:0043383	BP	GO:0043383	negative T cell selection	10/5292	12/18903	0.000108013966806652	0.00129112022005335	0.000890676900908373	GLI3/CCR7/SHH/CD28/THEMIS/ZAP70/PTPRC/CD3E/DOCK2/AIRE	10	0.833333333333333
GO:0099150	BP	GO:0099150	regulation of postsynaptic specialization assembly	10/5292	12/18903	0.000108013966806652	0.00129112022005335	0.000890676900908373	GAP43/IL1RAP/CBLN1/LRRTM2/NTRK3/ABI3/LRFN4/LRRC4B/GRID2/NPTX1	10	0.833333333333333
GO:0034505	BP	GO:0034505	tooth mineralization	19/5292	31/18903	0.000109041632473851	0.00130097246207142	0.000897473451881208	FAM20A/WDR72/ALPL/COL1A1/DMP1/NECTIN1/FAM20C/TBX1/ANKH/TCIRG1/AMTN/ENAM/ITGB6/MSX2/CFTR/ASPN/WNT6/TSPEAR/SP7	19	0.612903225806452
GO:0009582	BP	GO:0009582	detection of abiotic stimulus	60/5292	140/18903	0.000109980265145529	0.00130972773855802	0.000903513263206729	ADORA1/ITGA2/FYN/CDH2/COL11A1/PDZD7/PKDREJ/EPHB1/ELOVL4/HPN/KCNA1/ROM1/ADGRV1/CTNNB1/NR2F6/RRH/OPN5/PIEZO2/RP1/KIT/NGFR/CNGB1/ABCA4/CALCA/RS1/TRPM8/WHRN/PKD1L1/CXCL12/PHF24/KCNQ1/PKD1/HTR2A/ATP8A2/GUCY2D/TRPM3/NR2E3/TAC1/CXCR4/GRM6/GRK7/SEMA5B/DRGX/CHRNA10/MMP24/GRK1/CRB1/RGS9BP/OPN4/PKD2L1/STRC/PDC/ASIC2/NPFFR2/SERPINE2/PRPH2/TMC1/TNF/SAG/GNAT1	60	0.428571428571429
GO:0099175	BP	GO:0099175	regulation of postsynapse organization	41/5292	87/18903	0.000110631778535058	0.00131503759057936	0.000907176254823767	NGEF/SRCIN1/LRRK2/NRCAM/SEMA3F/IL1RAP/NRP2/FYN/CBLN1/ABHD17C/CDH2/RELN/TANC2/ITPKA/BAIAP2/NLGN1/DBN1/PAK3/APOE/LRRTM2/EPHA4/WNT5A/ARC/WNT7A/NTRK3/DNM3/EPHA7/TANC1/IL1RAPL1/GHRL/SHANK3/LRP8/ZNF804A/ABI3/LRFN4/LRRC4B/CDK5R1/GRID2/CUX2/GRIN2B/NPTX1	41	0.471264367816092
GO:0007009	BP	GO:0007009	plasma membrane organization	69/5292	166/18903	0.000110920212394421	0.00131601995967036	0.000907853940328132	TRPC5/PLSCR4/DYSF/XKR5/MAFB/DEGS1/TLCD1/EHD2/STX2/ANO7/ANK2/BAIAP2/EMP2/MTSS2/MYRF/NDRG1/PLEC/TLCD2/CLU/NOX5/SPTBN1/NOX1/COL5A1/ANK3/ATP10A/SH3TC2/FER1L5/XKR7/CAVIN2/SYTL4/MTSS1/ANO6/ROPN1B/S100A10/BIN1/ANXA2/ANO4/ATG9B/TGFB2/SPACA6/PLSCR2/GSN/AR/LLCFC1/FOLR3/CXCR4/FOLR1/XKR6/TMEFF2/SERPINA5/S100A9/FER1L6/SPATA46/COLEC12/EPB41L3/SYT11/CR1/PTPRC/CRB1/SYT7/ABCD2/IZUMO1R/IZUMO1/EQTN/PACSIN1/MYMK/OTO…	69	0.41566265060241
GO:0071675	BP	GO:0071675	regulation of mononuclear cell migration	54/5292	123/18903	0.000111140076287933	0.00131618664418765	0.00090796892733475	ECM1/LGALS3/MDK/MSN/CXCL17/ADTRP/CCL20/TNFSF18/GCSAM/PTK2B/APOD/LYN/GAS6/CCL21/WNT5A/ANO6/CCN3/PLA2G7/DUSP1/CCR7/CXCL12/MADCAM1/STK39/LGMN/CCR6/CD47/S100A14/BMP5/IL27RA/CCL2/CALR/PYCARD/CCL7/DOCK8/CCL4/CCR1/CORO1A/IL12A/SLAMF1/KLRK1/FPR2/CSF1R/KLRC4-KLRK1/IL4/CX3CR1/AIRE/PADI2/CXCL13/XCL2/CCL3/XCL1/TNF/CCL5/SERPINE1	54	0.439024390243902
GO:0001708	BP	GO:0001708	cell fate specification	49/5292	109/18903	0.000111440413416052	0.0013173039626537	0.000908739707416427	GATAD2A/IHH/EYA1/HNF1B/CHD4/BMPR1A/CTNNB1/HOXA11/CDON/TEAD4/SUFU/GLI3/CHD3/PTCH2/WNT5A/NTRK3/HOXA13/TBX22/TBX1/PTCH1/WNT11/FGF2/DKK1/FOXA2/SHH/MYT1L/FOXA1/EYA2/AR/TENM4/TBX2/DLL1/SOX18/DMRTA2/SOX9/DHH/HOXC10/MYL2/GSC/WNT3A/HOXD10/EOMES/TBX15/TBX21/MESP1/TBX18/ASCL1/TBXT/PAX6	49	0.44954128440367
GO:0048844	BP	GO:0048844	artery morphogenesis	38/5292	79/18903	0.000113457884840348	0.00133469585128048	0.000920737469687089	STRA6/HEY2/ADAMTS9/SRF/MDK/COMP/SOX4/TGFBR1/NOTCH3/PRDM1/PROX1/CITED2/EYA1/GJA5/BMPR1A/EFNB2/ENG/APOE/DLL4/HOXA13/TBX1/WNT11/CHD7/HEY1/LRP2/COL3A1/EDNRA/ADGRF5/TGFB2/FOLR1/TBX2/PRRX1/FOXH1/PDGFRB/HAND2/APOB/NOG/LDLR	38	0.481012658227848
GO:0072163	BP	GO:0072163	mesonephric epithelium development	45/5292	98/18903	0.000113537848803218	0.00133469585128048	0.000920737469687089	CITED1/SDC4/TACSTD2/CRLF1/RARA/GPC3/BMP2/FGF1/TMEM59L/BCL2/EYA1/FGFR2/OSR1/SPRY1/HNF1B/CTNNB1/HOXA11/GDNF/LAMA5/SDC1/RARB/GLI3/WNT9B/BASP1/PTCH1/FOXJ1/WNT11/FGF2/AGT/PAX8/SHH/SOX8/PKD1/RET/WT1/SOX9/MYC/BMPER/FOXD1/NOG/CALB1/HOXB7/WNT6/ROBO2/WNT4	45	0.459183673469388
GO:0072164	BP	GO:0072164	mesonephric tubule development	45/5292	98/18903	0.000113537848803218	0.00133469585128048	0.000920737469687089	CITED1/SDC4/TACSTD2/CRLF1/RARA/GPC3/BMP2/FGF1/TMEM59L/BCL2/EYA1/FGFR2/OSR1/SPRY1/HNF1B/CTNNB1/HOXA11/GDNF/LAMA5/SDC1/RARB/GLI3/WNT9B/BASP1/PTCH1/FOXJ1/WNT11/FGF2/AGT/PAX8/SHH/SOX8/PKD1/RET/WT1/SOX9/MYC/BMPER/FOXD1/NOG/CALB1/HOXB7/WNT6/ROBO2/WNT4	45	0.459183673469388
GO:0072079	BP	GO:0072079	nephron tubule formation	14/5292	20/18903	0.000114428746965209	0.00134270061805966	0.000926259543276084	OSR1/HNF1B/CTNNB1/GDNF/WNT9B/PAX8/HES5/SOX8/IRX1/IRX2/SOX9/IRX3/NOG/WNT6	14	0.7
GO:0016339	BP	GO:0016339	calcium-dependent cell-cell adhesion via plasma membrane cell adhesion molecules	24/5292	43/18903	0.000115205647022372	0.00134934086576569	0.000930840305900832	CDH6/CDHR3/CDH24/CDH2/CDH13/CDH22/FXYD5/PCDH12/NLGN1/CDH8/CDH16/PCDHB2/CDH11/PCDHB14/CDH17/SELL/PCDHB4/CDH19/CDH23/PCDHB11/SELP/PCDHB16/PCDHGB4/CDH20	24	0.558139534883721
GO:0098661	BP	GO:0098661	inorganic anion transmembrane transport	55/5292	126/18903	0.000116275136353526	0.00135937750819159	0.00093776406515468	GABRB2/GABRD/XPR1/GLRB/GABRA6/SLC6A1/SLC12A5/SLC12A2/SLC17A7/ANO7/SLC26A7/GABRG3/SLC1A7/GABRA1/CLIC1/SLC20A2/CLCA2/ANO5/AQP6/LRRC8A/CLCNKB/SLC26A4/ANO6/ANKH/GABRA2/SLC1A4/GABRQ/ANO4/SLC26A9/BEST4/GABRP/SLC26A8/SLC20A1/GABRR2/TTYH2/SLC5A5/APOL1/SLC12A3/SLC13A4/CASR/GABRR3/SLC1A1/GLRA1/GABRB3/CFTR/BEST2/GABRE/NMUR2/SLC34A1/SLC26A3/CLCNKA/SLC12A1/SLC4A1/GABRR1/GABRA5	55	0.436507936507937
GO:0031641	BP	GO:0031641	regulation of myelination	26/5292	48/18903	0.000118537261852853	0.00138329523640328	0.00095426366581888	RXRG/TPPP/RARA/RARG/CTSC/TNFRSF21/TMEM98/EGR2/MYRF/WASF3/DICER1/CTNNB1/NCMAP/SOX10/MAG/HES5/TG/HGF/KLK8/TENM4/TNFRSF1B/LGI4/ZNF488/PTN/CST7/TNF	26	0.541666666666667
GO:0031643	BP	GO:0031643	positive regulation of myelination	13/5292	18/18903	0.000123260298159912	0.00143181985076272	0.000987738281477563	TPPP/EGR2/MYRF/WASF3/DICER1/NCMAP/SOX10/MAG/HGF/TENM4/TNFRSF1B/ZNF488/CST7	13	0.722222222222222
GO:0045059	BP	GO:0045059	positive thymic T cell selection	11/5292	14/18903	0.000123367120839759	0.00143181985076272	0.000987738281477563	SRF/SHH/TOX/ITPKB/FOXN1/CD3D/ZAP70/PTPRC/CD3G/CD3E/DOCK2	11	0.785714285714286
GO:0097091	BP	GO:0097091	synaptic vesicle clustering	11/5292	14/18903	0.000123367120839759	0.00143181985076272	0.000987738281477563	SYN1/CDH2/PCDH17/PCLO/NLGN1/CTNNB1/BRSK2/BRSK1/SYNDIG1/NLGN2/SYN2	11	0.785714285714286
GO:0034374	BP	GO:0034374	low-density lipoprotein particle remodeling	12/5292	16/18903	0.00012727386108965	0.00147448612621071	0.00101717153285035	PLA2G2E/APOE/APOA2/PLA2G7/PLA2G10/AGT/ABCG1/PLA2G5/MTTP/LIPC/AGTR1/APOB	12	0.75
GO:1902105	BP	GO:1902105	regulation of leukocyte differentiation	119/5292	317/18903	0.000127874006159173	0.00147875998080997	0.00102011984355781	DCSTAMP/TESC/RUNX1/MDK/SMARCA4/TGFB1/MAFB/RARA/SOX4/SH3RF1/PRDM1/TNFSF18/IHH/RC3H1/SMARCA2/FSTL3/TRAF6/TNFRSF11B/PNP/ZFP36L2/ZFP36L1/SMARCD3/CTNNB1/ZBTB16/ANXA1/CBFB/ERBB2/FGL2/LTF/LYN/GLI3/HLA-G/KLF10/GAS6/MMP14/KLHL25/FBXW7/FOXJ1/TNFAIP6/TLR3/FOS/PIAS3/NFAM1/SHB/XBP1/NRARP/ROR2/SHH/TOX/ITPKB/TMEM178A/TREM2/IL23A/EGR3/KAT2A/IL2/FOXN1/HLX/RHOH/FCRL3/PF4/OCSTAMP/TNFSF4/TESPA1/RAG1/IL7R/CD28/PRKCA/…	119	0.375394321766562
GO:0070252	BP	GO:0070252	actin-mediated cell contraction	47/5292	104/18903	0.000130383627648008	0.00150236497011992	0.00103640370186784	HCN4/KCNJ2/ADORA1/SCN1B/RYR2/GJC1/ANK2/CACNA2D1/GJA5/EMP2/EPB41L5/NOS1AP/FLNA/KCNN2/PKP2/DSC2/CAMK2D/CACNA1D/LIMCH1/CACNA1C/BIN1/SCN3B/KCNQ1/ATP1A1/DSP/GJA1/GSN/PDE4D/PDE4B/SGCD/ACTA2/SNTA1/TNNT2/KCND3/SCN2B/KCNE3/FGF13/CCDC88C/ABCC9/KCNE5/KCNJ5/CTNNA3/KCNJ3/PLN/PDPN/MYH3/SCN5A	47	0.451923076923077
GO:0086010	BP	GO:0086010	membrane depolarization during action potential	21/5292	36/18903	0.000130854931721156	0.00150236497011992	0.00103640370186784	HCN4/KCNJ2/SCN1B/ANK2/SLMAP/CACNA2D1/ANK3/SCN11A/CACNA1D/CACNA1C/HCN2/YWHAH/SCN3A/SCN3B/CACNA1H/SCN4A/SCN2B/SCN8A/SCN5A/CACNA1I/SCN9A	21	0.583333333333333
GO:0090218	BP	GO:0090218	positive regulation of lipid kinase activity	21/5292	36/18903	0.000130854931721156	0.00150236497011992	0.00103640370186784	TGFB1/EEF1A2/SRC/PDGFB/IRS1/PRKD1/PTK2B/LYN/FGFR3/CCL21/KIT/TNFAIP8L3/FGF2/CCR7/CD19/PDGFRA/CCL19/FLT3/PDGFRB/FLT1/VAV3	21	0.583333333333333
GO:0098810	BP	GO:0098810	neurotransmitter reuptake	21/5292	36/18903	0.000130854931721156	0.00150236497011992	0.00103640370186784	SLC6A1/SLC1A7/GDNF/PRKN/SNCA/SLC6A3/GPM6B/PER2/SLC18A2/RAB3B/SLC29A4/SLC1A2/SLC6A4/DRD2/NOS1/SLC18A1/SLC6A12/DRD4/SLC22A3/SLC6A2/SLC6A11	21	0.583333333333333
GO:0086065	BP	GO:0086065	cell communication involved in cardiac conduction	31/5292	61/18903	0.00013350539733567	0.0015300484157018	0.00105550107570985	HCN4/SCN1B/RYR2/GJC1/ANK2/CACNA2D1/GJA5/PRKACA/FLNA/KCNN2/PKP2/DSC2/CAMK2D/CACNA1D/CACNA1C/HCN2/SCN3B/KCNQ1/ATP1A1/DSP/GJA1/PDE4D/IRX3/KCNE5/KCNJ5/CTNNA3/KCNJ3/CASQ2/TBX18/SCN5A/TRDN	31	0.508196721311475
GO:0032102	BP	GO:0032102	negative regulation of response to external stimulus	157/5292	436/18903	0.000139540084382184	0.00159634855031139	0.00110123810120654	DPP4/SLIT1/PROS1/ADORA1/SEMA3F/TYRO3/MMRN1/PLAU/C5AR2/SEMA4C/TAFA5/MDK/FYN/PDGFA/DVL1/FNDC4/PLXNA3/CX3CL1/SEMA6B/CXCL17/C1QTNF12/CD109/RTN4R/WNT3/TFPI/ADTRP/TNFRSF1A/EPPK1/SLC12A2/NR1D1/ADAMTS18/ALOX5/GPX1/PLK2/SRC/UCN/SUSD4/PDGFB/PROC/PARP14/NOS3/SMPDL3B/NT5E/APOE/FGL2/LTF/LYN/SLC6A3/HLA-G/SEMA4F/EPHA4/MAPKBP1/SPX/WNT5A/F12/PLAUR/HRG/PHLDB2/INPP5F/CNR2/TNFAIP6/CCN3/KIAA0319/GPR18/FGF2/PLA2G10/DU…	157	0.360091743119266
GO:0035637	BP	GO:0035637	multicellular organismal signaling	70/5292	170/18903	0.000140170153086638	0.00160069308748045	0.00110423517215433	HCN4/NRCAM/KCNJ2/SCN1B/ITGA2/CACNG4/RYR2/GJC1/ANK2/CACNA2D1/KCNA1/GJA5/PRKACA/PLEC/FLNA/AVPR1A/KCNN2/ANK3/CACNG8/SCN11A/PKP2/DSC2/CAMK2D/MAG/CACNA1D/CACNA1C/HCN2/AGT/CNTNAP1/BIN1/SCN3A/SCN3B/KCNQ1/ATP1A1/CACNA1H/CHRNB4/DSP/GJA1/PDE4D/OTOA/GHRL/SLC8A2/SCN4A/CORIN/KCND3/SCN2B/KCND2/KCNMB2/KCNE3/IRX3/GLRA1/SCN8A/ABCC9/KCNA2/KCNE5/KCNJ5/CTNNA3/KCNJ3/PLN/P2RX3/CASQ2/TBX18/SCN5A/CACNA1I/KCNH6/SCN9A/ATP…	70	0.411764705882353
GO:0150077	BP	GO:0150077	regulation of neuroinflammatory response	23/5292	41/18903	0.000143690241179331	0.00162869271767962	0.00112355066537102	LRRK2/CX3CL1/CTSC/NR1D1/SPHK1/DAGLA/IL33/TTBK1/STAP1/TREM2/MMP3/MMP8/SYT11/TNFRSF1B/PTPRC/IL6/IL18/NUPR1/IL4/LDLR/CST7/CCL3/TNF	23	0.560975609756098
GO:1903524	BP	GO:1903524	positive regulation of blood circulation	23/5292	41/18903	0.000143690241179331	0.00162869271767962	0.00112355066537102	HEY2/ADRA1B/APLN/ADM/RYR2/UCN/AVPR1A/CHGA/CCN2/RGS4/RGS2/SCN3B/KCNQ1/ATP1A1/TGFB2/PDE4D/GHRL/TACR3/SLC1A1/ADM2/EDN2/ADRA1A/EDN3	23	0.560975609756098
GO:0046660	BP	GO:0046660	female sex differentiation	54/5292	124/18903	0.000143772082863393	0.00162869271767962	0.00112355066537102	STRA6/TYRO3/INSR/RETN/BCL2L1/BAX/ZFPM2/CSMD1/DACH2/EREG/BCL2/GAS2/INHBB/SRC/PTX3/IDH1/NOS3/TP63/NRIP1/MMP14/VGF/WNT5A/KIT/TNFAIP6/GDF9/CHD7/LRP2/FGF10/PGR/BMPR1B/TIPARP/A2M/WT1/HSPA5/PDGFRA/AXL/DACH1/INHA/BRCA2/SRD5A2/AMH/ESR1/PCYT1B/NUPR1/INHBA/LHCGR/UMODL1/LHX8/ADCYAP1R1/ROBO2/FOXL2/AMHR2/PTPRN/WNT4	54	0.435483870967742
GO:0007272	BP	GO:0007272	ensheathment of neurons	61/5292	144/18903	0.000143895447300858	0.00162869271767962	0.00112355066537102	RXRG/KLK6/TPPP/RARA/RARG/CTSC/ITGB4/NAB2/DEGS1/TNFRSF21/TMEM98/LPAR1/ANK2/B4GALT6/EGR2/ID4/MYRF/WASF3/B4GALT5/CMTM8/ORMDL3/DICER1/CTNNB1/GALC/NDRG1/ERBB2/TSPAN2/PLEC/CLU/MYOC/NCMAP/SH3TC2/KEL/SOX10/MAG/TLR2/CNTNAP1/HES5/TG/MALL/HGF/UGT8/KLK8/ASPA/CXCR4/SERINC5/TENM4/CLDN11/MARVELD1/EPB41L3/TNFRSF1B/LGI4/DHH/CNTN1/ZNF488/PTN/ABCD2/SCN8A/CST7/TNF/POU3F1	61	0.423611111111111
GO:0008366	BP	GO:0008366	axon ensheathment	61/5292	144/18903	0.000143895447300858	0.00162869271767962	0.00112355066537102	RXRG/KLK6/TPPP/RARA/RARG/CTSC/ITGB4/NAB2/DEGS1/TNFRSF21/TMEM98/LPAR1/ANK2/B4GALT6/EGR2/ID4/MYRF/WASF3/B4GALT5/CMTM8/ORMDL3/DICER1/CTNNB1/GALC/NDRG1/ERBB2/TSPAN2/PLEC/CLU/MYOC/NCMAP/SH3TC2/KEL/SOX10/MAG/TLR2/CNTNAP1/HES5/TG/MALL/HGF/UGT8/KLK8/ASPA/CXCR4/SERINC5/TENM4/CLDN11/MARVELD1/EPB41L3/TNFRSF1B/LGI4/DHH/CNTN1/ZNF488/PTN/ABCD2/SCN8A/CST7/TNF/POU3F1	61	0.423611111111111
GO:0050982	BP	GO:0050982	detection of mechanical stimulus	27/5292	51/18903	0.000147525747962373	0.00166683243501656	0.00114986127898513	ITGA2/FYN/CDH2/COL11A1/PDZD7/PKDREJ/HPN/KCNA1/ADGRV1/CTNNB1/PIEZO2/KIT/WHRN/PKD1L1/CXCL12/PHF24/KCNQ1/PKD1/HTR2A/CXCR4/CHRNA10/PKD2L1/STRC/ASIC2/SERPINE2/TMC1/TNF	27	0.529411764705882
GO:0051592	BP	GO:0051592	response to calcium ion	62/5292	147/18903	0.000147893390992484	0.00166803297269759	0.00115068946768867	SYT12/RYR1/CCND1/ADCY8/SLC6A1/CPNE4/S100A16/SYT1/CPNE2/RYR2/SYT8/CPNE3/INHBB/JUN/GIPR/ITPKA/SYT9/NLGN1/ADGRV1/PTK2B/SDC1/SUCNR1/SYT4/WNT5A/FOSB/CAMK2D/RASGRP2/PCSK1/RASA4B/IQGAP1/FOS/CAPN3/ITPKB/LGMN/KCNMB1/JUND/PRKAA2/MTTP/AANAT/ITPR3/CRHBP/HSPA5/SYT11/PENK/CASR/TNNT2/HPCA/SYT7/KCNH1/KCNMB2/ALOX5AP/SYT5/CASQ2/CPNE9/CPNE7/CPNE6/SYT15/CHP2/SCN5A/ALOX15/DPEP1/SYT10	62	0.421768707482993
GO:0048806	BP	GO:0048806	genitalia development	25/5292	46/18903	0.00014867533923966	0.00166803297269759	0.00115068946768867	STRA6/TYRO3/BAX/CTNNB1/TP63/KLHL10/WNT9B/WNT5A/HOXA13/CHD7/LRP2/ROR2/SHH/PKD1/BMP5/FGF10/AR/WT1/PDGFRA/AXL/SRD5A2/ESR1/SYCP2/LHCGR/TIFAB	25	0.543478260869565
GO:0055010	BP	GO:0055010	ventricular cardiac muscle tissue morphogenesis	25/5292	46/18903	0.00014867533923966	0.00166803297269759	0.00115068946768867	HEY2/TGFB1/TGFBR1/TNNI1/COL11A1/ZFPM2/PROX1/RYR2/TGFBR3/FGFR2/BMPR1A/ENG/DLL4/PKP2/CHD7/LRP2/TNNI3/EDNRA/TGFB2/DSP/HEG1/TNNT2/MYL2/FOXH1/NOG	25	0.543478260869565
GO:0085029	BP	GO:0085029	extracellular matrix assembly	25/5292	46/18903	0.00014867533923966	0.00166803297269759	0.00115068946768867	LAMB3/TGFB1/QSOX1/PXDN/IHH/TNXB/FBLN5/GAS6/MFAP4/ANTXR1/PHLDB2/GPM6B/AGT/COL3A1/COL1A2/MYH11/LTBP3/SMPD3/NTNG1/LOX/SOX9/RAMP2/HAS3/NTNG2/HAPLN2	25	0.543478260869565
GO:0006939	BP	GO:0006939	smooth muscle contraction	50/5292	113/18903	0.000154860919918978	0.00173438806108908	0.00119646440295039	ADORA1/ITGA2/NMU/SRF/COMP/F2R/CTTN/OXTR/SPHK1/ORMDL3/HTR1D/GDNF/ADRA2C/SPX/KIT/CALCA/CHRM3/APBB2/AGT/TBXA2R/TNNI3/RGS2/EDNRA/MYH11/PRKG1/CHRNB4/BDKRB2/HTR2A/PTGER3/SCNN1B/TBX2/NMUR1/GHRL/TACR2/ACTA2/TACR3/SSTR2/CD38/EDNRB/CHRNB2/DRD2/EDN2/NMUR2/P2RX3/ADRA1A/PROK2/EDN3/CHRNA3/ADORA2B/TIFAB	50	0.442477876106195
GO:0030317	BP	GO:0030317	flagellated sperm motility	56/5292	130/18903	0.000155553196287451	0.00173606054146291	0.00119761816044954	CATSPER1/IQCG/ARMC2/KLC3/MNS1/ENO4/CFAP43/CFAP221/CFAP157/SPEF2/HOATZ/CFAP54/RNASE10/CFAP58/CFAP45/CFAP97D1/SORD/CFAP47/DNAAF6/CFAP69/TTLL9/CCDC40/CCDC39/CFAP52/SLC9C1/TEKT3/NEURL1/ROPN1B/CATSPERE/ENKUR/TCTE1/CFAP206/TSSK4/CCR6/DRC7/QRICH2/NME8/SLC26A8/CELF3/TEKT2/TPPP2/ARMC12/TACR2/ROPN1L/TACR3/DEFB1/SEPTIN4/TEX101/SLC22A16/TAC4/APOB/CFAP65/SPAG6/DDX4/CACNA1I/EPPIN	56	0.430769230769231
GO:0097722	BP	GO:0097722	sperm motility	56/5292	130/18903	0.000155553196287451	0.00173606054146291	0.00119761816044954	CATSPER1/IQCG/ARMC2/KLC3/MNS1/ENO4/CFAP43/CFAP221/CFAP157/SPEF2/HOATZ/CFAP54/RNASE10/CFAP58/CFAP45/CFAP97D1/SORD/CFAP47/DNAAF6/CFAP69/TTLL9/CCDC40/CCDC39/CFAP52/SLC9C1/TEKT3/NEURL1/ROPN1B/CATSPERE/ENKUR/TCTE1/CFAP206/TSSK4/CCR6/DRC7/QRICH2/NME8/SLC26A8/CELF3/TEKT2/TPPP2/ARMC12/TACR2/ROPN1L/TACR3/DEFB1/SEPTIN4/TEX101/SLC22A16/TAC4/APOB/CFAP65/SPAG6/DDX4/CACNA1I/EPPIN	56	0.430769230769231
GO:1901617	BP	GO:1901617	organic hydroxy compound biosynthetic process	95/5292	245/18903	0.000156144546196857	0.00173962434308171	0.0012000766424189	CDH3/CITED1/HRH1/ISYNA1/SREBF1/KL/PNMT/BMP2/FGF1/ALOX15B/PROX1/NR1D1/SEC14L2/IDI1/CYP7B1/ITPKA/ABCG4/GPR37/GIPC1/SPHK1/PTK2B/IMPA2/RAB38/SNCA/SLC27A2/P2RY6/APOE/CYP8B1/FAXDC2/SLC6A3/HMGCS1/ACER2/OCA2/AVPR1B/MSMO1/DDC/HMGCR/WNT5A/IMPA1/LBR/IP6K3/SLC45A2/SNAI1/TM7SF2/FGF2/QDPR/HSD3B7/PER2/DHCR7/CYP7A1/ASAH1/OSBPL1A/ITPKB/CACNA1H/ABCG1/BMP5/PRKAA2/TGFB2/ABCB11/HDC/TPH1/TH/MC1R/ALDH2/ASIP/SRD5A2/HMGC…	95	0.387755102040816
GO:0009952	BP	GO:0009952	anterior/posterior pattern specification	86/5292	218/18903	0.000158442798910581	0.00176215947657942	0.00121562246267139	HEY2/SRF/HES6/TGFBR1/RARG/GPC3/BMP2/HES2/WNT3/GBX2/PCGF2/MLLT3/PCSK6/BHLHE40/BHLHE41/LDB1/OSR1/HNF1B/BMPR1A/FZD5/CTNNB1/HOXA11/CDON/ZBTB16/TDRD6/EPB41L5/HES4/GLI3/TDRKH/LRP6/WNT5A/ARC/BASP1/TDRD10/TBX1/MEOX2/ALDH1A2/HEY1/EN1/DKK1/PBX3/NRARP/FOXA2/SHH/HES5/AXIN2/CYP26C1/TDGF1/GDF3/RIPPLY1/KAT2A/HOXB6/XRCC2/HOXC9/COBL/TDRD5/DLL1/BTG2/WT1/HEYL/NKX3-1/HOXB5/MSX2/HOXC10/FOXH1/TCF15/HOXD3/MESP2/WNT3A/P…	86	0.394495412844037
GO:0110110	BP	GO:0110110	positive regulation of animal organ morphogenesis	20/5292	34/18903	0.000161203442519553	0.00178975002588983	0.00123465575219197	BMP2/FGF1/SPRY1/CTNNB1/HOXA11/GDNF/WNT5A/NGFR/WNT11/FGF2/DKK1/SOX8/FGF10/AR/GATA5/SOX9/WNT3A/MESP1/ROBO2/WNT4	20	0.588235294117647
GO:0048592	BP	GO:0048592	eye morphogenesis	66/5292	159/18903	0.000162000107496177	0.00179547779452002	0.00123860704281032	STRA6/FJX1/ALDH1A3/RARG/COL8A1/SOX11/BAX/PRDM1/SDK1/PITX3/PROX1/MFAP2/CITED2/IHH/BCL2/AQP1/EPHB1/ROM1/COL8A2/DZANK1/FZD5/EFEMP1/VAX2/RORB/CTNNB1/NECTIN1/CDON/RARB/AQP5/GLI3/COL5A1/RP1/WNT5A/ZHX2/COL5A2/FGF2/RS1/MEIS1/PROM1/SOX8/THY1/SDK2/EPHA2/ATP8A2/NR2E3/MEGF11/USH1C/TBX2/DLL1/DIO3/TH/OLFM3/SOX9/TENM3/CRB1/SLC1A1/MYO7A/FBN2/CALB1/MFAP5/TWIST1/WNT16/VSX1/FOXL2/GNAT1/PAX6	66	0.415094339622642
GO:0007200	BP	GO:0007200	phospholipase C-activating G protein-coupled receptor signaling pathway	47/5292	105/18903	0.000172549789469351	0.00190909325892128	0.00131698446123848	ADRA1B/HRH1/C5AR2/F2R/GPR4/KISS1/TRHR/LPAR1/BICD1/TGM2/F2RL2/LPAR6/GALR2/P2RY6/OPRK1/CHGA/GPR18/CALCA/AGT/GPR83/GNA14/GRM1/GPR27/FFAR4/NMBR/ACTN2/HTR2A/PTGER3/NMUR1/GPR174/P2RY10/CASR/GNA15/ESR1/EDNRB/GPR55/AGTR1/LHCGR/DRD2/FPR2/NPR3/GRPR/CX3CR1/NMUR2/ADRA1A/CHRM1/P2RY4	47	0.447619047619048
GO:0042552	BP	GO:0042552	myelination	60/5292	142/18903	0.00017658554051174	0.00195037052085073	0.00134545950419907	RXRG/KLK6/TPPP/RARA/RARG/CTSC/ITGB4/NAB2/DEGS1/TNFRSF21/TMEM98/LPAR1/ANK2/B4GALT6/EGR2/ID4/MYRF/WASF3/B4GALT5/CMTM8/ORMDL3/DICER1/CTNNB1/GALC/NDRG1/ERBB2/TSPAN2/PLEC/CLU/MYOC/NCMAP/SH3TC2/KEL/SOX10/MAG/TLR2/CNTNAP1/HES5/TG/MALL/HGF/UGT8/KLK8/ASPA/CXCR4/SERINC5/TENM4/MARVELD1/EPB41L3/TNFRSF1B/LGI4/DHH/CNTN1/ZNF488/PTN/ABCD2/SCN8A/CST7/TNF/POU3F1	60	0.422535211267606
GO:0032330	BP	GO:0032330	regulation of chondrocyte differentiation	28/5292	54/18903	0.00017888337274187	0.0019723433942832	0.00136061745038326	MDK/LOXL2/TGFBR1/RARG/ADAMTS7/RUNX2/SOX5/IHH/EFEMP1/MBOAT2/CTNNB1/HOXA11/ZBTB16/RARB/GLI3/RFLNA/CCN2/PRKG2/PKDCC/AXIN2/ADAMTS12/CCN4/LTBP3/BMPR1B/SOX9/SCIN/NKX3-2/GDF5	28	0.518518518518518
GO:0051402	BP	GO:0051402	neuron apoptotic process	98/5292	255/18903	0.000182103680353174	0.00200439420973933	0.00138272764627258	GABRB2/PLXND1/CITED1/UNC5B/DRAXIN/GRM4/CCND1/BID/TYRO3/TRPC5/MDK/CRLF1/BCL2L11/CX3CL1/BCL2L1/BAX/F2R/PITX3/VSTM2L/TNFRSF21/MAP3K11/BCL2/FOXQ1/ERBB3/GPX1/SIGMAR1/JUN/CTNNB1/PTK2B/GDNF/TP63/PRKN/PAK3/SNCA/APOE/NFATC4/WFS1/GAPDH/PCDHGC5/FGF20/NRBP2/FAS/NGFR/CDC34/FBXW7/PPARGC1A/RASA1/MAG/CPEB4/PCSK9/HYOU1/SEMA3E/EN1/NDNF/EPHA7/PCDHGC4/LGMN/EN2/TREM2/TGFB2/HMOX1/HRAS/IL27RA/XRCC2/CIT/CCL2/BTG2/DIO3/A…	98	0.384313725490196
GO:1902106	BP	GO:1902106	negative regulation of leukocyte differentiation	48/5292	108/18903	0.000182459016782393	0.00200485466034949	0.00138304528727619	RUNX1/MDK/MAFB/RARA/TNFSF18/IHH/RC3H1/FSTL3/TNFRSF11B/CTNNB1/ANXA1/CBFB/ERBB2/FGL2/LTF/LYN/GLI3/HLA-G/FBXW7/FOXJ1/TNFAIP6/TLR3/PIAS3/NRARP/SHH/TMEM178A/IL2/HLX/TNFSF4/RUNX3/INHA/CR1/MYC/LRRC17/CLDN18/CTLA4/INHBA/GPR55/IL4/TMEM176A/TBX21/LAG3/TMEM176B/RAG2/HOXA7/C1QC/CCL3/PGLYRP1	48	0.444444444444444
GO:0007565	BP	GO:0007565	female pregnancy	76/5292	189/18903	0.000184160355590704	0.00201317175043171	0.00138878281651937	PSG1/ITGA2/TIMP1/ITGA3/RARA/PRDM1/ITGB4/OXTR/ADM/CSMD1/CITED2/IHH/BCL2/PAM/UCN/IGFBP2/STOX2/EMP2/CTSB/TEAD4/LDOC1/TEAD3/PSG4/UCP2/RECK/FOSB/DDR1/EPOR/PSG5/ARHGDIB/CRH/FBLN1/SLC2A1/FOS/CALCA/AGT/VDR/RGS2/ARG1/SPP1/ANGPT2/ITGA5/PAPPA/STC2/BSG/PGR/GJA1/AR/AGRP/CALR/SLC38A1/RLN2/GHRL/HSD11B2/CRHBP/EPYC/AMBP/CORIN/CD38/PTN/ESR1/AQP4/IGFBP5/SLC19A1/PCSK5/TRO/GJB2/IDO1/PGF/PNOC/NDP/A1CF/CNR1/PRLR/PRLHR/…	76	0.402116402116402
GO:0071706	BP	GO:0071706	tumor necrosis factor superfamily cytokine production	76/5292	189/18903	0.000184160355590704	0.00201317175043171	0.00138878281651937	LRRK2/C5AR2/NOD1/LPL/ARHGEF2/RARA/CX3CL1/AZU1/FZD5/DICER1/CLU/LTF/NFATC4/GAS6/IL37/WNT5A/AKAP12/IL33/TLR2/TLR3/GPR18/MYD88/TREM2/IL23A/CIDEA/CD47/TSPO/IL27RA/ZBTB20/PF4/TNFAIP3/BCL3/PYCARD/ERRFI1/GHRL/AXL/MC1R/MMP8/TNFRSF8/SYT11/ACP5/CCL19/ZFP36/NLRC3/PTPRC/FCGR3A/CD14/BPI/LILRA2/IL6/CD33/CYBA/OAS3/CARD9/SLAMF1/SASH3/CLEC7A/ORM1/OAS2/CHRNA7/IL4/CX3CR1/OAS1/TYROBP/CD2/GPNMB/POMC/TLR9/BTK/TWIST1/C1…	76	0.402116402116402
GO:1903555	BP	GO:1903555	regulation of tumor necrosis factor superfamily cytokine production	76/5292	189/18903	0.000184160355590704	0.00201317175043171	0.00138878281651937	LRRK2/C5AR2/NOD1/LPL/ARHGEF2/RARA/CX3CL1/AZU1/FZD5/DICER1/CLU/LTF/NFATC4/GAS6/IL37/WNT5A/AKAP12/IL33/TLR2/TLR3/GPR18/MYD88/TREM2/IL23A/CIDEA/CD47/TSPO/IL27RA/ZBTB20/PF4/TNFAIP3/BCL3/PYCARD/ERRFI1/GHRL/AXL/MC1R/MMP8/TNFRSF8/SYT11/ACP5/CCL19/ZFP36/NLRC3/PTPRC/FCGR3A/CD14/BPI/LILRA2/IL6/CD33/CYBA/OAS3/CARD9/SLAMF1/SASH3/CLEC7A/ORM1/OAS2/CHRNA7/IL4/CX3CR1/OAS1/TYROBP/CD2/GPNMB/POMC/TLR9/BTK/TWIST1/C1…	76	0.402116402116402
GO:0000578	BP	GO:0000578	embryonic axis specification	24/5292	44/18903	0.00018646695121034	0.00203490811090465	0.00140377760467493	PCSK6/FZD5/CHRDL1/CTNNB1/TDRD6/EPB41L5/TDRKH/WNT5A/BASP1/WNT7A/TDRD10/PTCH1/NRARP/TDGF1/GDF3/RIPPLY1/COBL/TDRD5/WT1/MESP2/CXXC4/MESP1/TIFAB/TBXT	24	0.545454545454545
GO:0048638	BP	GO:0048638	regulation of developmental growth	123/5292	332/18903	0.000189028123849022	0.00205878768533508	0.00142025088502355	FN1/SLIT1/GDF15/NRCAM/DRAXIN/HEY2/DUSP6/SEMA3F/TRPC5/LIMK1/AGR2/CDH4/RUNX1/SRF/SEMA4C/INSR/AGRN/FSTL4/PLXNA3/BCL2L11/TGFBR1/SEMA6B/CTTN/SYT1/GHR/RTN4R/WNT3/ZFPM2/PROX1/EPPK1/CITED2/RIMS2/ACACB/BCL2/CRABP2/TGFBR3/GLI1/FGFR2/LATS2/TTL/PLXNA4/HNF1B/BMPR1A/ADRB3/PRKN/DBN1/KCNK2/PI16/BCL11A/APOE/SLC6A3/TRIM46/SEMA4F/FGFR3/FGF20/SYT4/WNT5A/BASP1/CDKN1A/PTCH1/MAP2/YBX3/MAG/KIAA0319/CHD7/FGF2/RAI1/DUSP9/…	123	0.370481927710843
GO:0001657	BP	GO:0001657	ureteric bud development	44/5292	97/18903	0.000189879464523699	0.00205878768533508	0.00142025088502355	CITED1/SDC4/TACSTD2/CRLF1/RARA/GPC3/BMP2/FGF1/TMEM59L/BCL2/EYA1/FGFR2/OSR1/SPRY1/HNF1B/CTNNB1/HOXA11/GDNF/LAMA5/SDC1/RARB/GLI3/WNT9B/BASP1/PTCH1/FOXJ1/WNT11/FGF2/AGT/PAX8/SHH/SOX8/RET/WT1/SOX9/MYC/BMPER/FOXD1/NOG/CALB1/HOXB7/WNT6/ROBO2/WNT4	44	0.45360824742268
GO:0007269	BP	GO:0007269	neurotransmitter secretion	63/5292	151/18903	0.000189942882618874	0.00205878768533508	0.00142025088502355	SYT12/LRRK2/GRM4/BAIAP3/MCTP2/SYN1/DVL1/SYT1/SCRIB/SYT8/RIMS2/STX3/STX2/PCLO/SYP/SYT9/GIPC1/NLGN1/STX1B/NRXN1/PRKN/CSPG5/SNCA/STX11/SYT4/WNT7A/SV2A/BRSK1/SNAP25/STXBP2/UNC13C/HTR1B/NR4A1/SNCG/GRIN3A/RPH3A/MCTP1/RIMS3/CHRNB4/APBA1/ASIC1/HTR2A/ADORA2A/RIMS4/TACR2/SYT11/PRRT2/DOC2B/SYT7/DRD2/CHRNA5/CAMK2A/LIN7A/SYT5/STX19/SYN2/ADRA1A/OTOF/CHRNA3/UNC13A/ADORA2B/CNR1/P2RY4	63	0.417218543046358
GO:0099643	BP	GO:0099643	signal release from synapse	63/5292	151/18903	0.000189942882618874	0.00205878768533508	0.00142025088502355	SYT12/LRRK2/GRM4/BAIAP3/MCTP2/SYN1/DVL1/SYT1/SCRIB/SYT8/RIMS2/STX3/STX2/PCLO/SYP/SYT9/GIPC1/NLGN1/STX1B/NRXN1/PRKN/CSPG5/SNCA/STX11/SYT4/WNT7A/SV2A/BRSK1/SNAP25/STXBP2/UNC13C/HTR1B/NR4A1/SNCG/GRIN3A/RPH3A/MCTP1/RIMS3/CHRNB4/APBA1/ASIC1/HTR2A/ADORA2A/RIMS4/TACR2/SYT11/PRRT2/DOC2B/SYT7/DRD2/CHRNA5/CAMK2A/LIN7A/SYT5/STX19/SYN2/ADRA1A/OTOF/CHRNA3/UNC13A/ADORA2B/CNR1/P2RY4	63	0.417218543046358
GO:0045471	BP	GO:0045471	response to ethanol	55/5292	128/18903	0.000191766113973943	0.00207503265459114	0.00143145744708308	EPS8/CCND1/CLDN1/FYN/SREBF1/RARA/FGFR2/PRKCE/GRIN1/PTK2B/CLDN7/SLC6A3/OPRK1/TP53INP1/NTRK3/ADH6/RPS4X/FOS/ITPR2/TBXA2R/RGS4/CYP7A1/HTR1B/MYD88/RGS2/GRIN3A/KCNMB1/IL2/TYMS/TNFRSF11A/ABCB11/SLC10A1/CSF3/CRHBP/TH/CCL7/PENK/CD14/CA3/HMGCS2/CLDN18/CYP2E1/CHRNB2/GLRA1/DRD2/TBXAS1/DRD4/BGLAP/ADCYAP1R1/NQO1/S100A8/CNR1/GRIN2B/GRIN2A/TNF	55	0.429688
GO:0007584	BP	GO:0007584	response to nutrient	64/5292	154/18903	0.000193919125640391	0.00209478514944308	0.00144508366920142	CDKN2B/CCND1/ITGA2/SRF/LPL/RARA/KL/CYP1B1/RUNX2/GDAP1/POSTN/GPX1/IGFBP2/GIPR/TNFRSF11B/SHANK2/ALPL/COL1A1/MTHFR/GAS6/CYP26A1/KANK2/ABCG5/ALDH1A2/BRIP1/TFRC/PHEX/TBXA2R/SLC16A1/XBP1/VDR/FOXA2/F7/ARG1/PPARG/CCL28/SPP1/HMOX1/STC2/TSPO/CYP24A1/TYMS/FOLR1/A2M/GCGR/MAP1B/PENK/LIPG/CASR/STAT1/SLC6A4/HMGCS2/ABCG8/F5/CYP26B1/MN1/LTA/SLC34A1/BGLAP/BCHE/NQO1/CNR1/IL1A/ASCL1	64	0.415584415584416
GO:0043547	BP	GO:0043547	positive regulation of GTPase activity	107/5292	283/18903	0.000198469436513681	0.00214032385582629	0.00147649846175351	GRHL3/NGEF/ABR/TIAM1/RASGRF1/TBC1D2/RAPGEF5/SIPA1L2/AGRN/ARAP2/TBC1D4/MAP4K4/DOCK9/DOCK6/CX3CL1/F2R/RCC2/RTN4R/SCRIB/ARHGAP6/CCL20/GARNL3/ITGA6/CCL17/ARAP3/SRGAP2/PRTN3/TGM2/RAPGEFL1/CCL13/SYDE2/MTSS2/CCL26/ARAP1/RAP1GAP2/ARHGAP24/PTK2B/CORO1C/RGS16/ERBB2/ARHGAP27/RGL3/RALGAPA1/MYO9A/PKP4/RAPGEF3/RGS9/RALGPS1/CCL21/WNT5A/NTRK3/PLXNB1/FOXJ1/RASA1/RAP1GAP/TIAM2/RGS11/ARHGEF15/TBC1D7/RASGRP2/WNT11/M…	107	0.378091872791519
GO:0120254	BP	GO:0120254	olefinic compound metabolic process	66/5292	160/18903	0.000201156232200941	0.00216564664128791	0.0014939673385684	CYP2S1/ALDH1A3/RDH5/DHRS3/BMP2/CYP1B1/AWAT2/ALOX15B/ADM/ALOX5/GPX1/ADH1C/ADH1B/ELOVL5/STARD3/AKR1C2/SDR16C5/EGR1/GPX4/GRIN1/ALOX12B/ALDH1A1/ADH6/DAGLA/FAAH2/AKR1C1/ALDH1A2/ABCA4/PLA2G10/LHB/FAAH/CYP2J2/RDH12/PLB1/BCO1/CACNA1H/CYP17A1/BMP5/GSTA1/ALDH8A1/SCNN1B/BCO2/HSD11B2/CYP3A7/CYP4Z1/ELOVL3/SRD5A2/ELOVL2/EDNRB/CYP2E1/PLA2G2F/DGAT2/HSD17B6/TBXAS1/CYP1A2/DKKL1/CYP4F12/CYP4A22/SDR9C7/CYP3A4/CYP2F1…	66	0.4125
GO:0048709	BP	GO:0048709	oligodendrocyte differentiation	45/5292	100/18903	0.000202378964008493	0.00217514869720053	0.00150052231430269	MDK/TPPP/SOX11/TRPC4/TNFRSF21/CNP/TMEM98/LPAR1/B4GALT6/ID4/MYRF/WASF3/B4GALT5/CTNNB1/ERBB2/TSPAN2/CLU/LYN/GLI3/SOX10/IL33/MAG/TLR2/NKX2-1/CNTNAP1/CDKN2C/SHH/HES5/SOX8/ASPA/CXCR4/TENM4/PRDM8/SOX9/TNFRSF1B/CNTN1/ZNF488/PTN/DUSP15/ZNF365/OLIG1/DLX2/TP73/ASCL1/PAX6	45	0.45
GO:0009581	BP	GO:0009581	detection of external stimulus	58/5292	137/18903	0.000210817414511201	0.00226204256006565	0.00156046588522862	ADORA1/ITGA2/FYN/CDH2/COL11A1/PDZD7/PKDREJ/EPHB1/ELOVL4/HPN/KCNA1/ROM1/ADGRV1/CTNNB1/NR2F6/RRH/OPN5/PIEZO2/RP1/KIT/NGFR/CNGB1/ABCA4/CALCA/RS1/TRPM8/WHRN/PKD1L1/CXCL12/PHF24/KCNQ1/PKD1/HTR2A/ATP8A2/GUCY2D/TRPM3/NR2E3/CXCR4/GRM6/GRK7/SEMA5B/DRGX/CHRNA10/MMP24/GRK1/CRB1/RGS9BP/OPN4/PKD2L1/STRC/PDC/ASIC2/SERPINE2/PRPH2/TMC1/TNF/SAG/GNAT1	58	0.423357664233577
GO:0048545	BP	GO:0048545	response to steroid hormone	125/5292	339/18903	0.000211645057840608	0.00226711917067117	0.00156396797568542	RXRG/CCND1/CLDN1/MDK/PPP1R9B/SMARCA4/TGFB1/SREBF1/BCL2L11/PMEPA1/LMO3/CYP1B1/SSTR3/GHR/TFPI/OXTR/ADTRP/ADM/NR1D1/BCL2/PAQR7/PAM/AQP1/CRY2/SRC/CYP7B1/UCN/IGFBP2/ZFP36L2/ALPL/COL1A1/PTPRU/KLF9/TRIM63/CNGA3/ZFP36L1/ENG/IDH1/TP63/ANXA1/ESRRG/SDC1/WBP2/ACVR1/ESR2/AVPR1A/NR3C2/PFKFB1/APOA2/NTRK3/SRARP/CCN2/SOX10/FOSB/CRY1/KANK2/PCSK1/NPC1/IL1RN/TLR2/FOS/NR4A3/YWHAH/GPR83/HTR1B/ACR/STK39/AXIN2/WNT7B/SST…	125	0.368731563421829
GO:1903053	BP	GO:1903053	regulation of extracellular matrix organization	29/5292	57/18903	0.000212194436974592	0.00226920305092394	0.00156540553663178	DPP4/RUNX1/TGFB1/NID1/BMP2/ADTRP/TNFRSF1A/TNXB/LAMC1/MELTF/PRDM5/DDR1/ANTXR1/PHLDB2/LAMA2/COLGALT1/AGT/FAP/ZNF469/CARMIL2/SOX9/TNFRSF1B/TCF15/IL6/ANGPTL7/AEBP1/DDR2/LAMA1/PDPN	29	0.508771929824561
GO:0030111	BP	GO:0030111	regulation of Wnt signaling pathway	124/5292	336/18903	0.000214857928953098	0.00229385051027556	0.00158240854097607	LRP4/CDH3/SCEL/LRRK2/CITED1/DRAXIN/TIAM1/MDK/GPRC5B/SHISA6/MDFI/ITGA3/SMARCA4/TGFB1/SOX4/CDH2/GPC3/BMP2/TLE1/CSNK1A1L/TLE4/WNT3/WWOX/TBL1X/DAB2IP/MAD2L2/LZTS2/IGFBP6/LBX2/MLLT3/AXIN1/SRC/TMEM170B/RSPO4/IGFBP2/GLI1/FGFR2/CSNK1E/LATS2/JRK/INVS/COL1A1/NXN/PLEKHA4/AMFR/PTPRU/HNF1B/PTK7/GRB10/EGR1/CTNNB1/NFATC1/PRKN/APCDD1L/DEPDC1B/CTHRC1/PRICKLE1/APOE/GLI3/NFATC4/DIXDC1/RECK/WNT5A/NKD2/KLF15/SOX10/LM…	124	0.369047619047619
GO:0060048	BP	GO:0060048	cardiac muscle contraction	59/5292	140/18903	0.000216593449109974	0.00230852517843047	0.00159253183371912	HCN4/KCNJ2/ADORA1/SCN1B/ADRA1B/PDE5A/TNNI1/RYR2/PPP1R13L/GJC1/ANK2/UCN/CACNA2D1/GJA5/PRKACA/DMD/NOS1AP/FLNA/KCNN2/CHGA/PKP2/CCN2/DSC2/CAMK2D/CACNA1D/CACNA1C/TNNI3/BIN1/GSTO1/RGS2/SCN3B/KCNQ1/ATP1A1/DSP/GJA1/GSN/CXCR4/PDE4D/PDE4B/SGCD/SNTA1/TNNT2/MAP2K6/KCND3/MYL2/SCN2B/KCNE3/FGF13/ABCC9/KCNE5/NOS1/KCNJ5/CTNNA3/KCNJ3/PLN/CASQ2/ADRA1A/SCN5A/MYL4	59	0.421428571428571
GO:0009636	BP	GO:0009636	response to toxic substance	96/5292	250/18903	0.000217838024867263	0.00231792706992704	0.00159901771121587	CLDN1/ABTB2/SRF/SLC6A1/PON2/CYP1B1/BAX/PXDN/IPCEF1/CNP/DHRS2/ADH5/BCL2/INHBB/GPX1/SLC6A14/TXNL1/HP/HBB/AHR/NXN/SLC22A18/FBLN5/SLC47A1/GPX4/NOS3/PRKN/SDC1/HBA2/APOE/LYN/CERS1/ALDH1A1/MTARC2/DDC/TP53INP1/ATP7B/MT1A/TLR2/MGST1/FOS/SESN2/INMT/BRIP1/HBA1/SLC18A2/GSTO1/RDH12/GSTM3/ARG1/SOD3/GSTA1/MT1M/TYMS/ABCG2/SELENOW/S100A9/TPO/SRXN1/TH/MAP1B/MTARC1/TXNDC17/PENK/GPX3/CCL4/NEFL/SLC6A4/SCN2B/PDGFRB/AL…	96	0.384
GO:0072677	BP	GO:0072677	eosinophil migration	15/5292	23/18903	0.00021961524702517	0.00233295598791688	0.00160938538255375	HRH1/LGALS3/CX3CL1/CCL13/DAPK2/CCL26/CCL21/SCG2/CCL2/CCL7/CCL4/IL4/CCL24/CCL3/CCL5	15	0.652173913043478
GO:0055123	BP	GO:0055123	digestive system development	60/5292	143/18903	0.000222074212737582	0.00235516515830321	0.00162470633775544	STRA6/EPHB3/AGR2/INSR/SOX11/PRDM1/OXTR/IHH/BCL2/SRC/GLI1/FGFR2/HIP1R/PDGFC/HNF1B/FZD5/SPDEF/CTNNB1/TP63/RARB/EPB41L5/DNAAF1/PYY/GLI3/WNT5A/KIT/SOX10/HOXA13/CXCL8/WNT11/CCDC40/ALDH1A2/CCDC39/PKDCC/COL3A1/SHH/DACT1/KCNQ1/PKD1/TGFB2/HLX/FOXL1/PTK6/FGF10/TYMS/COBL/TBX2/RET/GATA5/PDGFRA/SOX9/HMGCS2/CLDN18/EDNRB/CPS1/PCSK5/NKX3-2/NPY/TNF/ASCL1	60	0.41958041958042
GO:0002366	BP	GO:0002366	leukocyte activation involved in immune response	110/5292	293/18903	0.000224056892287845	0.00237225799036551	0.00163649779640704	LGALS3/RAB27A/DYSF/MDK/TGFB1/SHLD2/RARA/SLC15A4/CD177/ICAM1/MAD2L2/TNFSF18/TMEM98/RC3H1/IFNE/STAT6/LGALS1/GAB2/PRKCE/PTK2B/ANXA1/RAB44/SNX4/FGL2/LYN/SUCNR1/RIF1/PAXIP1/KIT/GPR183/CHGA/FER1L5/IL33/S100A13/STXBP2/ITM2A/IRF8/IFNA1/NR4A3/TFRC/VAMP8/MILR1/SHB/XBP1/MYD88/RORC/BLK/TREM2/IL23A/PLCL2/CCR6/IL2/CD19/HLX/CD40LG/HMOX1/IL27RA/SCNN1B/TNFSF4/AICDA/BCL3/IL18R1/ADGRE2/CDH17/DLL1/ENPP3/LY9/CD28/PYC…	110	0.37542662116041
GO:0010543	BP	GO:0010543	regulation of platelet activation	27/5292	52/18903	0.000225478150330571	0.00237969475923299	0.00164162803768495	MMRN1/PDGFA/EMILIN2/PRKCQ/ADAMTS18/PDGFB/NOS3/APOE/GP5/LYN/FLNA/HRG/TEC/GP1BA/BLK/PRKG1/PRKCA/CTSG/PDGFRA/GP6/IL6/TXK/FCER1G/SELP/PDPN/SERPINE2/PLEK	27	0.519230769230769
GO:0050795	BP	GO:0050795	regulation of behavior	35/5292	73/18903	0.000225503522141547	0.00237969475923299	0.00164162803768495	STRA6/ADORA1/CSF2/DLG4/NMU/MDK/RETN/RELN/NR1D1/QRFP/UCN/NLGN1/HTR1D/APOE/OPRK1/CRH/NR4A3/HTR1B/RXFP4/AGRP/RAG1/ADORA2A/GHRL/MC1R/PENK/TACR3/CHRNB2/GPR171/DRD2/KCNA2/MC4R/GRPR/NPY/CNR1/CCL3	35	0.479452054794521
GO:1901890	BP	GO:1901890	positive regulation of cell junction assembly	47/5292	106/18903	0.000226653263398502	0.00238788734667779	0.00164727967901348	EPHB3/CLDN1/SDC4/AMIGO2/IL1RAP/AGRN/CBLN1/MAP4K4/SLITRK4/OXTR/EPHB1/NLGN1/NRXN1/FLRT2/EPB41L5/LRRTM2/MYOC/SLITRK5/HRG/WNT7A/FLRT3/NLGN3/SRPX2/ST8SIA2/SYNDIG1/NLGN2/AGT/ADGRB3/S100A10/THY1/CLSTN2/EPHA2/IL1RAPL1/GHRL/SLITRK3/THBS2/CBLN2/IRX3/SLITRK2/EFNA5/LRRC4B/ASIC2/LRRN3/GRID2/CUX2/SLITRK6/WNT4	47	0.443396226415094
GO:0045216	BP	GO:0045216	cell-cell junction organization	82/5292	208/18903	0.000227817587309067	0.00239538969178238	0.00165245515793753	CLDN16/CDH6/CLDN10/CDHR3/CLDN1/CDH24/SRF/INAVA/TGFB1/GJA4/CLDN2/TGFBR1/LSR/CDH2/PERP/CLDN9/F2R/CD177/CDH22/GJC1/ANK2/PRTN3/SRC/APLNR/CCM2/MICALL2/GJA5/MYO1C/PRKACA/FZD5/EFNB2/CTNNB1/NECTIN1/RHOC/CDH8/PLEC/SVEP1/CLDN7/FLNA/PKP4/EPHA4/GRHL1/PKP2/FRMPD2/MTSS1/WNT11/CDH11/SNAI1/CAMSAP3/NLGN2/AGT/CNTNAP1/WHRN/MPP7/NPHS1/TGFB2/UGT8/EPHA2/PKP3/DSP/GJA1/GJB6/HEG1/CLDN20/PRKCA/CLDN11/PKP1/CLDN8/EPB41L3/CL…	82	0.394230769230769
GO:0030203	BP	GO:0030203	glycosaminoglycan metabolic process	53/5292	123/18903	0.000228114514823373	0.00239538969178238	0.00165245515793753	B3GNT3/B3GNT7/LYVE1/CHST2/B3GAT1/TGFB1/CD44/STAB2/HPSE2/CSGALNACT1/GALNT5/HYAL2/CHST6/AP2A1/CHPF2/HS6ST2/SPOCK2/DSEL/PDGFB/SLC10A7/SPOCK3/CHST11/FUCA1/TNFAIP6/HPSE/DCN/FGF2/HS3ST6/PXYLP1/NDNF/EDNRA/CSGALNACT2/CHST15/CHST7/BGN/CHST9/CHST13/ITIH3/SMPD3/UST/CEMIP/EGFLAM/B3GNT4/ITIH2/PDGFRB/EDNRB/HS3ST2/HAS3/ST3GAL6/ITIH4/HYAL4/EGF/PGLYRP1	53	0.430894308943089
GO:0050919	BP	GO:0050919	negative chemotaxis	25/5292	47/18903	0.000233603811828871	0.0024435274863962	0.00168566292670861	DPP4/SLIT1/SEMA3F/NRP2/SEMA4C/PDGFA/PLXNA3/SEMA6B/PLXNA4/FLRT2/SEMA4F/WNT5A/FLRT3/SEMA3E/EPHA7/NTN1/SEMA6A/SEMA3D/SEMA5A/SEMA5B/SEMA6D/EFNA5/NRG3/APOA1/ROBO2	25	0.531914893617021
GO:0002714	BP	GO:0002714	positive regulation of B cell mediated immunity	23/5292	42/18903	0.000233845007298588	0.0024435274863962	0.00168566292670861	TGFB1/SHLD2/MAD2L2/STAT6/RIF1/PAXIP1/TFRC/FCER2/TREM2/C3/IL2/TNFSF4/CD28/CD226/PTPRC/CD40/IL4/FCGR1A/TBX21/LTA/BTK/XCL1/TNF	23	0.547619047619048
GO:0002891	BP	GO:0002891	positive regulation of immunoglobulin mediated immune response	23/5292	42/18903	0.000233845007298588	0.0024435274863962	0.00168566292670861	TGFB1/SHLD2/MAD2L2/STAT6/RIF1/PAXIP1/TFRC/FCER2/TREM2/C3/IL2/TNFSF4/CD28/CD226/PTPRC/CD40/IL4/FCGR1A/TBX21/LTA/BTK/XCL1/TNF	23	0.547619047619048
GO:0003231	BP	GO:0003231	cardiac ventricle development	54/5292	126/18903	0.000236310447875488	0.00246526152392128	0.00170065611238288	STRA6/HEY2/TGFB1/SOX4/TGFBR1/TNNI1/SOX11/PRDM1/COL11A1/ZFPM2/PROX1/RYR2/CITED2/PPP1R13L/TGFBR3/APLNR/FGFR2/GJA5/MDM2/PTK7/BMPR1A/ENG/SMARCD3/CCN1/NOS3/ACVR1/SUFU/KCNK2/DLL4/WNT5A/PKP2/HOXA13/WNT11/CHD7/HEY1/LRP2/PAX8/TNNI3/EDNRA/NPY5R/TGFB2/DSP/HEG1/HEYL/SALL4/TNNT2/MYL2/FOXH1/HAND2/NOG/MESP1/DAND5/SCN5A/ROBO2	54	0.428571428571429
GO:1903510	BP	GO:1903510	mucopolysaccharide metabolic process	43/5292	95/18903	0.000236860764194086	0.00246697815475763	0.00170184032699711	B3GNT3/B3GNT7/LYVE1/CHST2/TGFB1/CD44/STAB2/CSGALNACT1/HYAL2/CHST6/AP2A1/CHPF2/SPOCK2/DSEL/PDGFB/SLC10A7/SPOCK3/CHST11/TNFAIP6/HPSE/DCN/FGF2/NDNF/EDNRA/CSGALNACT2/CHST15/CHST7/BGN/CHST9/CHST13/ITIH3/SMPD3/UST/CEMIP/EGFLAM/B3GNT4/ITIH2/EDNRB/HAS3/ST3GAL6/ITIH4/HYAL4/EGF	43	0.452631578947368
GO:0021675	BP	GO:0021675	nerve development	39/5292	84/18903	0.000237853322410729	0.00247328779970181	0.00170619302391676	GABRB2/ECE1/SEMA3F/NRP2/MAFB/PLXNA3/LRIG1/CITED2/LPAR1/ERBB3/EPHB1/EGR2/PLXNA4/DICER1/CTNNB1/GLI3/NGFR/TBX1/CNGB1/CHD7/NAV2/TCIRG1/EDNRA/NRTN/ACKR3/ATOH7/DRGX/RET/HOXD3/RNF165/CHRNB2/KCNA2/NTF4/SERPINE2/SLITRK6/NTF3/GABRA5/TIFAB/NPTX1	39	0.464285714285714
GO:0007202	BP	GO:0007202	activation of phospholipase C activity	18/5292	30/18903	0.000242666206186102	0.00251923764376644	0.00173789143903957	ARHGAP6/LPAR1/P2RY6/AVPR1A/AVPR1B/AGT/EDNRA/HTR2A/ITK/NMUR1/GNA15/SELE/TXK/GPR55/RASGRP4/S1PR4/ADRA1A/ADCYAP1R1	18	0.6
GO:0070482	BP	GO:0070482	response to oxygen levels	124/5292	337/18903	0.000247333447158086	0.00256352900255423	0.00176844575115506	PLEKHN1/DPP4/ADORA1/RYR1/ITGA2/PLAU/SRF/E2F1/PDGFA/LOXL2/MPL/BMP2/ACTN4/GUCY1B1/ADAM15/OXTR/PML/ADM/VASN/RYR2/CITED2/BCL2/PAM/LPAR1/WTIP/AQP1/DDAH1/TGFBR3/SRC/ATP6AP1/ITPR1/MDM2/COL1A1/ZFP36L1/EGR1/PRKCE/AGTRAP/MTHFR/PTK2B/NDRG1/PLK3/KCNK2/ERO1A/NOX1/VEGFD/PDLIM1/HK2/MMP14/EPHA4/UCP2/ANGPTL4/FAS/CCN2/CRYAB/CPEB4/TLR2/SLC2A1/FOS/LONP1/BRIP1/ITPR2/HIF3A/TFRC/PMAIP1/HYOU1/SLC39A12/NDNF/CD24/FOXO1/CX…	124	0.367952522255193
GO:0060349	BP	GO:0060349	bone morphogenesis	44/5292	98/18903	0.000252083743999651	0.00260853647714849	0.00179949407443798	COL13A1/COMP/RARA/MMP16/RARG/DHRS3/MMP13/GHR/NAB2/RUNX2/CITED2/IHH/SERPINH1/FGFR2/ALPL/COL1A1/HOXA11/RARB/LTF/GLI3/MMP14/FGFR3/COL27A1/COL2A1/ACTN3/COL3A1/RAB23/DLX5/AXIN2/ATG9B/LTBP3/SMPD3/BMPR1B/TMEM119/OSR2/ACP5/SCX/SOX9/FREM1/MSX2/PAPPA2/CYP26B1/TWIST1/TIFAB	44	0.448979591836735
GO:0002263	BP	GO:0002263	cell activation involved in immune response	111/5292	297/18903	0.000257344567603074	0.00265867287531771	0.00183408057618312	LGALS3/RAB27A/DYSF/MDK/TGFB1/SHLD2/RARA/SLC15A4/TCIM/CD177/ICAM1/MAD2L2/TNFSF18/TMEM98/RC3H1/IFNE/STAT6/LGALS1/GAB2/PRKCE/PTK2B/ANXA1/RAB44/SNX4/FGL2/LYN/SUCNR1/RIF1/PAXIP1/KIT/GPR183/CHGA/FER1L5/IL33/S100A13/STXBP2/ITM2A/IRF8/IFNA1/NR4A3/TFRC/VAMP8/MILR1/SHB/XBP1/MYD88/RORC/BLK/TREM2/IL23A/PLCL2/CCR6/IL2/CD19/HLX/CD40LG/HMOX1/IL27RA/SCNN1B/TNFSF4/AICDA/BCL3/IL18R1/ADGRE2/CDH17/DLL1/ENPP3/LY9/CD2…	111	0.373737373737374
GO:1901214	BP	GO:1901214	regulation of neuron death	120/5292	325/18903	0.000262852233318188	0.0027111936001126	0.00187031190125047	GABRB2/LRRK2/PLXND1/CITED1/ADORA1/UNC5B/DRAXIN/GRM4/CCND1/TYRO3/MDK/FYN/CRLF1/BCL2L11/CX3CL1/BCL2L1/BAX/F2R/GHR/PITX3/VSTM2L/ELK1/MAP3K11/BCL2/FOXQ1/ERBB3/EPHB1/SIGMAR1/JUN/UCN/EFNB2/EGR1/CTNNB1/PTK2B/GDNF/PRKN/PAK3/SNCA/RILPL1/APOE/CLU/NFATC4/WFS1/PCDHGC5/FGF20/NRBP2/WNT5A/CHGA/CDC34/FBXW7/PPARGC1A/RASA1/MAG/CPEB4/PCSK9/FOS/ST8SIA2/NR4A3/HYOU1/SEMA3E/EN1/NDNF/DKK1/MAP3K5/EPHA7/PCDHGC4/SNCG/LGMN/…	120	0.369230769230769
GO:0003229	BP	GO:0003229	ventricular cardiac muscle tissue development	28/5292	55/18903	0.000267684231745041	0.00274773782024003	0.00189552186405925	HEY2/ADAMTS9/TGFB1/TGFBR1/TNNI1/COL11A1/ZFPM2/PROX1/RYR2/PPP1R13L/TGFBR3/FGFR2/BMPR1A/ENG/DLL4/PKP2/CHD7/LRP2/TNNI3/EDNRA/TGFB2/DSP/HEG1/TNNT2/MYL2/FOXH1/IRX3/NOG	28	0.509090909090909
GO:0043616	BP	GO:0043616	keratinocyte proliferation	28/5292	55/18903	0.000267684231745041	0.00274773782024003	0.00189552186405925	CDH3/LRG1/MDK/SFN/CDH13/CD109/EPPK1/EREG/FGFR2/KLF9/TGM1/EFNB2/SDR16C5/ZFP36L1/PRKD1/TP63/PTCH1/BCL11B/PTPRK/VDR/FERMT1/KLK8/FGF10/ZFP36/FGF7/AREG/WNT16/KRT2	28	0.509090909090909
GO:0072132	BP	GO:0072132	mesenchyme morphogenesis	28/5292	55/18903	0.000267684231745041	0.00274773782024003	0.00189552186405925	HEY2/TGFBR1/BMP2/TMEM100/APLNR/MDM2/OSR1/BMPR1A/ENG/NOS3/ACVR1/WNT5A/WNT11/SNAI1/HEY1/BMP5/TGFB2/TBX2/GATA5/HEYL/ACTA2/SOX9/MYC/MSX2/WNT3A/NOG/TWIST1/ROBO2	28	0.509090909090909
GO:0097191	BP	GO:0097191	extrinsic apoptotic signaling pathway	87/5292	224/18903	0.00027029300340118	0.00277007012299767	0.00191092776190004	UNC5B/CSF2/TNFRSF10C/BID/TNFRSF10B/LGALS3/TGFB1/ARHGEF2/BCL2L11/TGFBR1/CX3CL1/BCL2L1/BAX/SH3RF1/CTTN/HYAL2/BLOC1S2/WWOX/PML/DAB2IP/ICAM1/TNFRSF1A/PEA15/ITGA6/BCL2/STRADB/ERBB3/EYA1/GPX1/MLLT11/SRC/DEPTOR/HTT/TNFRSF12A/G0S2/BEX3/NOS3/GDNF/SGK3/ACVR1/TNFRSF10A/SRPX/FGFR3/FAS/IL33/SGPP1/PAK5/TLR3/CD70/PMAIP1/AGT/COL2A1/HGF/EYA2/BMP5/IL2/TGFB2/HMOX1/SCG2/FGF10/BMPR1B/PF4/AR/TNFAIP3/BCL2L10/RET/PYCARD…	87	0.388392857142857
GO:0071346	BP	GO:0071346	cellular response to interferon-gamma	51/5292	118/18903	0.000271219165550967	0.0027751145019175	0.00191440761738796	CLDN1/CX3CL1/CCL20/CCL17/CCL13/CCL26/MYO1C/PARP14/PARP9/GBP1/CD58/GAPDH/CCL21/WNT5A/TLR2/IRF8/TLR3/GBP3/TDGF1/ARG1/PPARG/NOS2/CD47/GSN/CCL2/CCL7/CCL19/CCL18/CCL4/STAT1/DAPK1/AQP4/TXK/MRC1/CCL14/CCL3L3/CCL22/GBP2/CCL16/CCL24/XCL2/HCK/WAS/IFNG/GBP6/CCL3/XCL1/TNF/CCL5/IL12B/GBP5	51	0.432203389830508
GO:0045667	BP	GO:0045667	regulation of osteoblast differentiation	59/5292	141/18903	0.000271908662343141	0.00277772507297825	0.00191620851501615	CITED1/PDLIM7/BMP2/SOX11/RUNX2/ZHX3/GLI1/FGFR2/PRKACA/BMPR1A/CLIC1/PRKD1/RORB/TOB1/CTNNB1/CCN1/RANBP3L/TP63/FAM20C/TMEM53/ACVR1/SUFU/CTHRC1/LTF/NOCT/GLI3/PTCH1/TNFAIP6/SCUBE3/FGF2/TCIRG1/ID3/GDF10/HEMGN/AXIN2/WNT7B/PPARG/HGF/CCN4/JUND/FFAR4/BMPR1B/TMEM119/RASSF2/SOX9/MSX2/IL6/HAND2/IGFBP5/AREG/TWIST2/DDR2/NOG/FBN2/WNT10B/TWIST1/TNF/SMOC1/WNT4	59	0.418439716312057
GO:0086001	BP	GO:0086001	cardiac muscle cell action potential	37/5292	79/18903	0.000273860412034504	0.00279320149116531	0.00192688489353917	HCN4/KCNJ2/SCN1B/RYR2/GJC1/ANK2/SLMAP/CACNA2D1/GJA5/DMD/NOS1AP/FLNA/KCNN2/ANK3/PKP2/DSC2/CAMK2D/CACNA1D/CACNA1C/HCN2/BIN1/SCN3B/KCNQ1/ATP1A1/DSP/GJA1/SNTA1/KCND3/SCN2B/KCNE3/FGF13/KCNE5/KCNJ5/CTNNA3/KCNJ3/TBX18/SCN5A	37	0.468354430379747
GO:0035137	BP	GO:0035137	hindlimb morphogenesis	20/5292	35/18903	0.000277470590081814	0.0028255165980465	0.00194917741038029	RARG/GPC3/WNT3/OSR1/BMPR1A/CTNNB1/ZBTB16/TP63/RARB/WNT7A/PTCH1/CHD7/SHH/OSR2/MSX2/HOXD9/RSPO2/HOXD10/GDF5/TWIST1	20	0.571428571428571
GO:0032355	BP	GO:0032355	response to estradiol	52/5292	121/18903	0.000281365204372612	0.00285730365208866	0.001971105650945	CCND1/ITGA2/PPP1R9B/PDGFA/TGFB1/SLC6A1/RARA/BCL2L11/CYP1B1/SSTR3/OXTR/IHH/PAM/GPX1/UCN/IGFBP2/COL1A1/GPX4/CTNNB1/ANXA1/NRIP1/ESR2/WNT7A/CCN2/PTCH1/CRYAB/ALDH1A2/AGT/PTGFR/F7/FOXA1/FGF10/CALR/CRHBP/TH/MAP1B/PENK/TACR3/MSX2/DHH/SSTR2/CD38/ESR1/SLC6A4/PDGFRB/AQP4/AREG/GJB2/APOB/SLC34A1/ADCYAP1R1/NQO1	52	0.429752066115702
GO:0003333	BP	GO:0003333	amino acid transmembrane transport	46/5292	104/18903	0.00028148573898606	0.00285730365208866	0.001971105650945	SLC6A20/SLC6A1/SLC15A4/SFXN3/SLC7A4/SLC17A7/SLC22A4/SLC6A14/ARL6IP5/SLC1A7/SLC66A1/SLC7A6/SLC1A5/SLC47A1/SLC6A15/PRAF2/SLC38A11/LRRC8A/SFXN2/SLC25A15/SLC7A2/PER2/AGT/SLC1A4/RGS4/RGS2/SLC16A2/ARG1/GRM1/SLC6A6/GFAP/SLC38A1/SLC7A9/LRRC8E/SLC1A2/SLC1A1/SLC7A3/SLC25A2/SLC11A1/SLC6A12/SLC7A14/SLC38A5/SLC7A5/SLC1A6/SLC6A11/TNF	46	0.442307692307692
GO:0021885	BP	GO:0021885	forebrain cell migration	31/5292	63/18903	0.000283028735050506	0.00286387462127846	0.00197563862191318	LRRK2/BMERB1/TYRO3/SRF/MBOAT7/RELN/DAB2IP/SRGAP2/CTNNB1/ADGRG1/GLI3/SYNE2/CCDC141/DIXDC1/NKX2-1/COL3A1/SRGAP2C/CXCL12/DAB1/ARX/CXCR4/LHX6/AXL/LRP8/MDGA1/FGF13/DRD2/CDK5R1/NRG3/HTR6/TNR	31	0.492063492063492
GO:0070542	BP	GO:0070542	response to fatty acid	31/5292	63/18903	0.000283028735050506	0.00286387462127846	0.00197563862191318	CLDN1/E2F1/LPL/PPP5C/SREBF1/PID1/SRC/GIPR/AKR1C2/IRS1/UCP2/SCD/CCN2/AKR1C1/PCSK1/TLR2/ID3/FOXO1/PDK3/FFAR1/SOX9/PLAT/HMGCS2/GLDC/OR51E2/CPS1/DGAT2/TBXAS1/LDLR/UCP1/PON1	31	0.492063492063492
GO:0003208	BP	GO:0003208	cardiac ventricle morphogenesis	34/5292	71/18903	0.000283664267239578	0.00286577091468737	0.00197694677642151	HEY2/TGFB1/SOX4/TGFBR1/TNNI1/SOX11/COL11A1/ZFPM2/PROX1/RYR2/PPP1R13L/TGFBR3/FGFR2/BMPR1A/ENG/SMARCD3/DLL4/PKP2/CHD7/HEY1/LRP2/TNNI3/EDNRA/NPY5R/TGFB2/DSP/HEG1/HEYL/TNNT2/MYL2/FOXH1/HAND2/NOG/MESP1	34	0.47887323943662
GO:0032964	BP	GO:0032964	collagen biosynthetic process	26/5292	50/18903	0.000284322539946956	0.00286789060403909	0.00197840904020869	ITGA2/RUNX1/TGFB1/F2R/P3H3/IHH/SERPINH1/UCN/COL1A1/TRAM2/ENG/COL5A1/CCN2/CYP7A1/ARG1/SERPINB7/ADAMTS3/ERRFI1/SCX/IL6/PDGFRB/CREB3L1/INHBA/DDR2/RCN3/WNT4	26	0.52
GO:0003352	BP	GO:0003352	regulation of cilium movement	22/5292	40/18903	0.000293222729596451	0.0029383910001875	0.00202704360837592	CATSPER1/CFAP43/DNAAF1/RNASE10/DRC1/CFAP45/CFAP69/CCDC40/TTLL6/CCDC39/CCDC65/RSPH4A/GAS2L2/CFAP206/CCR6/TPPP2/TACR2/TACR3/DEFB1/TEX101/TAC4/EPPIN	22	0.55
GO:0009309	BP	GO:0009309	amine biosynthetic process	22/5292	40/18903	0.000293222729596451	0.0029383910001875	0.00202704360837592	KL/PNMT/AMD1/GPR37/SNCA/SLC6A3/DDC/OAZ3/SMOX/TGFB2/SRM/AANAT/AZIN2/HDC/PAOX/TH/ALDH2/HAND2/SULT1A2/INSM1/NR4A2/PAH	22	0.55
GO:0045823	BP	GO:0045823	positive regulation of heart contraction	22/5292	40/18903	0.000293222729596451	0.0029383910001875	0.00202704360837592	HEY2/ADRA1B/APLN/ADM/RYR2/UCN/AVPR1A/CHGA/CCN2/RGS4/RGS2/SCN3B/KCNQ1/ATP1A1/TGFB2/PDE4D/TACR3/SLC1A1/ADM2/EDN2/ADRA1A/EDN3	22	0.55
GO:0030517	BP	GO:0030517	negative regulation of axon extension	24/5292	45/18903	0.000294068841301016	0.0029383910001875	0.00202704360837592	SLIT1/DRAXIN/SEMA3F/SEMA4C/PLXNA3/SEMA6B/RTN4R/WNT3/TRIM46/SEMA4F/WNT5A/MAP2/MAG/KIAA0319/SEMA3E/NTN1/SEMA6A/SEMA3D/SEMA5A/SEMA5B/SEMA6D/WNT3A/MT3/TNR	24	0.533333333333333
GO:0031295	BP	GO:0031295	T cell costimulation	24/5292	45/18903	0.000294068841301016	0.0029383910001875	0.00202704360837592	DPP4/FYN/SRC/EFNB1/LGALS1/MAP3K8/EFNB2/LYN/CCL21/EFNB3/CD24/TNFRSF13C/CCR7/CD40LG/TNFSF4/CD28/ICOS/CCL19/LCK/CD3E/TMIGD2/CD5/KLRK1/KLRC4-KLRK1	24	0.533333333333333
GO:0042551	BP	GO:0042551	neuron maturation	24/5292	45/18903	0.000294068841301016	0.0029383910001875	0.00202704360837592	LRRK2/NRCAM/C1QL1/AGRN/CX3CL1/GLDN/BCL2/B4GALT6/B4GALT5/BCL11A/MYOC/FARP2/CLN5/MTCH1/ADGRB3/EDNRA/C3/RET/RAC3/LGI4/EDNRB/RND1/NR4A2/VSX1	24	0.533333333333333
GO:0007214	BP	GO:0007214	gamma-aminobutyric acid signaling pathway	17/5292	28/18903	0.000296136827887641	0.00294983647093686	0.00203493924524857	GABRB2/GABRA6/GABBR2/SLC12A2/GABRG3/GABRA1/GPR156/GABRA2/PLCL1/PHF24/PLCL2/GABRR2/GABRR3/GABRB3/GABRE/GABRR1/GABRA5	17	0.607142857142857
GO:0060512	BP	GO:0060512	prostate gland morphogenesis	17/5292	28/18903	0.000296136827887641	0.00294983647093686	0.00203493924524857	RARG/CYP7B1/FGFR2/ID4/TP63/TNC/SERPINB5/WNT5A/HOXA13/SHH/FOXA1/FGF10/AR/NKX3-1/SOX9/ESR1/NOG	17	0.607142857142857
GO:0003007	BP	GO:0003007	heart morphogenesis	98/5292	258/18903	0.000296953546175551	0.00295337158288125	0.002037377935699	PLXND1/RYR1/HEY2/NRP2/SRF/INSR/TGFB1/SOX4/TGFBR1/TNNI1/DHRS3/BMP2/SOX11/ADAM15/COL11A1/ZFPM2/PROX1/RYR2/SETDB2/CITED2/PPP1R13L/IHH/TMEM100/EYA1/TGFBR3/JUN/APLNR/FGFR2/GJA5/MDM2/SPRY1/EMP2/BMPR1A/ENG/SMARCD3/CTNNB1/CCN1/NOS3/FLRT2/ACVR1/SUFU/DNAAF1/MICAL2/COL5A1/FLNA/DLL4/FHL2/WNT5A/PKP2/TBX1/PTCH1/WNT11/CCDC40/ALDH1A2/CCDC39/SNAI1/CHD7/HEY1/LRP2/COL2A1/DKK1/TNNI3/SHH/EDNRA/AXIN2/NPY5R/BMP5/DLC1/T…	98	0.37984496124031
GO:0051279	BP	GO:0051279	regulation of release of sequestered calcium ion into cytosol	38/5292	82/18903	0.000297987817617729	0.00295905604606425	0.00204129935213452	CX3CL1/BAX/F2R/RYR2/ANK2/APLNR/HTT/PRKACA/PRKCE/PRKD1/PTK2B/SNCA/DMD/P2RY6/LYN/HAP1/CAMK2D/JPH1/CACNA1C/JPH3/CHD7/GSTO1/CAPN3/THY1/CD19/PDE4D/CEMIP/CYBA/CORO1A/LHCGR/NOS1/PLN/CASQ2/BDKRB1/XCL1/JSRP1/TRDN/CXCL11	38	0.463414634146341
GO:0030168	BP	GO:0030168	platelet activation	56/5292	133/18903	0.000317471422901594	0.00314764302241193	0.00217139572971127	FN1/TYRO3/MMRN1/SRF/PDGFA/COMP/EMILIN2/MPL/PRKCQ/F2R/ENTPD2/ADAMTS18/SRC/HBB/PDGFB/DGKI/F2RL2/CLIC1/NOS3/DGKH/ADRA2C/APOE/GP5/LYN/FLNA/HRG/RAP2B/TEC/COL3A1/GP1BA/BLK/SAA1/PRKG1/CD40LG/PF4/PRKCA/CTSG/PDGFRA/AXL/VWF/LCK/GP6/IL6/TXK/FCER1G/PEAR1/CD40/WNT3A/DGKG/VAV3/SELP/PDPN/SERPINE2/TREML1/DGKK/PLEK	56	0.421052631578947
GO:0030322	BP	GO:0030322	stabilization of membrane potential	12/5292	17/18903	0.000322049405820358	0.0031831622105428	0.00219589857608903	KCNN4/KCNK5/KCNK1/KCNK15/KCNK2/KCNK6/KCNK7/KCNK9/CHCHD10/KCNK17/KCNK16/KCNK10	12	0.705882352941177
GO:0070206	BP	GO:0070206	protein trimerization	12/5292	17/18903	0.000322049405820358	0.0031831622105428	0.00219589857608903	PXDN/SIGMAR1/SLC1A5/HLA-G/SCARA5/STEAP4/COL1A2/ASIC1/ITLN1/SLC1A2/ALOX5AP/P2RX3	12	0.705882352941177
GO:0044848	BP	GO:0044848	biological phase	9/5292	11/18903	0.000324140184865864	0.00319395451805424	0.00220334362950748	CDH3/CTNNB1/WNT5A/FERMT1/TGFB2/MSX2/SYCP2/WNT10B/SPINK5	9	0.818181818181818
GO:0045060	BP	GO:0045060	negative thymic T cell selection	9/5292	11/18903	0.000324140184865864	0.00319395451805424	0.00220334362950748	GLI3/CCR7/SHH/CD28/ZAP70/PTPRC/CD3E/DOCK2/AIRE	9	0.818181818181818
GO:0099504	BP	GO:0099504	synaptic vesicle cycle	76/5292	192/18903	0.000326964149061841	0.00321682420500073	0.00221912024083915	SYT12/LRRK2/SYN1/DVL1/SH3GL1/CDH2/SYT1/SCRIB/PCDH17/RAB27B/SLC17A7/SYT8/RIMS2/STX3/STX2/PCLO/PRKAR1B/SYP/SYT9/GIPC1/OPHN1/NLGN1/CTNNB1/STX1B/BRSK2/CSPG5/SNCA/STX11/DDC/SYT4/WNT7A/NLGN3/SV2A/BRSK1/SNAP25/SYNDIG1/NLGN2/FCHO2/UNC13C/HTR1B/SLC18A2/DNM3/SNCG/BIN1/GRIN3A/RIMS3/APBA1/RAB3B/HTR2A/RAPGEF4/STON2/ADORA2A/RIMS4/TH/AP3B2/PRRT2/DOC2B/SYT7/WNT3A/DRD2/CHRNA5/SH3GL3/PACSIN1/SLC18A1/CDK5R1/SYT5/ST…	76	0.395833333333333
GO:0098801	BP	GO:0098801	regulation of renal system process	19/5292	33/18903	0.000344756013944933	0.0033731204236528	0.0023269408988155	ADORA1/F2R/GJA5/PDGFB/EMP2/INPP5K/GAS6/AVPR1A/SPX/AGT/CORO2B/ADORA2A/CORIN/PTPRO/CYBA/EDNRB/OR51E2/AGTR1/DRD2	19	0.575757575757576
GO:0001771	BP	GO:0001771	immunological synapse formation	11/5292	15/18903	0.000344960243482241	0.0033731204236528	0.0023269408988155	LGALS3/MSN/EPHB1/NCK2/CCL21/CCR7/CCL19/DOCK8/CD6/DOCK2/PRF1	11	0.733333333333333
GO:0001977	BP	GO:0001977	renal system process involved in regulation of blood volume	11/5292	15/18903	0.000344960243482241	0.0033731204236528	0.0023269408988155	ADORA1/F2R/GJA5/PDGFB/EMP2/GAS6/CORO2B/HSD11B2/PTPRO/CYBA/CYP4F12	11	0.733333333333333
GO:0070207	BP	GO:0070207	protein homotrimerization	11/5292	15/18903	0.000344960243482241	0.0033731204236528	0.0023269408988155	PXDN/SIGMAR1/SLC1A5/HLA-G/SCARA5/STEAP4/ASIC1/ITLN1/SLC1A2/ALOX5AP/P2RX3	11	0.733333333333333
GO:0021681	BP	GO:0021681	cerebellar granular layer development	10/5292	13/18903	0.000349778788151592	0.00338914447004459	0.00233799505764485	MDK/CBLN1/PROX1/OPHN1/TTBK2/WNT7A/KNDC1/GRID2/SERPINE2/FAIM2	10	0.769230769230769
GO:0097048	BP	GO:0097048	dendritic cell apoptotic process	10/5292	13/18903	0.000349778788151592	0.00338914447004459	0.00233799505764485	BCL2L1/BCL2/LYN/GAS6/CCL21/CCR7/CXCL12/BLK/AXL/CCL19	10	0.769230769230769
GO:1904889	BP	GO:1904889	regulation of excitatory synapse assembly	10/5292	13/18903	0.000349778788151592	0.00338914447004459	0.00233799505764485	IL1RAP/CBLN1/LRRTM2/WNT7A/NTRK3/ABI3/LRFN4/LRRC4B/GRID2/NPTX1	10	0.769230769230769
GO:1905874	BP	GO:1905874	regulation of postsynaptic density organization	10/5292	13/18903	0.000349778788151592	0.00338914447004459	0.00233799505764485	IL1RAP/CBLN1/CDH2/LRRTM2/NTRK3/ABI3/LRFN4/LRRC4B/GRID2/NPTX1	10	0.769230769230769
GO:1905939	BP	GO:1905939	regulation of gonad development	10/5292	13/18903	0.000349778788151592	0.00338914447004459	0.00233799505764485	INSR/RETN/ZFPM2/CITED2/GDF9/WT1/DMRT1/SOX9/NUPR1/WNT4	10	0.769230769230769
GO:2000668	BP	GO:2000668	regulation of dendritic cell apoptotic process	10/5292	13/18903	0.000349778788151592	0.00338914447004459	0.00233799505764485	BCL2L1/BCL2/LYN/GAS6/CCL21/CCR7/CXCL12/BLK/AXL/CCL19	10	0.769230769230769
GO:0090257	BP	GO:0090257	regulation of muscle system process	97/5292	256/18903	0.000351364143889342	0.0033993550683394	0.00234503882003381	HCN4/KCNJ2/ADORA1/ADRA1B/ITGA2/NMU/HDAC4/PDE9A/SRF/PDE5A/MYBPH/TNNI1/F2R/CTTN/CACNB1/OXTR/TNFRSF1A/RYR2/ANK2/UCN/GTF2IRD1/KCNA1/GJA5/SPHK1/PRKACA/TRIM63/ORMDL3/NOS3/CDK9/ADRA2C/PI16/DMD/TNNT3/SPX/PPP1R12B/KIT/CHGA/PKP2/CCN2/DSC2/CAMK2D/CACNA1C/NR4A3/CALCA/CHRM3/AGT/TBXA2R/ACTN3/RGS4/TNNI3/FOXO1/NR4A1/BIN1/GSTO1/TNNT1/RGS2/KCNQ1/PRKG1/ATP1A1/PPARG/CHRNB4/DSP/PDE4D/PDE4B/PRKCA/ERRFI1/GHRL/GATA5/MLI…	97	0.378906
GO:0061180	BP	GO:0061180	mammary gland epithelium development	33/5292	69/18903	0.000356921453560598	0.00342772397741062	0.00236460905959885	CCND1/BAX/IQGAP3/ATP2C2/WNT3/SCRIB/PML/CSMD1/GPX1/STAT6/SRC/FGFR2/WNT5A/DDR1/PTCH1/FGF2/VDR/WNT7B/NTN1/ERBB4/EPHA2/FGF10/PGR/AR/BRCA2/MSX2/ESR1/SOSTDC1/AREG/CSF1R/TNFSF11/PRLR/WNT4	33	0.478260869565217
GO:0003197	BP	GO:0003197	endocardial cushion development	25/5292	48/18903	0.000358676148759324	0.00342772397741062	0.00236460905959885	HEY2/TGFBR1/BMP2/CITED2/TMEM100/ERBB3/APLNR/MDM2/BMPR1A/ENG/NOS3/ACVR1/SNAI1/HEY1/BMP5/TGFB2/RBM24/TBX2/GATA5/HEYL/SOX9/MSX2/NOG/TWIST1/ROBO2	25	0.520833333333333
GO:0042220	BP	GO:0042220	response to cocaine	25/5292	48/18903	0.000358676148759324	0.00342772397741062	0.00236460905959885	PPP1R1B/CACNG4/SLC6A1/SDK1/PITX3/OXTR/TGM2/PTK2B/SLC6A3/OPRK1/ST8SIA2/EN1/RGS4/HTR1B/HTR2A/CRHBP/HSPA5/TACR3/SLC1A2/SLC1A1/CHRNB2/DRD2/DRD4/GRM2/CNR1	25	0.520833333333333
GO:0046189	BP	GO:0046189	phenol-containing compound biosynthetic process	25/5292	48/18903	0.000358676148759324	0.00342772397741062	0.00236460905959885	CDH3/CITED1/KL/PNMT/GPR37/GIPC1/RAB38/SNCA/SLC6A3/OCA2/DDC/WNT5A/SLC45A2/TGFB2/HDC/TPH1/TH/MC1R/ALDH2/ASIP/HAND2/DCT/INSM1/NR4A2/PAH	25	0.520833333333333
GO:0010259	BP	GO:0010259	multicellular organism aging	16/5292	26/18903	0.000359656417332686	0.00342772397741062	0.00236460905959885	COMP/HYAL2/INHBB/ALPL/TP63/AVPR1A/AVPR1B/DDC/CRYAB/EDNRA/IGFBP1/TH/SLC1A2/RNF165/INHBA/ADRA1A	16	0.615384615384615
GO:0035235	BP	GO:0035235	ionotropic glutamate receptor signaling pathway	16/5292	26/18903	0.000359656417332686	0.00342772397741062	0.00236460905959885	GRIA1/GRIK3/GRIN1/PTK2B/CPEB4/GRIN3A/GRIN2C/GRIK4/GRIA2/GRIA4/GRIA3/GRIN3B/CDK5R1/GRID2/GRIN2B/GRIN2A	16	0.615384615384615
GO:0050926	BP	GO:0050926	regulation of positive chemotaxis	16/5292	26/18903	0.000359656417332686	0.00342772397741062	0.00236460905959885	ITGA2/CDH13/AZU1/VEGFD/NTRK3/CXCL8/CXCL12/F7/ANGPT2/SCG2/ARTN/FGF10/IL16/CASR/PGF/NTF3	16	0.615384615384615
GO:0060740	BP	GO:0060740	prostate gland epithelium morphogenesis	16/5292	26/18903	0.000359656417332686	0.00342772397741062	0.00236460905959885	RARG/CYP7B1/FGFR2/ID4/TP63/TNC/WNT5A/HOXA13/SHH/FOXA1/FGF10/AR/NKX3-1/SOX9/ESR1/NOG	16	0.615384615384615
GO:0097186	BP	GO:0097186	amelogenesis	16/5292	26/18903	0.000359656417332686	0.00342772397741062	0.00236460905959885	PERP/FAM20A/WDR72/DMP1/NECTIN1/FAM20C/KLK5/TBX1/TCIRG1/AMTN/ENAM/ITGB6/KLK4/MSX2/RELT/CFTR	16	0.615384615384615
GO:1990806	BP	GO:1990806	ligand-gated ion channel signaling pathway	16/5292	26/18903	0.000359656417332686	0.00342772397741062	0.00236460905959885	GRIA1/GRIK3/GRIN1/PTK2B/CPEB4/GRIN3A/GRIN2C/GRIK4/GRIA2/GRIA4/GRIA3/GRIN3B/CDK5R1/GRID2/GRIN2B/GRIN2A	16	0.615384615384615
GO:0008360	BP	GO:0008360	regulation of cell shape	63/5292	154/18903	0.000362792914232729	0.00344567915690763	0.00237699540703673	FN1/PLXND1/EPS8/FYN/CDC42EP1/MSN/PLXNA3/PLXNC1/RHOBTB3/PLXNB2/PALM/MYH10/ITGA7/CDC42EP3/LPAR1/CDC42EP5/ARAP3/GAS2/HPN/CCL13/BAIAP2/ARHGAP18/PLXNA4/RHOU/ARAP1/WASF3/MYL12B/RHOC/PTK2B/ANXA1/ATP10A/KIT/C15orf62/PLXNB1/RASA1/PALM2AKAP2/STRIP2/SEMA3E/RHOD/PALM3/MYO10/PRAG1/DLC1/RHOH/CCL2/RAC3/FMNL2/CCL7/EPB41L3/FGD2/ARHGAP15/CORO1A/CSF1R/RHOB/RND1/COCH/PDPN/FGD3/LST1/CCL24/ERMN/HCK/CCL3	63	0.409090909090909
GO:0043524	BP	GO:0043524	negative regulation of neuron apoptotic process	63/5292	154/18903	0.000362792914232729	0.00344567915690763	0.00237699540703673	GABRB2/PLXND1/CITED1/UNC5B/DRAXIN/CCND1/TYRO3/MDK/CRLF1/CX3CL1/BCL2L1/BAX/F2R/VSTM2L/BCL2/FOXQ1/ERBB3/JUN/PTK2B/GDNF/PRKN/SNCA/APOE/NFATC4/WFS1/PCDHGC5/FGF20/NRBP2/PPARGC1A/RASA1/MAG/CPEB4/HYOU1/SEMA3E/EN1/NDNF/PCDHGC4/LGMN/EN2/HMOX1/HRAS/IL27RA/XRCC2/CCL2/BTG2/ADORA2A/NAIP/AXL/NEFL/SLC1A1/CORO1A/NES/FZD9/NTF4/SLC30A10/CX3CR1/GDF5/NR4A2/CHL1/MT3/FAIM2/NTF3/GABRA5	63	0.409090909090909
GO:0070997	BP	GO:0070997	neuron death	133/5292	368/18903	0.00036369561077602	0.00344567915690763	0.00237699540703673	GABRB2/LRRK2/PLXND1/CITED1/ADORA1/UNC5B/DRAXIN/GRM4/CCND1/BID/TYRO3/TRPC5/MDK/FYN/CRLF1/BCL2L11/CX3CL1/BCL2L1/BAX/F2R/GHR/PITX3/VSTM2L/ELK1/TNFRSF21/MAP3K11/BCL2/FOXQ1/ERBB3/EPHB1/GPX1/SIGMAR1/JUN/UCN/ARL6IP5/EFNB2/EGR1/CTNNB1/PTK2B/GDNF/TP63/PRKN/PAK3/SNCA/RILPL1/APOE/CLU/NFATC4/WFS1/GAPDH/PCDHGC5/FGF20/NRBP2/WNT5A/CHGA/FAS/NGFR/CDC34/FBXW7/PPARGC1A/RASA1/MAG/CPEB4/PCSK9/FOS/ST8SIA2/NR4A3/HYOU1/…	133	0.361413043478261
GO:0071692	BP	GO:0071692	protein localization to extracellular region	133/5292	368/18903	0.00036369561077602	0.00344567915690763	0.00237699540703673	SRCIN1/BAIAP3/ADCY8/COMP/CBLN1/TGFB1/SREBF1/SOX4/KCNN4/F2R/C1QTNF12/AP1S1/RHBDF1/ADTRP/RAB15/GLUL/SLC12A2/MYH10/NR1D1/RIMS2/ALOX5/PAM/PCLO/INHBB/CBLN4/P3H1/GIPR/SYT9/CDK16/HNF1B/PRKCE/IRS1/MCU/TM7SF3/BRSK2/AP1M2/ANXA1/PRKN/LLGL1/ARFGAP3/APOE/ABCA12/SUCNR1/UCP2/VGF/LRRC8A/HMGCR/SYT4/STEAP3/CHGA/SERGEF/ARL4D/SYTL4/FRMD4A/SNAP25/PCSK1/CCN3/IL1RN/MPC2/TLR2/STXBP5L/PER2/TCIRG1/SIRT6/NLGN2/ABCA1/EPHA5/…	133	0.361413043478261
GO:0048738	BP	GO:0048738	cardiac muscle tissue development	92/5292	241/18903	0.000367344630665021	0.00347510194245978	0.0023972926613471	HCN4/HEY2/NOX4/ADAMTS9/RUNX1/SRF/TGFB1/RARA/TGFBR1/TNNI1/BMP2/COL11A1/ZFPM2/PROX1/RYR2/CITED2/PPP1R13L/GJC1/ERBB3/TGFBR3/GLI1/FGFR2/GJA5/SORBS2/BMPR1A/EFNB2/ENG/NEBL/ACVR1/RARB/KCNK2/PI16/PLEC/DLL4/FGF20/FHL2/WNT5A/PKP2/ALDH1A2/CHD7/FGF2/HEY1/SIRT6/LRP2/AGT/DKK1/RGS4/TNNI3/RGS2/SGCB/EDNRA/MYH11/ACADM/KAT2A/BMP5/TGFB2/ERBB4/MAPK11/ACTN2/DSP/GJA1/GJB6/HEG1/TENM4/TBX2/DLL1/CALR/GATA5/WT1/PDGFRA/SGCD…	92	0.381742738589212
GO:0010811	BP	GO:0010811	positive regulation of cell-substrate adhesion	53/5292	125/18903	0.00036925496422505	0.00348801402691166	0.00240620003897564	FN1/SDC4/AGR2/EDIL3/MDK/ITGA3/MAP4K4/CEACAM6/CX3CL1/GFUS/COL8A1/CDH13/NID1/PLEKHA2/FUT1/SPOCK2/PDGFB/EMP2/DMP1/PRKCE/RRAS/CCN1/PTK2B/EGFL6/CSPG5/EPB41L5/VIT/ABI3BP/FLNA/MYOC/CCL21/HRG/COL26A1/MYADM/NDNF/S100A10/CCR7/FERMT1/FBLN2/CCL28/THY1/ITGA5/ECM2/VWC2/CALR/RAC3/EGFLAM/CD3E/OLFM4/NPY/APOA1/ALOX15/WNT4	53	0.424
GO:0014003	BP	GO:0014003	oligodendrocyte development	23/5292	43/18903	0.00037028027161624	0.00349254032003813	0.0024093224939352	TPPP/SOX11/LPAR1/B4GALT6/ID4/MYRF/WASF3/B4GALT5/CLU/LYN/SOX10/MAG/TLR2/CNTNAP1/SHH/HES5/ASPA/TENM4/PRDM8/CNTN1/ZNF488/OLIG1/ASCL1	23	0.534883720930233
GO:0071902	BP	GO:0071902	positive regulation of protein serine/threonine kinase activity	88/5292	229/18903	0.000378098595231206	0.00356103168851777	0.00245657113807299	HMGA2/TENM1/TGFA/LRRK2/CCND1/NOX4/TPD52L1/CCND2/INSR/PDGFA/PDE5A/TGFB1/BMP2/FGF1/TCIM/FAM20A/GHR/PROX1/DAB2IP/NEK10/MAP3K11/STRADB/CCND3/AXIN1/MST1R/TRAF6/CAB39L/SRC/PDGFB/PDGFC/BMPR1A/FZD5/PTK2B/ERBB2/SNCA/LTF/EPHA4/SASH1/WNT5A/KIT/NTRK3/CKS2/FZD8/SPDYE18/IQGAP1/FGF2/DKK1/CD24/ROR2/ERN2/MAP3K5/CDC6/TDGF1/SPDYE4/PKD1/DUSP19/CD40LG/TCL1A/HTR2A/HRAS/INCENP/BMPR1B/TNFRSF11A/SPDYE16/SPDYE2/SLC8A2/CCL…	88	0.384279475982533
GO:1903532	BP	GO:1903532	positive regulation of secretion by cell	104/5292	278/18903	0.000379099817680359	0.00356429082901857	0.0024588194501324	BAIAP3/ADCY8/SDC4/RAB27A/TGFB1/SOX4/KCNN4/RETN/BMP2/SOX11/C1QTNF12/SYT1/CD177/OXTR/KISS1/RAB15/RAB27B/GLUL/SLC12A2/MYH10/INHBB/UCN/GIPR/SYT9/GAB2/NLGN1/PRKCE/MCU/TM7SF3/STX1B/GDNF/SDC1/SNX4/STAM/SNCA/AVPR1A/AVPR1B/LRRC8A/SYT4/OPRK1/SYTL4/FRMD4A/PCSK1/CRH/MPC2/TLR2/PLA2G10/SIRT6/NLGN2/AGT/VAMP8/HCAR2/S100A10/ANXA2/CXCL12/BLK/PPARG/RAB3D/CACNA1H/PFKFB2/NMB/TREM2/SPP1/ABCG1/GPR27/TGFB2/FFAR4/SMPD3/T…	104	0.37410071942446
GO:0048706	BP	GO:0048706	embryonic skeletal system development	54/5292	128/18903	0.000379559351768827	0.00356429082901857	0.0024588194501324	TAPT1/MTHFD1L/MDFI/TGFBR1/MMP16/SOX11/COL11A1/RUNX2/PCGF2/IHH/EYA1/HOXD1/FGFR2/COL1A1/OSR1/CTNNB1/HOXA11/CHST11/GLI3/IFT140/MMP14/WNT9B/WNT5A/TBX1/WNT11/IRX5/COL2A1/SHH/EDNRA/SATB2/HOXB6/HOXC9/KIAA1217/PAX5/OSR2/PDGFRA/SCX/HOXB5/PRRX1/GSC/HOXD3/HAND2/DLX2/PCSK5/NKX3-2/HOXD9/HOXD10/NOG/TBX15/HOXA9/HOXC6/HOXA7/HOXB7/TWIST1	54	0.421875
GO:0036293	BP	GO:0036293	response to decreased oxygen levels	114/5292	309/18903	0.00038196993379635	0.00358166822086167	0.00247080721182359	PLEKHN1/DPP4/ADORA1/RYR1/ITGA2/PLAU/SRF/E2F1/PDGFA/LOXL2/MPL/BMP2/ACTN4/ADAM15/OXTR/PML/ADM/VASN/RYR2/CITED2/BCL2/PAM/WTIP/AQP1/DDAH1/TGFBR3/SRC/ITPR1/MDM2/ZFP36L1/EGR1/PRKCE/AGTRAP/MTHFR/PTK2B/NDRG1/PLK3/KCNK2/ERO1A/VEGFD/PDLIM1/HK2/MMP14/EPHA4/UCP2/ANGPTL4/CCN2/CRYAB/CPEB4/TLR2/SLC2A1/FOS/LONP1/BRIP1/ITPR2/HIF3A/TFRC/PMAIP1/HYOU1/SLC39A12/NDNF/CD24/CXCL12/EDNRA/F7/PPARG/NOS2/SOD3/ALAS2/TREM2/KC…	114	0.368932038834951
GO:0061387	BP	GO:0061387	regulation of extent of cell growth	47/5292	108/18903	0.000382712632913222	0.00358337816614942	0.00247198681442446	FN1/SLIT1/NRCAM/DRAXIN/SEMA3F/TRPC5/LIMK1/CDH4/SRF/SEMA4C/FSTL4/PLXNA3/SEMA6B/CTTN/RTN4R/WNT3/CRABP2/TTL/PLXNA4/DBN1/APOE/TRIM46/SEMA4F/WNT5A/MAP2/MAG/KIAA0319/SEMA3E/EPHA7/CXCL12/NTN1/SPP1/SEMA6A/SEMA3D/SEMA5A/SEMA5B/MAP1B/ISLR2/SEMA6D/WNT3A/FGF13/EFNA5/OLFM1/LPAR3/DCC/MT3/TNR	47	0.435185185185185
GO:0010469	BP	GO:0010469	regulation of signaling receptor activity	70/5292	175/18903	0.000386829224955127	0.00361134728990955	0.00249128126283049	TGFA/ADORA1/DLG4/RASGRF1/CACNG4/PLAU/DLGAP4/NPTXR/SHISA6/NPTX2/RELN/EREG/PHLDA2/BICD1/LY6E/SRC/NCK2/NETO1/NLGN1/PTK2B/ADRA2C/ESR2/LDOC1/CNIH3/CACNG8/ARC/NLGN3/FBXW7/CRH/PCSK9/NLGN2/NEURL1/DKK1/PPARG/LYPD1/CNIH2/MAPK8IP2/LYNX1/CCL2/SHISA9/TAFA1/PDE4D/MUC4/DLGAP2/ERRFI1/LYPD6/SHANK3/CRHBP/DAPK1/AREG/LY6H/NCF1/DLGAP3/EPGN/SHISA8/DKKL1/NOG/WFIKKN1/TAFA4/CLEC12B/PSCA/DKK2/CBLC/IFNG/EGF/TNF/SERPINE1/GR…	70	0.4
GO:0051048	BP	GO:0051048	negative regulation of secretion	70/5292	175/18903	0.000386829224955127	0.00361134728990955	0.00249128126283049	SRCIN1/ADORA1/PLA2R1/CBARP/SREBF1/F2R/RHBDF1/OXTR/ADTRP/TNFRSF1A/ERBB3/INHBB/CRY2/UCN/IRS1/ANXA1/PRKN/ADRA2C/SNCA/APOE/UCP2/SPX/HMGCR/SYT4/OPRK1/CHGA/SERGEF/SYTL4/CRY1/FRMD4A/CCN3/CRH/VAMP8/HTR1B/FOXO1/TFF2/STK39/NMB/NPY5R/IL11/FFAR4/ASIC1/HMOX1/TSPO/GJA1/PTGER3/STXBP6/IL1RAPL1/GHRL/CRHBP/FAM3D/TACR2/INHA/SYT11/TNFRSF1B/BMP8A/KCNJ11/RSAD2/INHBA/IL12A/DRD2/OSM/GRM7/DRD4/IL13RA2/CNR1/EGF/TNF/TIFAB/…	70	0.4
GO:0071715	BP	GO:0071715	icosanoid transport	28/5292	56/18903	0.000393398399558316	0.00366375023211816	0.00252743133579806	PLA2G12B/ABCC3/PLA2R1/ABCC11/PLA2G2E/ANXA1/AVPR1B/ABCC6/PLA2G2C/PLA2G10/ABCC2/SSTR4/NOS2/NMB/BDKRB2/PLA2G5/TNFRSF11A/ABCC4/PLA2G4F/MAP2K6/PLA2G2D/PLA2G2F/LHCGR/DRD2/NMUR2/DRD4/IL1A/TNFSF11	28	0.5
GO:1900046	BP	GO:1900046	regulation of hemostasis	34/5292	72/18903	0.000394161088302938	0.00366375023211816	0.00252743133579806	PROS1/PLAU/PDGFA/COMP/EMILIN2/F2R/TFPI/ADTRP/ADAMTS18/PDGFB/PROC/NOS3/APOE/F12/PLAUR/HRG/ANO6/HPSE/TBXA2R/FOXA2/GP1BA/SERPINB2/ANXA2/TSPAN8/FAP/F7/PRKG1/KNG1/TPH1/PDGFRA/PLAT/SERPINE2/SERPINC1/SERPINE1	34	0.472222222222222
GO:1903317	BP	GO:1903317	regulation of protein maturation	34/5292	72/18903	0.000394161088302938	0.00366375023211816	0.00252743133579806	LRRK2/RUNX1/PLAU/SOX4/LDLRAD3/RASAL2/TMEM98/HPN/SRC/PRKACA/RPS6KA2/CCBE1/MELTF/MMP14/F12/BAG2/NKD2/PLAUR/S100A10/RFX4/ANXA2/GAS1/GSN/TFR2/PLAT/CHAC1/IL1R2/SPON1/SERPINE2/CST7/SERPINC1/ACP4/ASTL/SERPINE1	34	0.472222222222222
GO:0010466	BP	GO:0010466	negative regulation of peptidase activity	99/5292	263/18903	0.000402208324208473	0.00372350888291086	0.00256865573075666	PROS1/SERPINA1/PCSK1N/SPINT1/BIRC7/TIMP1/ECM1/CST2/CST5/SFN/CD44/CST6/GPC3/SLPI/SH3RF1/CD109/TFPI/SPOCK1/APLP2/CST1/SPOCK2/AQP1/GPX1/SERPINH1/SRC/COL7A1/SPINK2/UCHL5/IGBP1/CTSB/SPOCK3/PI16/SNCA/SERPINB5/LTF/SPINK6/GAPDH/GAS6/PAPLN/AHSG/RECK/PLAUR/HRG/CRYAB/ANOS1/CSTB/RPS6KA3/ANXA8L1/ANXA8/AGT/SERPINB2/NR4A1/BIN1/ANXA2/C3/HGF/RENBP/SERPINB7/TNFAIP8/ITIH3/KNG1/KLF4/RAG1/TIMP4/LAMP3/A2M/ADORA2A/SERP…	99	0.376425855513308
GO:0042310	BP	GO:0042310	vasoconstriction	38/5292	83/18903	0.000402671121641027	0.00372350888291086	0.00256865573075666	ECE1/ADRA1B/HRH1/COMP/F2R/OXTR/ADM/GJA5/HTR1D/ADRA2C/AVPR1A/AVPR1B/KEL/CHRM3/PER2/AGT/FAAH/TBXA2R/HTR1B/EDNRA/BDKRB2/HTR2A/SCNN1B/ACTA2/CASR/SNTA1/SMTNL2/CD38/SLC6A4/KCNMB2/EDNRB/AGTR1/TBXAS1/EDN2/ASIC2/ADRA1A/EDN3/SMTNL1	38	0.457831325301205
GO:0002712	BP	GO:0002712	regulation of B cell mediated immunity	31/5292	64/18903	0.000402919178572997	0.00372350888291086	0.00256865573075666	TGFB1/SHLD2/SLC15A4/CD55/MAD2L2/STAT6/SUSD4/RIF1/PAXIP1/FOXJ1/TFRC/FCER2/TREM2/C3/IL2/CR2/IL27RA/TNFSF4/CD28/CD226/CR1/PTPRC/CD40/IL4/FCGR1A/TBX21/LTA/BTK/XCL1/CR1L/TNF	31	0.484375
GO:0002889	BP	GO:0002889	regulation of immunoglobulin mediated immune response	31/5292	64/18903	0.000402919178572997	0.00372350888291086	0.00256865573075666	TGFB1/SHLD2/SLC15A4/CD55/MAD2L2/STAT6/SUSD4/RIF1/PAXIP1/FOXJ1/TFRC/FCER2/TREM2/C3/IL2/CR2/IL27RA/TNFSF4/CD28/CD226/CR1/PTPRC/CD40/IL4/FCGR1A/TBX21/LTA/BTK/XCL1/CR1L/TNF	31	0.484375
GO:1903706	BP	GO:1903706	regulation of hemopoiesis	147/5292	413/18903	0.000403916240210857	0.00372733673325892	0.00257129636625458	DCSTAMP/TESC/RUNX1/MDK/SMARCA4/TGFB1/MEAF6/MAFB/RARA/SOX4/RARG/MPL/TCIM/SH3RF1/PRDM1/TNFSF18/IHH/RC3H1/SMARCA2/FSTL3/TRAF6/TNFRSF11B/PNP/ZFP36L2/LDB1/ZFP36L1/SMARCD3/CTNNB1/PTK2B/ZBTB16/ANXA1/CBFB/ERBB2/FGL2/LTF/FAXDC2/LYN/GLI3/HLA-G/GFI1B/KLF10/GAS6/MMP14/KLHL25/FBXW7/FOXJ1/TNFAIP6/MTURN/TLR3/FOS/PIAS3/NFKBIA/KLF13/NFAM1/MEIS1/ISG15/SHB/XBP1/NRARP/ROR2/SHH/TOX/ITPKB/TMEM178A/TREM2/IL23A/EGR3/KAT…	147	0.355932203389831
GO:1903707	BP	GO:1903707	negative regulation of hemopoiesis	49/5292	114/18903	0.000413280413198054	0.00380825395158725	0.00262711695997731	RUNX1/MDK/MAFB/RARA/TNFSF18/IHH/RC3H1/FSTL3/TNFRSF11B/CTNNB1/ANXA1/CBFB/ERBB2/FGL2/LTF/LYN/GLI3/HLA-G/FBXW7/FOXJ1/TNFAIP6/TLR3/PIAS3/NRARP/SHH/TMEM178A/IL2/HLX/IL17D/TNFSF4/RUNX3/INHA/CR1/MYC/LRRC17/CLDN18/CTLA4/INHBA/GPR55/IL4/TMEM176A/TBX21/LAG3/TMEM176B/RAG2/HOXA7/C1QC/CCL3/PGLYRP1	49	0.429824561403509
GO:0007266	BP	GO:0007266	Rho protein signal transduction	58/5292	140/18903	0.00041488908263956	0.00381757652299278	0.00263354811865565	EPS8/MET/RASGRF1/LIMK1/ITGA3/PLEKHG5/CDC42EP1/ARHGEF2/CDH13/F2R/GPR4/RTN4R/STARD13/ARHGAP6/RTKN/CDC42EP3/LPAR1/CDC42EP5/ARAP3/RHOV/RHOU/F2RL2/OPHN1/LPAR6/ADGRG1/APOE/MYOC/NGFR/C15orf62/STMN1/ARHGEF28/ARHGDIB/KANK2/GPR18/ABCA1/RHOD/EPS8L1/ROPN1B/COL3A1/COL1A2/PRAG1/NTN1/DLC1/HEG1/PLEKHG7/GPR174/P2RY10/ARHGDIG/PDGFRB/GPR55/AGTR1/RHOB/CAVIN4/PDPN/APOA1/ADRA1A/ABRA/WAS	58	0.414285714285714
GO:0016049	BP	GO:0016049	cell growth	172/5292	493/18903	0.000421829448938668	0.00387586110052124	0.00267375562689346	FN1/SLIT1/NRCAM/DRAXIN/PRSS2/SEMA3F/DCSTAMP/TRPC5/LIMK1/CDH4/NRP2/SRF/SEMA4C/PPP1R9B/SMARCA4/SFN/TGFB1/FSTL4/DVL1/CDA/MEAF6/CDKN2A/PLXNA3/TGFBR1/RARG/PRKCQ/SEMA6B/CTTN/ADAM15/KRT17/SYT1/RTN4R/WNT3/SLC25A33/HYAL2/PML/SPOCK1/MAD2L2/RIMS2/BCL2/SMARCA2/CRABP2/CXCL16/HPN/UCN/TMEM108/DCUN1D3/CHPT1/TTL/DCBLD2/BCAR1/PLXNA4/FBLN5/SPHK1/SORBS2/AUTS2/CTNNB1/EBAG9/PTK2B/PRKN/SGK3/ERBB2/TNC/DBN1/EPB41L5/PI16/…	172	0.348884381338742
GO:0033561	BP	GO:0033561	regulation of water loss via skin	18/5292	31/18903	0.000427684846710759	0.00392402380877375	0.00270698058229221	GRHL3/MET/CLDN1/TMEM79/SRF/SFN/LSR/TP63/KRT16/PLEC/ABCA12/ALOX12B/GRHL1/STMN1/TMPRSS11F/KLF4/IL18/CYP26B1	18	0.580645161290323
GO:0033077	BP	GO:0033077	T cell differentiation in thymus	39/5292	86/18903	0.000431423837297764	0.00395265822280687	0.0027267339799652	JAG2/SRF/MAFB/IHH/BCL2/RABL3/ZFP36L2/FZD5/ZFP36L1/CTNNB1/ERBB2/GLI3/FOXJ1/BCL11B/FZD8/PRR7/CCR7/SHH/TOX/ITPKB/CCR6/EGR3/FOXN1/TESPA1/RAG1/IL7R/CD28/CAMK4/CD3D/ZAP70/PTPRC/CD3G/CD3E/DOCK2/AIRE/RAG2/IL2RG/IL1A/WNT4	39	0.453488372093023
GO:0060070	BP	GO:0060070	canonical Wnt signaling pathway	114/5292	310/18903	0.000439761558631028	0.00402328350135254	0.0027754546980237	LRP4/CDH3/SCEL/LRRK2/DRAXIN/MDK/GPRC5B/SHISA6/TGFB1/DVL1/SOX4/RARG/CDH2/GPC3/BMP2/TLE1/CSNK1A1L/TLE4/WNT3/TBL1X/DAB2IP/MAD2L2/LZTS2/IGFBP6/MLLT3/AXIN1/SRC/TMEM170B/IGFBP2/GLI1/FGFR2/CSNK1E/LATS2/JRK/WNT10A/INVS/COL1A1/PLEKHA4/AMFR/PTPRU/PTK7/FZD5/EGR1/CTNNB1/PRKN/SDC1/CTHRC1/PRICKLE1/APOE/GLI3/WNT9B/DIXDC1/RECK/LRP6/WNT5A/NKD2/WNT7A/SOX10/LMBR1L/PYGO1/WNT11/FZD8/PPM1N/FGF2/BCL9/RSPO1/DKK1/NRARP/T…	114	0.367741935483871
GO:0062013	BP	GO:0062013	positive regulation of small molecule metabolic process	62/5292	152/18903	0.000441017975782181	0.00402901422161007	0.00277940802481673	HRH1/INSR/SREBF1/PID1/FGF1/ADM/NCS1/NR1D1/SRC/ELOVL5/ABCG4/MLXIPL/PRKCE/IRS1/NOS3/ANXA1/SNCA/P2RY6/APOE/AVPR1A/AVPR1B/KLHL25/SLC4A4/LPGAT1/BEND3/PPARGC1A/NR4A3/GPT/PMAIP1/TMSB4X/ACTN3/PPP1R3G/CYP7A1/FOXO1/PHKG2/PPARG/NOS2/TREM2/GPD1/ABCG1/KAT2A/PRKAA2/HTR2A/ZBTB20/ABCD2/DGAT2/LHCGR/GUCA2A/NOS1/IL4/MAS1/PLIN5/APOA1/CES1/ADCYAP1R1/TWIST1/ADORA2B/IFNG/TNF/APOA5/GCK/WNT4	62	0.407894736842105
GO:0007405	BP	GO:0007405	neuroblast proliferation	32/5292	67/18903	0.000449225761208357	0.00408648469833206	0.0028190539271157	LRRK2/ARHGEF2/CX3CL1/PROX1/PLXNB2/SOX5/FGFR2/KCNA1/ID4/SMARCD3/CTNNB1/TEAD3/GLI3/HHIP/SOX10/DAGLA/FGF2/SHH/EML1/ARTN/TAFA1/ACSL6/DMRTA2/PTN/DCT/WNT3A/FGF13/DRD2/FZD9/CX3CR1/ASCL1/PAX6	32	0.477611940298507
GO:0042531	BP	GO:0042531	positive regulation of tyrosine phosphorylation of STAT protein	32/5292	67/18903	0.000449225761208357	0.00408648469833206	0.0028190539271157	CSF2/FYN/CRLF1/GHR/TNFRSF1A/TNFSF18/PARP14/PARP9/LYN/FGFR3/KIT/HES5/IL23A/IL2/ERBB4/PTK6/IL31RA/FLT3/IL6/IL18/CD40/IL12A/CSF1R/OSM/IL4/IL21/TNFRSF18/IL24/IFNG/TNF/CCL5/IL12B	32	0.477611940298507
GO:0043954	BP	GO:0043954	cellular component maintenance	32/5292	67/18903	0.000449225761208357	0.00408648469833206	0.0028190539271157	DLG4/CLDN1/C1QL1/INSR/FYN/INAVA/CBLN1/ITGA3/F2R/CTTN/CD177/PCLO/PRTN3/CBLN4/ITPKA/SHANK2/OPHN1/NLGN1/APOE/MTSS1/CAMSAP3/NLGN2/CNTNAP1/WHRN/ADGRB3/TREM2/TANC1/ZNF804A/CBLN2/CSF1R/CHCHD10/GRIN2B	32	0.477611940298507
GO:0001912	BP	GO:0001912	positive regulation of leukocyte mediated cytotoxicity	29/5292	59/18903	0.000450292392101441	0.00409036910154647	0.0028217335755041	RAET1E/CD1A/HLA-G/STAP1/ARG1/NOS2/IL23A/SH2D1A/CD226/SLC22A13/PTPRC/NCR3/SLAMF6/AZGP1/KLRD1/IL12A/CRTAM/KLRK1/ITGAM/CD1B/KLRC4-KLRK1/KLRC4/HLA-B/LAG3/TYROBP/IL21/CD1E/XCL1/IL12B	29	0.491525423728814
GO:0071900	BP	GO:0071900	regulation of protein serine/threonine kinase activity	141/5292	395/18903	0.000455522024875563	0.00413200475046698	0.00285045585106903	HMGA2/TENM1/TGFA/LRRK2/PPP1R1B/CDKN2B/CCND1/NOX4/TPD52L1/CCND2/INSR/PDGFA/PDE5A/SFN/TGFB1/MACROH2A1/CDKN2A/SPRY4/BMP2/FGF1/TCIM/FAM20A/DIRAS3/GHR/HYAL2/PROX1/DAB2IP/NEK10/CCNA1/MAP3K11/STRADB/CCND3/AXIN1/MST1R/TRAF6/CAB39L/SRC/PRKAR1B/CCNG1/CDK7/LATS2/HTT/TNXB/SPRY1/PDGFB/PDGFC/INPP5K/BMPR1A/FZD5/PTK2B/ERBB2/KSR1/SNCA/CCNP/APOE/LTF/LYN/EPHA4/DUSP7/SASH1/HMGCR/LRP6/WNT5A/MAPK8IP1/KIT/CCNI2/CDKN1A/…	141	0.356962025316456
GO:0007519	BP	GO:0007519	skeletal muscle tissue development	66/5292	164/18903	0.000458607118399082	0.00414990611632918	0.00286280507527025	RXRG/RYR1/TGFB1/SOX11/CITED2/ITGA7/RBFOX1/BCL2/EPHB1/GPX1/IGSF8/EGR2/EGR1/CTNNB1/CDON/RCAN1/ACVR1/PLEC/DMD/GPCPD1/HDAC9/KEL/TBX1/MEOX2/YBX3/NLN/NIBAN2/FOS/BCL9/NEURL1/COL19A1/CNTNAP1/HIVEP3/ACTN3/HLF/NR4A1/SHH/SOX8/NPHS1/HLX/RBM24/PAX5/DLL1/BTG2/DMRTA2/HEYL/SCX/MAFF/ATF3/NUPR1/WNT3A/CYP26B1/HOXD9/HOXD10/EOMES/ASB2/KLHL40/WNT10B/MYOZ2/DNER/MSC/MEGF10/BARX2/TWIST1/FOXL2/POPDC3	66	0.402439024390244
GO:0007616	BP	GO:0007616	long-term memory	20/5292	36/18903	0.000460740163032638	0.00414990611632918	0.00286280507527025	CAMK2N1/RASGRF1/ADCY8/SRF/CCND2/RELN/GRIA1/APOE/NFATC4/ARC/CPEB3/KAT2A/LRRN4/CAMK4/SGK1/DRD2/NPAS4/NTF4/LDLR/CALB1	20	0.555555555555556
GO:0031646	BP	GO:0031646	positive regulation of nervous system process	20/5292	36/18903	0.000460740163032638	0.00414990611632918	0.00286280507527025	ITGA2/TPPP/RIMS2/PRKAR1B/EGR2/MYRF/WASF3/DICER1/NCMAP/SOX10/MAG/NLGN2/CHRNB4/HGF/TENM4/TNFRSF1B/ZNF488/P2RX3/CST7/TNR	20	0.555555555555556
GO:0051930	BP	GO:0051930	regulation of sensory perception of pain	20/5292	36/18903	0.000460740163032638	0.00414990611632918	0.00286280507527025	ADORA1/F2R/TMEM100/PRKAR1B/SPX/OPRK1/SCN11A/IL33/CCN3/ACP3/GRM1/EDNRB/SMR3A/GPR171/NMUR2/P2RX3/TAFA4/SMR3B/IL1A/CCL3	20	0.555555555555556
GO:0051931	BP	GO:0051931	regulation of sensory perception	20/5292	36/18903	0.000460740163032638	0.00414990611632918	0.00286280507527025	ADORA1/F2R/TMEM100/PRKAR1B/SPX/OPRK1/SCN11A/IL33/CCN3/ACP3/GRM1/EDNRB/SMR3A/GPR171/NMUR2/P2RX3/TAFA4/SMR3B/IL1A/CCL3	20	0.555555555555556
GO:0099003	BP	GO:0099003	vesicle-mediated transport in synapse	82/5292	212/18903	0.000463037966194598	0.00416473670016097	0.00287303592615524	SYT12/LRRK2/SYN1/DVL1/SH3GL1/CDH2/SYT1/SCRIB/PCDH17/RAB27B/AP2A1/SLC17A7/SYT8/RIMS2/STX3/STX2/PCLO/PRKAR1B/SYP/SYT9/GIPC1/EFNB2/OPHN1/NLGN1/CTNNB1/STX1B/BRSK2/CSPG5/SNCA/STX11/DDC/SYT4/ARC/WNT7A/NLGN3/SV2A/BRSK1/SNAP25/SYNDIG1/NLGN2/FCHO2/UNC13C/HTR1B/SLC18A2/DNM3/SNCG/BIN1/GRIN3A/RIMS3/APBA1/RAB3B/HTR2A/NSG1/RAPGEF4/STON2/ADORA2A/RIMS4/TH/AP3B2/PRRT2/HPCA/DOC2B/SYT7/WNT3A/DRD2/CHRNA5/SH3GL3/PACS…	82	0.386792452830189
GO:0034331	BP	GO:0034331	cell junction maintenance	22/5292	41/18903	0.000466365610921536	0.00418877539584722	0.00288961897600851	DLG4/CLDN1/C1QL1/INAVA/CBLN1/F2R/CD177/PCLO/PRTN3/CBLN4/SHANK2/OPHN1/NLGN1/MTSS1/CAMSAP3/NLGN2/CNTNAP1/WHRN/ADGRB3/CBLN2/CSF1R/CHCHD10	22	0.536585365853659
GO:0060538	BP	GO:0060538	skeletal muscle organ development	70/5292	176/18903	0.000468579393428928	0.00420275627065637	0.00289926365669246	RXRG/STRA6/RYR1/TGFB1/SOX11/CITED2/ITGA7/RBFOX1/BCL2/EPHB1/GPX1/IGSF8/EGR2/EGR1/CTNNB1/CDON/RCAN1/ACVR1/PLEC/DMD/GPCPD1/HDAC9/KEL/BASP1/TBX1/MEOX2/YBX3/NLN/NIBAN2/FOS/BCL9/NEURL1/COL19A1/CNTNAP1/HIVEP3/ACTN3/HLF/NR4A1/SHH/SOX8/NPHS1/HLX/RBM24/DES/PAX5/DLL1/BTG2/DMRTA2/WT1/HEYL/SCX/MAFF/ATF3/NUPR1/WNT3A/CYP26B1/HOXD9/HOXD10/EOMES/ASB2/KLHL40/WNT10B/MYOZ2/DNER/MSC/MEGF10/BARX2/TWIST1/FOXL2/POPDC3	70	0.397727272727273
GO:0002706	BP	GO:0002706	regulation of lymphocyte mediated immunity	71/5292	179/18903	0.000470002035870707	0.00420702761130568	0.00290221023315619	RAET1E/TGFB1/SHLD2/SLC15A4/CD55/MAD2L2/CD1A/RAET1G/STAT6/TRAF6/SUSD4/AHR/FZD5/HLA-G/RIF1/PAXIP1/FOXJ1/TFRC/ARG1/FCER2/TREM2/C3/IL23A/IL2/CR2/IL27RA/CD96/TNFSF4/IL18R1/SH2D1A/IL7R/CD28/CD226/SLC22A13/TNFRSF1B/CR1/PIK3R6/PTPRC/NCR3/SLAMF6/IL6/RSAD2/IL18/CD40/AZGP1/KLRD1/IL12A/CRTAM/SLAMF1/KLRK1/SASH3/CD1B/KLRC4-KLRK1/IL4/FCGR1A/TBX21/KLRC4/LTA/HLA-B/LAG3/CLEC12B/IL21/KLRB1/BTK/WAS/CD1E/XCL1/CR1L/TN…	71	0.396648044692737
GO:0042129	BP	GO:0042129	regulation of T cell proliferation	72/5292	182/18903	0.000471029205581684	0.00420702761130568	0.00290221023315619	BID/SDC4/LGALS3/VTCN1/PDE5A/CD276/PRKCQ/SH3RF1/CD55/SCRIB/TNFRSF21/TNFSF18/IHH/RC3H1/TRAF6/IGFBP2/EFNB1/PNP/NCK2/PELI1/CTNNB1/ANXA1/ERBB2/HLA-G/MAPK8IP1/FOXJ1/CD70/TFRC/CD24/TNFRSF13C/SHH/ARG1/IL23A/IL2/CD40LG/EBI3/IL27RA/TNFSF4/CD28/PYCARD/TNFSF9/CCL19/ZAP70/TNFRSF1B/CR1/PTPRC/CD3E/IL6/TMIGD2/TNFSF8/IL18/CORO1A/MAD1L1/CTLA4/CD6/PLA2G2D/PLA2G2F/CRTAM/SLAMF1/SASH3/IL4/IDO1/LGALS7B/LGALS9B/RASAL3/G…	72	0.395604395604396
GO:0048017	BP	GO:0048017	inositol lipid-mediated signaling	72/5292	182/18903	0.000471029205581684	0.00420702761130568	0.00290221023315619	FN1/PLCD3/UNC5B/TYRO3/INSR/PDGFA/F2R/RELN/DAB2IP/ERBB3/PLCH1/SRC/PLCB3/PDGFB/PLCD1/NYAP2/PDGFC/GAB2/ZFP36L1/IRS1/ERBB2/MYOC/KIT/TNFAIP8L3/NTRK3/PLXNB1/INPP5F/DCN/PPP1R16B/FGF2/MYO16/AGT/SEMA3E/PLCL1/ROR1/PITPNM2/ADAP2/ROR2/TREM2/HGF/PLCL2/TGFB2/ERBB4/HTR2A/PREX2/CD28/CSF3/PDGFRA/NKX3-1/SOX9/NLRC3/FCGR3A/FLT3/LTK/PDGFRB/KCNH1/IL18/PEAR1/NCF1/CSF1R/FLT1/OSM/NPR3/PLGLB2/PIK3R2/SELP/SERPINE2/TWIST1/E…	72	0.395604395604396
GO:0051235	BP	GO:0051235	maintenance of location	124/5292	342/18903	0.000487645286111627	0.00434936067598864	0.00300039843513738	RYR1/TAPT1/LCN2/MDFI/LPL/SREBF1/KDELR3/CX3CL1/BAX/F2R/SLC30A3/PML/RYR2/TTC39B/SYNE1/ACACB/CRY2/ANK2/APLNR/ITPR1/HK1/HTT/PRKACA/PRKCE/PRKD1/IKBKE/PTK2B/ANXA1/DBN1/SUFU/SNCA/ERO1A/DMD/P2RY6/NRIP1/APOE/GP5/LYN/FLNA/HK2/ANK3/CCL21/HAP1/CAMK2D/FBXW7/ATP7B/CRY1/TMSB10/JPH1/CACNA1C/JPH3/CHD7/FGF2/PLA2G10/NFKBIA/ITPR2/ABCA1/TMSB4X/NRROS/SLC30A2/LTBP1/SLC18A2/GP1BA/CCR7/GSTO1/CAPN3/PPARG/PLIN2/FCER2/TREM2…	124	0.362573099415205
GO:0010951	BP	GO:0010951	negative regulation of endopeptidase activity	95/5292	252/18903	0.00049066256384041	0.00437017701359251	0.00301475854721472	PROS1/SERPINA1/PCSK1N/SPINT1/BIRC7/TIMP1/CST2/CST5/SFN/CD44/CST6/SLPI/SH3RF1/CD109/TFPI/SPOCK1/APLP2/CST1/SPOCK2/AQP1/GPX1/SERPINH1/SRC/COL7A1/SPINK2/UCHL5/IGBP1/SPOCK3/SNCA/SERPINB5/LTF/SPINK6/GAPDH/GAS6/PAPLN/AHSG/RECK/PLAUR/HRG/CRYAB/ANOS1/CSTB/RPS6KA3/ANXA8L1/ANXA8/AGT/SERPINB2/NR4A1/BIN1/ANXA2/C3/HGF/RENBP/SERPINB7/TNFAIP8/ITIH3/KNG1/KLF4/RAG1/TIMP4/LAMP3/A2M/ADORA2A/SERPINA5/PI3/SERPINE3/NA…	95	0.376984126984127
GO:0042116	BP	GO:0042116	macrophage activation	47/5292	109/18903	0.000492154501832478	0.00437736862200097	0.00301971966500244	LRRK2/CSF2/DYSF/CX3CL1/CTSC/NR1D1/JUN/AZU1/SPHK1/PRKCE/SNCA/CLU/SUCNR1/WNT5A/FER1L5/IL33/CD93/TLR2/TLR3/PLA2G10/SHPK/TTBK1/STAP1/STK39/ADGRF5/TREM2/JUND/LRFN5/MMP8/SYT11/IL31RA/PTPRC/FCGR3A/BPI/IL6/ITGAM/SLC11A1/IL4/EDN2/CX3CR1/LDLR/TYROBP/CST7/TLR9/IFNG/CCL3/TNF	47	0.431192660550459
GO:0045926	BP	GO:0045926	negative regulation of growth	94/5292	249/18903	0.000495956188047678	0.00440505530911792	0.00303881927501143	TMPRSS4/SLIT1/GDF15/DRAXIN/SEMA3F/DCSTAMP/SEMA4C/PPP1R9B/SMARCA4/TGFB1/FSTL4/CDA/CDKN2A/PLXNA3/SEMA6B/GPC3/ALOX15B/ADAM15/RTN4R/WNT3/HYAL2/PML/CITED2/BCL2/SMARCA2/DCUN1D3/DCBLD2/ADRB3/KCNK2/PI16/BCL11A/ESR2/TRIM46/SEMA4F/FGFR3/PRDM11/TP53TG5/WNT5A/HRG/FHL1/CDKN1A/PTCH1/CRYAB/MAP2/MT1A/WNT11/MAG/CCN3/KIAA0319/SESN2/RAI1/AGT/SEMA3E/RGS4/CDKN2C/EPHA7/RGS2/EAF2/LGMN/NTN1/SPP1/SEMA6A/TGFB2/SCGB3A1/STC…	94	0.377510040160643
GO:0014009	BP	GO:0014009	glial cell proliferation	27/5292	54/18903	0.000496795507851227	0.00440639011471373	0.00303974008818818	CDKN2B/E2F1/SOX4/CX3CL1/SOX11/PLAG1/DICER1/PTK2B/CLU/LYN/SOX10/IL33/SHH/NTN1/TREM2/GFAP/TSPO/PENK/LGI4/IL6/AREG/CSF1R/LTA/ASCL2/SLC7A5/CHRM1/TNF	27	0.5
GO:0051604	BP	GO:0051604	protein maturation	122/5292	336/18903	0.000505262589407298	0.00447528290756187	0.00308726565418572	FN1/DPP4/TMPRSS4/REN/LRRK2/BMP1/ECE1/PCSK1N/TESC/KLK13/RUNX1/KLK6/PLAU/CTSH/MMS19/COMP/MAFB/SOX4/MMP16/LDLRAD3/MAGEF1/PERP/SCG5/RASAL2/TMEM98/IHH/SERPINH1/PCSK6/HPN/SRC/HP/PCSK2/ISCA1/PRKACA/MYRF/DYNC2H1/RPS6KA2/ISCA2/CPM/ERO1A/GP5/CCBE1/GLI3/MELTF/WFS1/FLNA/ASPH/MMP14/CLN5/CPD/F12/BAG2/KEL/NKD2/PLAUR/LIPT2/ATP7B/PTCH1/FAM111A/TSPAN5/PCSK1/FBLN1/PLA2G7/PCSK9/CPA3/CTSS/PHEX/KLK2/GP1BA/S100A10/RFX4…	122	0.363095238095238
GO:0046888	BP	GO:0046888	negative regulation of hormone secretion	30/5292	62/18903	0.00050787620854059	0.00449221072422831	0.00309894327727104	ADORA1/SREBF1/INHBB/CRY2/UCN/IRS1/PRKN/UCP2/OPRK1/CHGA/SYTL4/CRY1/CCN3/CRH/FOXO1/NMB/IL11/FFAR4/TSPO/GJA1/GHRL/CRHBP/FAM3D/TACR2/INHA/BMP8A/KCNJ11/INHBA/DRD2/OSM	30	0.483870967741935
GO:0009713	BP	GO:0009713	catechol-containing compound biosynthetic process	14/5292	22/18903	0.00051988424071903	0.00456057574677393	0.00314610476189944	KL/PNMT/GPR37/SNCA/SLC6A3/DDC/TGFB2/HDC/TH/ALDH2/HAND2/INSM1/NR4A2/PAH	14	0.636363636363636
GO:0015669	BP	GO:0015669	gas transport	14/5292	22/18903	0.00051988424071903	0.00456057574677393	0.00314610476189944	IPCEF1/AQP1/HBB/AQP5/HBA2/CA2/AQP6/BPGM/HBA1/MYC/AQP4/MB/HBD/HBQ1	14	0.636363636363636
GO:0042423	BP	GO:0042423	catecholamine biosynthetic process	14/5292	22/18903	0.00051988424071903	0.00456057574677393	0.00314610476189944	KL/PNMT/GPR37/SNCA/SLC6A3/DDC/TGFB2/HDC/TH/ALDH2/HAND2/INSM1/NR4A2/PAH	14	0.636363636363636
GO:0072574	BP	GO:0072574	hepatocyte proliferation	14/5292	22/18903	0.00051988424071903	0.00456057574677393	0.00314610476189944	TGFA/MDK/FGF1/PROX1/HPN/GLI1/FBXW7/XBP1/TNFAIP3/FGL1/PTN/IL6/WNT3A/TNF	14	0.636363636363636
GO:0072575	BP	GO:0072575	epithelial cell proliferation involved in liver morphogenesis	14/5292	22/18903	0.00051988424071903	0.00456057574677393	0.00314610476189944	TGFA/MDK/FGF1/PROX1/HPN/GLI1/FBXW7/XBP1/TNFAIP3/FGL1/PTN/IL6/WNT3A/TNF	14	0.636363636363636
GO:2000831	BP	GO:2000831	regulation of steroid hormone secretion	14/5292	22/18903	0.00051988424071903	0.00456057574677393	0.00314610476189944	REN/RETN/CRY2/CRY1/CRH/GDF9/AGT/SPP1/TSPO/GHRL/NKX3-1/GALR1/AGTR1/POMC	14	0.636363636363636
GO:0043949	BP	GO:0043949	regulation of cAMP-mediated signaling	17/5292	29/18903	0.000529517001978104	0.00462603992848357	0.00319126510683094	RASD2/MGRN1/LPAR1/UCN/APLNR/GIPR/PEX5L/CDC34/PDE11A/FFAR4/INSL3/GNAI1/PDE4D/OR51E2/PDE3B/POMC/ADCYAP1R1	17	0.586206896551724
GO:0060074	BP	GO:0060074	synapse maturation	17/5292	29/18903	0.000529517001978104	0.00462603992848357	0.00319126510683094	SEZ6L2/RELN/DAB2IP/PALM/NLGN1/CHRDL1/NRXN1/NFATC4/ARHGEF15/NEURL1/IGSF21/NFIA/NEFL/SYBU/CX3CR1/SEZ6/BCAN	17	0.586206896551724
GO:0060402	BP	GO:0060402	calcium ion transport into cytosol	17/5292	29/18903	0.000529517001978104	0.00462603992848357	0.00319126510683094	BAX/PML/RYR2/BCL2/CACNA2D1/GRIN1/CACNB3/JPH1/CACNA1C/JPH3/P2RX5/LHCGR/NOS1/P2RX3/ADRA1A/ADCYAP1R1/TRPM1	17	0.586206896551724
GO:0051899	BP	GO:0051899	membrane depolarization	38/5292	84/18903	0.000538824955787792	0.00470093532368749	0.00324293155698519	HCN4/LRRK2/KCNJ2/SCN1B/BCL2/MLLT11/ANK2/SLMAP/SRC/CACNA2D1/GJA5/MYOC/ANK3/SCN11A/FHL1/CAMK2D/CACNA1D/DCN/CNGB1/CACNA1C/HCN2/YWHAH/SCN3A/SCN3B/CACNA1H/TSPO/ADORA2A/CHRNA10/SCN4A/SCN2B/CHRNB2/SCN8A/CHRNA4/FZD9/BEST2/SCN5A/CACNA1I/SCN9A	38	0.452380952380952
GO:1903825	BP	GO:1903825	organic acid transmembrane transport	63/5292	156/18903	0.00054640226211789	0.0047521935343072	0.00327829193897888	SLC6A20/SLC6A1/SLC15A4/SFXN3/SLC7A4/SLC17A7/SLC22A4/SLC6A14/ARL6IP5/SLC1A7/SLC66A1/SLC7A6/SLC1A5/SLC47A1/SLC6A15/PRAF2/SLC38A11/LRRC8A/SFXN2/MPC2/SLC25A15/SLC7A2/SLC2A1/PER2/LRP2/AGT/SLC1A4/SLC16A1/RGS4/ACSL5/RGS2/SLC16A2/ARG1/GRM1/SLC6A6/SLC5A8/GFAP/EMB/SLC5A12/FOLR1/MPC1/SLC38A1/SLC7A9/SLC29A4/LRRC8E/SLC1A2/SLC13A5/SLC1A1/ABCD2/SLC16A7/SLC19A1/SLC7A3/SLC16A3/CPT1B/SLC25A2/SLC11A1/SLC6A12/SLC7A1…	63	0.403846153846154
GO:0001666	BP	GO:0001666	response to hypoxia	109/5292	296/18903	0.000546929545152478	0.0047521935343072	0.00327829193897888	PLEKHN1/DPP4/ADORA1/RYR1/ITGA2/PLAU/SRF/E2F1/PDGFA/LOXL2/MPL/BMP2/ACTN4/ADAM15/PML/ADM/VASN/RYR2/CITED2/BCL2/PAM/WTIP/AQP1/DDAH1/TGFBR3/SRC/ITPR1/MDM2/ZFP36L1/EGR1/PRKCE/AGTRAP/MTHFR/PTK2B/NDRG1/PLK3/KCNK2/ERO1A/VEGFD/PDLIM1/HK2/MMP14/EPHA4/UCP2/ANGPTL4/CRYAB/TLR2/SLC2A1/FOS/LONP1/BRIP1/ITPR2/HIF3A/TFRC/PMAIP1/HYOU1/NDNF/CD24/CXCL12/EDNRA/F7/PPARG/NOS2/SOD3/ALAS2/TREM2/KCNMB1/JUND/DDIT4/TGFB2/ANG…	109	0.368243243243243
GO:0042886	BP	GO:0042886	amide transport	109/5292	296/18903	0.000546929545152478	0.0047521935343072	0.00327829193897888	ADORA1/BAIAP3/ADCY8/SREBF1/SOX4/SLC15A4/C1QTNF12/KISS1/ABCB9/GLUL/NR1D1/RIMS2/ALOX5/AQP1/PCLO/INHBB/UCN/GIPR/SYT9/CDK16/HNF1B/SLC47A1/PRKCE/IRS1/MCU/SLC19A2/TM7SF3/CPTP/BRSK2/ANXA1/PRKN/CA2/ABCA12/UCP2/VGF/PASK/LRRC8A/CHGA/GLTPD2/SYTL4/SNAP25/SGPP1/CCN3/CRH/IL1RN/MPC2/MGST1/CHD7/PER2/TCIRG1/SIRT6/NLGN2/LRP2/ABCA1/EPHA5/SLC16A1/UPK3A/FAM3B/FOXA2/PAX8/FOXO1/BLK/SLC16A2/NOS2/PFKFB2/GPR27/FFAR4/MTTP/…	109	0.368243243243243
GO:0060041	BP	GO:0060041	retina development in camera-type eye	64/5292	159/18903	0.000550809443684855	0.00477941165856805	0.00329706831176638	CELF4/FJX1/SMARCA4/CYP1B1/BAX/GPM6A/SDK1/PROX1/SLC17A7/IHH/COL4A1/ROM1/TUB/VAX2/RORB/SMARCD3/NECTIN1/CDON/DLL4/RP1/TBC1D32/ZHX2/ARHGEF15/IMPDH2/CHD7/RS1/TCIRG1/PROM1/PDE6A/LPCAT1/SOX8/THY1/VSTM4/SDK2/TGFB2/ATP8A2/NR2E3/MEGF11/BMPR1B/USH1C/ATOH7/GRM6/DLL1/RET/DIO3/PDGFRA/SOX9/CRB1/HPCA/PDGFRB/SLC1A1/ACHE/DLX2/RP1L1/LAMA1/LHX2/SERPINF1/NDP/CALB1/PRPH2/ATP2B2/VSX1/GNAT1/PAX6	64	0.40251572327044
GO:1902903	BP	GO:1902903	regulation of supramolecular fiber organization	137/5292	384/18903	0.000557579147433347	0.00483159708378896	0.00333306833104144	TENM1/SPTBN2/EPS8/MET/BMERB1/SDC4/FHOD1/LIMK1/TACSTD2/CDC42EP1/ARHGEF2/TRIM54/TGFBR1/CX3CL1/LMOD1/FLII/CLIP3/CTTN/PROX1/ARHGAP6/VASP/SSH3/CDC42EP3/LPAR1/CDC42EP5/ADD3/SYNPO/GPX1/STMN2/BAIAP2/HIP1R/ARHGAP18/TNXB/CCL26/NCK2/INPP5K/ARAP1/PRKCE/WASF3/PRUNE1/TOGARAM1/PLEKHG2/MAP1S/RHOC/PTK2B/PRKN/DBN1/PAK3/SNCA/APOE/CLU/SPTBN1/FLNA/RAPGEF3/TTBK2/MYOC/CCL21/CCN2/C15orf62/STMN1/PHLDB2/CRYAB/RHPN1/MAP2/R…	137	0.356770833333333
GO:0042471	BP	GO:0042471	ear morphogenesis	52/5292	124/18903	0.000571256342522211	0.00493970214341083	0.00340764440690256	GRHL3/DVL1/MAFB/LRIG1/ALDH1A3/COL11A1/SCRIB/PROX1/GBX2/PDZD7/EYA1/HPN/MYO6/FGFR2/MYO3B/OSR1/PTK7/CTHRC1/WNT5A/TBX1/CHD7/COL2A1/WHRN/PAX8/DLX5/EDNRA/KCNQ1/NTN1/ATP8A2/FGF10/GJB6/USH1C/TBX2/MYO3A/CHRNA10/OSR2/SOX9/PRRX1/ITGA8/GSC/WNT3A/GRXCR2/NKX3-2/OTX1/STRC/CDH23/MYO7A/NOG/TBX18/SLITRK6/TWIST1/TIFAB	52	0.419354838709677
GO:0014075	BP	GO:0014075	response to amine	23/5292	44/18903	0.000571599622536985	0.00493970214341083	0.00340764440690256	PPP1R1B/ITGA2/PPP1R9B/OXTR/CNR2/RGS4/MYD88/SLC18A2/NR4A1/RGS2/EDNRA/ARG1/ASIC1/ADORA2A/TH/SLC1A1/GLDC/CPS1/DRD2/DRD4/NR4A2/NQO1/GRIN2A	23	0.522727272727273
GO:0009306	BP	GO:0009306	protein secretion	129/5292	359/18903	0.000575563608086123	0.00496176306708857	0.00342286309438595	SRCIN1/BAIAP3/ADCY8/COMP/CBLN1/TGFB1/SREBF1/SOX4/KCNN4/F2R/C1QTNF12/AP1S1/RHBDF1/ADTRP/RAB15/GLUL/SLC12A2/MYH10/NR1D1/RIMS2/ALOX5/PAM/PCLO/INHBB/CBLN4/P3H1/GIPR/SYT9/CDK16/HNF1B/PRKCE/IRS1/MCU/TM7SF3/BRSK2/AP1M2/ANXA1/PRKN/LLGL1/ARFGAP3/APOE/ABCA12/SUCNR1/UCP2/VGF/LRRC8A/HMGCR/SYT4/STEAP3/CHGA/SERGEF/ARL4D/SYTL4/FRMD4A/SNAP25/PCSK1/CCN3/IL1RN/MPC2/TLR2/STXBP5L/PER2/TCIRG1/SIRT6/NLGN2/ABCA1/EPHA5/…	129	0.35933147632312
GO:0036336	BP	GO:0036336	dendritic cell migration	19/5292	34/18903	0.000577255937750414	0.00496176306708857	0.00342286309438595	EPS8/TNFSF18/ALOX5/GAS6/CCL21/GPR183/ANO6/CCR7/CCR6/CXCR4/CALR/NLRP12/CCL19/DOCK8/CCR1/IL12A/SLAMF1/ASB2/CCL5	19	0.558823529411765
GO:0042573	BP	GO:0042573	retinoic acid metabolic process	19/5292	34/18903	0.000577255937750414	0.00496176306708857	0.00342286309438595	CYP2S1/ALDH1A3/CRABP2/ADH1C/ADH1B/CYP2W1/CYP26A1/PRMT3/ADH6/ALDH1A2/SCPEP1/CYP26C1/ALDH8A1/BCO2/CRABP1/CYP3A7/CYP26B1/CYP3A4/DHRS9	19	0.558823529411765
GO:0060317	BP	GO:0060317	cardiac epithelial to mesenchymal transition	19/5292	34/18903	0.000577255937750414	0.00496176306708857	0.00342286309438595	HEY2/TGFBR1/BMP2/ADAM15/TMEM100/TGFBR3/SPRY1/EMP2/ENG/ACVR1/SNAI1/HEY1/TGFB2/HEYL/MSX2/OLFM1/NOG/TWIST1/WNT16	19	0.558823529411765
GO:0022604	BP	GO:0022604	regulation of cell morphogenesis	114/5292	312/18903	0.000579734541538449	0.00497637905119246	0.0034329459040447	FN1/PLXND1/EPS8/DLG4/TACSTD2/MDK/FYN/DVL1/CD44/CDC42EP1/MSN/PLXNA3/PLXNC1/MPL/SPRY4/ACTN4/RCC2/RELN/SYT1/CUL7/RHOBTB3/PLXNB2/PALM/ANKRD27/SPARC/MYH10/ITGA7/RIMS2/CDC42EP3/LPAR1/WTIP/CDC42EP5/ARAP3/GAS2/HPN/SRC/CCL13/ITPKA/BAIAP2/ARHGAP18/PLXNA4/RHOU/ARAP1/WASF3/MYL12B/GBP1/RHOC/PTK2B/CORO1C/ANXA1/PRKN/CSPG5/DBN1/PAK3/BCL11A/MELTF/FLNA/MYO9A/MYOC/EPHA4/ATP10A/SYT4/WNT5A/ARC/KIT/PKP2/C15orf62/PLXNB…	114	0.365384615384615
GO:0001704	BP	GO:0001704	formation of primary germ layer	53/5292	127/18903	0.000584268744725475	0.00500857724198312	0.00345515776653657	HMGA2/FN1/LAMB3/ITGA2/SRF/DUSP4/ITGA3/MACROH2A1/COL8A1/COL11A1/ITGB4/WNT3/ITGA7/DUSP5/AXIN1/EYA1/FGFR2/COL7A1/ITGB5/HNF1B/PRKACA/BMPR1A/HSBP1/CTNNB1/HOXA11/ACVR1/EPB41L5/COL5A1/MMP14/WNT5A/WNT11/COL4A2/SNAI1/COL5A2/DUSP1/DKK1/EYA2/ITGA5/EPHA2/GJA1/KLF4/TRIM15/MMP8/SCX/ITGA8/MESP2/WNT3A/INHBA/EOMES/NOG/MESP1/COL12A1/TBXT	53	0.417322834645669
GO:0006730	BP	GO:0006730	one-carbon metabolic process	21/5292	39/18903	0.000587540170491285	0.00502315426509595	0.00346521369902755	MTHFD1L/SFXN3/CA13/CA7/CA11/CA12/MTHFR/FPGS/AHCYL2/SHMT2/CA2/MAT2A/CA5A/TYMS/CA1/CA3/MTHFD2/GNMT/CA4/MAT1A/CA6	21	0.538461538461538
GO:0042401	BP	GO:0042401	cellular biogenic amine biosynthetic process	21/5292	39/18903	0.000587540170491285	0.00502315426509595	0.00346521369902755	KL/PNMT/AMD1/GPR37/SNCA/SLC6A3/DDC/OAZ3/SMOX/TGFB2/SRM/AANAT/AZIN2/HDC/PAOX/TH/ALDH2/HAND2/INSM1/NR4A2/PAH	21	0.538461538461538
GO:0031667	BP	GO:0031667	response to nutrient levels	165/5292	474/18903	0.000613039377895646	0.00523416131060435	0.00361077651993627	LRRK2/GDF15/CDKN2B/CCND1/PCSK1N/XPR1/ITGA2/SRF/LPL/SREBF1/UPP1/CLEC16A/RARA/KL/CYP1B1/BAX/SSTR3/GHR/PROX1/ADM/GLUL/RUNX2/RASAL2/GDAP1/SLC25A25/POSTN/ACACB/AOC1/BCL2/NUAK2/INHBB/GPX1/SRC/UCN/IGFBP2/GIPR/TNFRSF11B/SHANK2/ALPL/COL1A1/PRKD1/MTHFR/ADRB3/BRSK2/SESN3/PLEC/APOE/LRCOL1/CYP8B1/FOXA3/CLPSL2/KLF10/GAS6/UCP2/WNT9B/CYP26A1/VGF/SPX/PFKFB1/SORD/CDKN1A/FAS/BRSK1/DSC2/PPARGC1A/WNT11/KANK2/ABCG5/PC…	165	0.348101265822785
GO:0030002	BP	GO:0030002	cellular anion homeostasis	13/5292	20/18903	0.000616051850661025	0.00525286877996967	0.00362368183315138	SLC34A2/XPR1/SLC12A5/SLC12A2/ABCC6/STK39/KCNQ1/ENPP1/KCNE3/TBXAS1/CKB/SLC34A1/SLC34A3	13	0.65
GO:0006968	BP	GO:0006968	cellular defense response	26/5292	52/18903	0.000627704256891273	0.00534509816620465	0.00368730610502674	CCR3/PTK2B/HLA-G/KLRG1/IL33/FCMR/TCIRG1/RAB23/GNLY/CLEC5A/CCR6/DCDC2/ITK/SH2D1A/ADORA2A/TRAT1/CCR9/NCF2/NCF1/LSP1/CD5L/MNDA/CX3CR1/TYROBP/PRF1/KIR3DL2	26	0.5
GO:0006835	BP	GO:0006835	dicarboxylic acid transport	41/5292	93/18903	0.000637514508626266	0.00542141659928853	0.00373995423523612	ADORA1/SLC12A2/SLC17A7/SLC26A7/ARL6IP5/SLC1A7/GIPC1/SLC1A5/SLC19A2/PRAF2/SNCA/AVPR1A/AVPR1B/LRRC8A/SYT4/SLC26A4/PER2/LRP2/SLC1A4/SLC16A1/ABCC2/GRM1/APBA1/SLC26A9/NPY5R/GFAP/SLC26A8/GJA1/FOLR3/FOLR1/ADORA2A/LRRC8E/SLC1A2/SLC13A5/SLC1A1/SLC19A1/GRM7/SLC26A3/GRM2/SLC1A6/TNF	41	0.440860215053763
GO:0001658	BP	GO:0001658	branching involved in ureteric bud morphogenesis	29/5292	60/18903	0.000640428472529423	0.00543175077165207	0.00374708324496833	CITED1/TACSTD2/GPC3/BMP2/FGF1/TMEM59L/BCL2/EYA1/HNF1B/CTNNB1/HOXA11/GDNF/LAMA5/GLI3/WNT9B/PTCH1/FGF2/AGT/PAX8/SHH/SOX8/WT1/SOX9/MYC/FOXD1/NOG/HOXB7/WNT6/WNT4	29	0.483333333333333
GO:0022029	BP	GO:0022029	telencephalon cell migration	29/5292	60/18903	0.000640428472529423	0.00543175077165207	0.00374708324496833	LRRK2/BMERB1/SRF/MBOAT7/RELN/DAB2IP/SRGAP2/CTNNB1/ADGRG1/GLI3/SYNE2/CCDC141/DIXDC1/NKX2-1/COL3A1/SRGAP2C/CXCL12/DAB1/ARX/CXCR4/LHX6/LRP8/MDGA1/FGF13/DRD2/CDK5R1/NRG3/HTR6/TNR	29	0.483333333333333
GO:0035592	BP	GO:0035592	establishment of protein localization to extracellular region	129/5292	360/18903	0.000652735988936558	0.00549550442736653	0.00379106358669901	SRCIN1/BAIAP3/ADCY8/COMP/CBLN1/TGFB1/SREBF1/SOX4/KCNN4/F2R/C1QTNF12/AP1S1/RHBDF1/ADTRP/RAB15/GLUL/SLC12A2/MYH10/NR1D1/RIMS2/ALOX5/PAM/PCLO/INHBB/CBLN4/P3H1/GIPR/SYT9/CDK16/HNF1B/PRKCE/IRS1/MCU/TM7SF3/BRSK2/AP1M2/ANXA1/PRKN/LLGL1/ARFGAP3/APOE/ABCA12/SUCNR1/UCP2/VGF/LRRC8A/HMGCR/SYT4/STEAP3/CHGA/SERGEF/ARL4D/SYTL4/FRMD4A/SNAP25/PCSK1/CCN3/IL1RN/MPC2/TLR2/STXBP5L/PER2/TCIRG1/SIRT6/NLGN2/ABCA1/EPHA5/…	129	0.358333333333333
GO:0007350	BP	GO:0007350	blastoderm segmentation	16/5292	27/18903	0.000653960730136971	0.00549550442736653	0.00379106358669901	SEMA3F/NRP2/PCSK6/FZD5/LAMA5/TDRD6/TDRKH/WNT5A/BASP1/TDRD10/SHH/TDGF1/TDRD5/WT1/TIFAB/TBXT	16	0.592592592592593
GO:0032740	BP	GO:0032740	positive regulation of interleukin-17 production	16/5292	27/18903	0.000653960730136971	0.00549550442736653	0.00379106358669901	TGFB1/PRKCQ/SPHK1/MYD88/IL23A/IL2/LY9/SLAMF6/IL6/IL18/CARD9/OSM/SLC7A5/IL21/BTK/IL12B	16	0.592592592592593
GO:0035929	BP	GO:0035929	steroid hormone secretion	16/5292	27/18903	0.000653960730136971	0.00549550442736653	0.00379106358669901	REN/RETN/CRY2/CRY1/CRH/GDF9/AGT/KCNQ1/SPP1/TSPO/GHRL/NKX3-1/GALR1/INHBA/AGTR1/POMC	16	0.592592592592593
GO:0042403	BP	GO:0042403	thyroid hormone metabolic process	16/5292	27/18903	0.000653960730136971	0.00549550442736653	0.00379106358669901	HPN/CPQ/CTSB/SLCO1C1/DIO2/PAX8/GCNT4/TG/SLC16A2/SULT1B1/DIO3/IYD/SLC5A5/TPO/DIO1/DUOX2	16	0.592592592592593
GO:0051953	BP	GO:0051953	negative regulation of amine transport	16/5292	27/18903	0.000653960730136971	0.00549550442736653	0.00379106358669901	ADORA1/ARL6IP5/ADRA2C/SNCA/SYT4/CHGA/CRH/RGS4/HTR1B/RGS2/NPY5R/SYT11/DRD2/GRM7/CNR1/TNF	16	0.592592592592593
GO:0061436	BP	GO:0061436	establishment of skin barrier	16/5292	27/18903	0.000653960730136971	0.00549550442736653	0.00379106358669901	GRHL3/MET/CLDN1/TMEM79/SFN/LSR/TP63/KRT16/PLEC/ABCA12/ALOX12B/GRHL1/STMN1/KLF4/IL18/CYP26B1	16	0.592592592592593
GO:0022412	BP	GO:0022412	cellular process involved in reproduction in multicellular organism	151/5292	430/18903	0.000667506015024616	0.0056019697717617	0.00386450850803725	CELF4/MDK/MAST2/PDE5A/BNC1/RARA/TGFBR1/RETN/BCL2L1/BAX/PRDM1/DDX25/IQCG/ARMC2/PIWIL1/CCNA1/KLC3/EREG/MNS1/IHH/BCL2/PAQR7/SMARCA2/INHBB/CFAP43/SRC/GLI1/CFAP221/IHO1/SPINK2/HPGDS/CFAP157/SPEF2/PTX3/PRKACA/CTNNB1/RPS6KA2/PTK2B/ZBTB16/SPIRE2/TDRD6/ZPBP/ACVR1/CFAP54/KLHL10/KDM1B/NOX5/NANOS3/SBF1/OCA2/CFAP58/TDRKH/KIT/CFAP97D1/TDRD10/TEX14/CFAP47/PTCH1/TNFAIP6/CFAP69/PYGO1/GDF9/BRIP1/MYBL1/NEURL1/DPY19…	151	0.351162790697674
GO:0048015	BP	GO:0048015	phosphatidylinositol-mediated signaling	70/5292	178/18903	0.000680157772374247	0.00569267433281944	0.00392708088207831	FN1/PLCD3/UNC5B/TYRO3/INSR/PDGFA/F2R/RELN/DAB2IP/ERBB3/PLCH1/SRC/PLCB3/PDGFB/PLCD1/NYAP2/PDGFC/GAB2/ZFP36L1/IRS1/ERBB2/MYOC/KIT/NTRK3/PLXNB1/INPP5F/DCN/PPP1R16B/FGF2/MYO16/AGT/SEMA3E/PLCL1/ROR1/PITPNM2/ROR2/TREM2/HGF/PLCL2/TGFB2/ERBB4/HTR2A/PREX2/CD28/CSF3/PDGFRA/NKX3-1/SOX9/NLRC3/FCGR3A/FLT3/LTK/PDGFRB/KCNH1/IL18/PEAR1/NCF1/CSF1R/FLT1/OSM/NPR3/PLGLB2/PIK3R2/SELP/SERPINE2/TWIST1/EGF/WNT16/TNF/CCL5	70	0.393258426966292
GO:0097028	BP	GO:0097028	dendritic cell differentiation	24/5292	47/18903	0.000681281105898848	0.00569267433281944	0.00392708088207831	CSF2/DCSTAMP/DHRS2/PRTN3/TRAF6/LYN/HLA-G/GAS6/IRF8/CCR7/BLK/ITGB6/TREM2/CAMK4/AXL/CCL19/FLT3/IL4/TMEM176A/HLA-B/BATF3/ITGB8/TMEM176B/BATF	24	0.51063829787234
GO:0140353	BP	GO:0140353	lipid export from cell	24/5292	47/18903	0.000681281105898848	0.00569267433281944	0.00392708088207831	REN/RETN/CRY2/CRY1/CRH/GDF9/PLA2G10/AGT/KCNQ1/NOS2/NMB/SPP1/TSPO/TNFRSF11A/ABCC4/GHRL/NKX3-1/MAP2K6/GALR1/INHBA/AGTR1/POMC/IL1A/TNFSF11	24	0.51063829787234
GO:0051346	BP	GO:0051346	negative regulation of hydrolase activity	133/5292	373/18903	0.000682586737329327	0.00569267433281944	0.00392708088207831	PROS1/SERPINA1/LRRK2/PPP1R1B/PCSK1N/SPINT1/BIRC7/TIMP1/ECM1/CST2/LGALS3/CST5/PPP1R9B/PLA2R1/SFN/CD44/CST6/GPC3/SLPI/RCC2/SH3RF1/CD109/TFPI/SPOCK1/DAB2IP/APLP2/CST1/SPOCK2/BICD1/AQP1/CRY2/GPX1/SERPINH1/SRC/COL7A1/SPRY1/SPINK2/PTX3/UCHL5/IGBP1/CTSB/GPSM1/NOS3/SPOCK3/ANXA1/PI16/SNCA/SERPINB5/LTF/PPP1R15A/SPINK6/GAPDH/GAS6/SLC39A14/PAPLN/ANGPTL4/AHSG/RECK/AMOT/HDAC9/APOA2/PLAUR/HRG/CRYAB/ANOS1/CSTB/R…	133	0.35656836461126
GO:0042593	BP	GO:0042593	glucose homeostasis	93/5292	248/18903	0.000682764849612589	0.00569267433281944	0.00392708088207831	BAIAP3/NOX4/ADCY8/SRF/INSR/SMARCA4/SOX4/C1QTNF12/ICAM1/CSMD1/NR1D1/ALOX5/GCKR/CRY2/GPX1/HK1/MLXIPL/CDK16/PRKACA/INPP5K/PRKCE/IRS1/MCU/BRSK2/SESN3/FOXA3/ABCA12/WFS1/GAS6/SUCNR1/HK2/SLC39A14/UCP2/VGF/LRRC8A/OPRK1/KLF15/NGFR/PTCH1/PPARGC1A/CRY1/HECTD4/MPC2/ACSM2A/SESN2/SIRT6/EPHA5/ADIPOR2/SLC16A1/PPP1R3G/CYP7A1/XBP1/FAM3B/FOXA2/FOXO1/PPARG/ADGRF5/NMB/TREM2/CCN4/FOXA1/GPR27/PRKAA2/PDK3/ZBTB20/HKDC1/G…	93	0.375
GO:0051403	BP	GO:0051403	stress-activated MAPK cascade	90/5292	239/18903	0.000706938422030733	0.00588655105323768	0.00406082637983937	LRRK2/TPD52L1/BIRC7/SEMA4C/UNC5CL/INAVA/EDA2R/NOD1/TNIK/MAP4K4/MAPK13/BMP2/SH3RF1/DAB2IP/IGFBP6/MAP3K11/STRADB/CDC42EP5/AXIN1/EPHB1/TRAF6/RAP2A/CCM2/ARL6IP5/SPHK1/ZFP36L1/IGBP1/PTK2B/SH2D3A/PRKN/NOX1/MAPKBP1/DIXDC1/SASH1/CCL21/MECOM/OPRK1/WNT5A/MAPK8IP1/WNT7A/FAS/CCN2/CRYAB/MTURN/TLR3/DUSP1/DUSP9/AGT/MYD88/XDH/MAP3K5/FOXO1/MID1/CCR7/STK39/DACT1/WNT7B/TREM2/HGF/MAPK8IP2/DUSP19/NPHS1/TGFB2/MAPK11/H…	90	0.376569037656904
GO:0043434	BP	GO:0043434	response to peptide hormone	148/5292	421/18903	0.000712032037294289	0.00592125471846161	0.0040847666392449	GDF15/CITED1/ADCY8/TIMP1/INSR/PTPRE/LPL/SREBF1/TBC1D4/KL/PID1/CYSLTR2/RETN/PRKCQ/CYP1B1/C1QTNF12/GHR/SLC25A33/OXTR/ADM/RAB15/EREG/CCND3/INHBB/CRY2/TGFBR3/STAT6/SRC/LEPROTL1/BAIAP2/EGR2/ALPL/COL1A1/BCAR1/MYO1C/INPP5K/ZFP36L1/GRB10/EGR1/AGTRAP/IRS1/ANXA1/SESN3/CRHR2/CA2/LYN/PKM/SLC39A14/UCP2/VGF/AHSG/HDAC9/LRP6/OPRK1/PFKFB1/KLF15/ERFE/CCN2/CRY1/TFF1/PCSK1/TLR2/SLC2A1/PCSK9/FOS/SESN2/NR4A3/LONP1/GPT…	148	0.351543942992874
GO:0008202	BP	GO:0008202	steroid metabolic process	117/5292	323/18903	0.000719242831560991	0.00592667267958063	0.00408850420972346	NPC2/SREBF1/UGT2B11/RDH5/BMP2/FGF1/CYP1B1/PROX1/ADM/DHRS2/TTC39B/SULT4A1/NR1D1/SEC14L2/IDI1/CYP7B1/ABCG4/STARD3/AKR1C2/EGR1/SULT2B1/SLC27A2/APOE/CYP8B1/FAXDC2/DHRS11/HMGCS1/CYP26A1/MSMO1/HMGCR/APOA2/KIT/LBR/AKR1C1/DISP3/FDXR/NPC1/CRH/SNAI1/TM7SF2/PCSK9/HSD3B7/LHB/LRP2/YWHAH/ABCA1/DHCR7/CYP7A1/ASAH1/OSBPL1A/SHH/RORC/CYP26C1/LGMN/ATP1A1/APOC1/CACNA1H/CYP17A1/CYP21A2/SPP1/ABCG1/BMP5/PRKAA2/TSPO/SCNN…	117	0.362229102167183
GO:0003128	BP	GO:0003128	heart field specification	12/5292	18/18903	0.000719627621141248	0.00592667267958063	0.00408850420972346	BMP2/SMARCD3/WNT5A/WNT11/LRP2/DKK1/AXIN2/GATA5/FOXH1/WNT3A/MESP1/ROBO2	12	0.666666666666667
GO:0038128	BP	GO:0038128	ERBB2 signaling pathway	12/5292	18/18903	0.000719627621141248	0.00592667267958063	0.00408850420972346	TGFA/EREG/CPNE3/ERBB3/SRC/ERBB2/MYOC/PTPRR/ERBB4/PTK6/AREG/EGF	12	0.666666666666667
GO:0098962	BP	GO:0098962	regulation of postsynaptic neurotransmitter receptor activity	12/5292	18/18903	0.000719627621141248	0.00592667267958063	0.00408850420972346	CACNG4/DLGAP4/NPTXR/SHISA6/NPTX2/SRC/CNIH2/SHISA9/DLGAP2/DLGAP3/CACNG5/NPTX1	12	0.666666666666667
GO:0150078	BP	GO:0150078	positive regulation of neuroinflammatory response	12/5292	18/18903	0.000719627621141248	0.00592667267958063	0.00408850420972346	LRRK2/CTSC/IL33/TTBK1/STAP1/TREM2/MMP8/IL6/IL18/NUPR1/CCL3/TNF	12	0.666666666666667
GO:0032735	BP	GO:0032735	positive regulation of interleukin-12 production	22/5292	42/18903	0.000722138274906785	0.00592667267958063	0.00408850420972346	MDK/TRAF6/IRF5/HLA-G/TLR2/IRF8/TLR3/CCR7/IL23A/CD40LG/MAPK11/TNFSF4/IL16/CCL19/CD40/SCIMP/CLEC7A/IDO1/LTB/TLR9/IFNG/IL12B	22	0.523809523809524
GO:0003338	BP	GO:0003338	metanephros morphogenesis	18/5292	32/18903	0.000722877981246739	0.00592667267958063	0.00408850420972346	FRAS1/CTNNB1/GDNF/WNT9B/BASP1/FOXJ1/PAX8/HES5/WNT7B/SOX8/PKD1/FGF10/WT1/SOX9/STAT1/PDGFRB/CALB1/WNT4	18	0.5625
GO:0010644	BP	GO:0010644	cell communication by electrical coupling	18/5292	32/18903	0.000722877981246739	0.00592667267958063	0.00408850420972346	RYR2/GJC1/KCNA1/GJA5/PRKACA/DBN1/ANK3/PKP2/CAMK2D/CACNA1C/ATP1A1/GJA1/GJB6/PDE4D/IRX3/GJB2/CASQ2/TRDN	18	0.5625
GO:0050482	BP	GO:0050482	arachidonic acid secretion	18/5292	32/18903	0.000722877981246739	0.00592667267958063	0.00408850420972346	PLA2G12B/PLA2R1/PLA2G2E/ANXA1/AVPR1B/PLA2G2C/PLA2G10/SSTR4/NMB/BDKRB2/PLA2G5/PLA2G4F/PLA2G2D/PLA2G2F/LHCGR/DRD2/NMUR2/DRD4	18	0.5625
GO:0061037	BP	GO:0061037	negative regulation of cartilage development	18/5292	32/18903	0.000722877981246739	0.00592667267958063	0.00408850420972346	RARA/TGFBR1/RARG/ADAMTS7/IHH/EFEMP1/CTNNB1/RARB/GLI3/RFLNA/WNT11/ADAMTS12/CCN4/LTBP3/SOX9/NKX3-2/NOG/GDF5	18	0.5625
GO:1903963	BP	GO:1903963	arachidonate transport	18/5292	32/18903	0.000722877981246739	0.00592667267958063	0.00408850420972346	PLA2G12B/PLA2R1/PLA2G2E/ANXA1/AVPR1B/PLA2G2C/PLA2G10/SSTR4/NMB/BDKRB2/PLA2G5/PLA2G4F/PLA2G2D/PLA2G2F/LHCGR/DRD2/NMUR2/DRD4	18	0.5625
GO:0002790	BP	GO:0002790	peptide secretion	87/5292	230/18903	0.000729960307685563	0.00597707575883377	0.00412327468092216	ADORA1/BAIAP3/ADCY8/SREBF1/SOX4/C1QTNF12/KISS1/GLUL/NR1D1/RIMS2/ALOX5/AQP1/PCLO/INHBB/UCN/GIPR/SYT9/CDK16/HNF1B/PRKCE/IRS1/MCU/TM7SF3/BRSK2/ANXA1/PRKN/ABCA12/UCP2/VGF/PASK/LRRC8A/CHGA/SYTL4/SNAP25/CCN3/CRH/IL1RN/MPC2/CHD7/PER2/TCIRG1/SIRT6/NLGN2/ABCA1/EPHA5/SLC16A1/FAM3B/FOXA2/PAX8/FOXO1/BLK/SLC16A2/NOS2/PFKFB2/GPR27/FFAR4/SMPD3/RAPGEF4/EXOC3L1/FFAR1/GHRL/CRHBP/TFR2/FAM3D/TACR2/CASR/CD38/BMP8A/KC…	87	0.378260869565217
GO:0031076	BP	GO:0031076	embryonic camera-type eye development	20/5292	37/18903	0.000740393695635756	0.0060547540710878	0.00417686092126727	STRA6/RARA/ALDH1A3/RARG/SOX11/PROX1/CITED2/PPP1R13L/IHH/FZD5/IFT140/WNT5A/ALDH1A2/FGF10/TBX2/TH/NES/TWIST1/WNT16/PAX6	20	0.540540540540541
GO:0050953	BP	GO:0050953	sensory perception of light stimulus	85/5292	224/18903	0.000744467775509538	0.00608029556115389	0.00419448067104991	CDH3/TACSTD2/GLRB/RDH5/DHRS3/COL11A1/RABGGTA/GJC1/TGFBI/ROM1/MYO3B/COL1A1/CNGA3/EFEMP1/VAX2/ADGRV1/RORB/FAM161A/RRH/OPN5/RGS16/RPGR/WFS1/DLL4/MYO9A/NXNL2/RP1/RGS9/CLN5/OAT/ABCC6/SLC45A2/IRX5/CNGB1/ABCA4/RS1/COL2A1/WHRN/ABLIM1/TULP2/RDH12/PDE6A/GJA3/CRYBG3/ATP8A2/GUCY2D/NR2E3/GABRR2/USH1C/GRM6/CNGB3/GRK7/SEMA5B/MYO3A/BFSP2/PRCD/IMPG1/CABP1/TH/GRK1/CRB1/RGS9BP/PCDH15/CHRNB2/CRYGN/GLRA1/OPN4/LCTL/LR…	85	0.379464285714286
GO:0062012	BP	GO:0062012	regulation of small molecule metabolic process	122/5292	339/18903	0.000746491648284839	0.00608904858518055	0.00420051892852009	HRH1/HDAC4/INSR/SREBF1/CDA/PID1/BMP2/FGF1/C1QTNF12/PROX1/ADM/NCS1/TTC39B/NR1D1/ACACB/SEC14L2/LCMT1/GCKR/SRC/ELOVL5/ABCG4/MLXIPL/ETFBKMT/EGR1/PRKCE/IRS1/NOS3/PTK2B/ANXA1/PRKN/CD320/SNCA/P2RY6/APOE/IGFBP3/TFF3/FMO2/FAM3C/AVPR1A/AVPR1B/PRMT3/KLHL25/SLC4A4/PFKFB1/KIT/LPGAT1/ERFE/BEND3/PPARGC1A/CRY1/NLN/SNAI1/SESN2/NR4A3/SIRT6/GPT/PMAIP1/TMSB4X/DHCR7/ACTN3/PPP1R3G/CYP7A1/FOXA2/FOXO1/PHKG2/RORC/FMO1/TR…	122	0.359882005899705
GO:1901655	BP	GO:1901655	cellular response to ketone	45/5292	105/18903	0.000750309401479937	0.00611239314963592	0.00421662313322483	ADCY8/MSN/CYP1B1/ADAM15/ELK1/POSTN/AQP1/SRC/AHR/KLF9/AKR1C2/PRKCE/UGT3A2/P2RY6/GAS6/SOX10/FOS/AXIN2/PTGFR/ARG1/SPP1/DDIT4/PRKAA2/TRERF1/SCNN1B/AR/GNAI1/TNFSF4/SLC5A5/ERRFI1/PTGDR/KLF2/SGK1/PLAT/SCNN1D/FBXO32/NCF1/EFNA5/GJB2/CFTR/NPAS4/SERPINF1/UCP1/PCK1/P2RY4	45	0.428571428571429
GO:2001056	BP	GO:2001056	positive regulation of cysteine-type endopeptidase activity	58/5292	143/18903	0.00078138786033671	0.00635747502144181	0.00438569241016627	BBC3/BID/CTSH/FYN/NOD1/HIP1/BCL2L11/PERP/BAX/F2R/TNFSF15/PML/RPS27L/ARL6IP5/HIP1R/CCN1/BEX3/GRIN1/SNCA/CTSD/ASPH/ACER2/CASP10/FAS/CCN2/NGFR/PRR7/PMAIP1/MTCH1/XDH/MAP3K5/TTBK1/LGMN/PPARG/DLC1/GSN/UACA/NLRP6/BCL2L10/PYCARD/S100A9/NKX3-1/EGLN3/NLRP12/LCK/MYC/AIM2/DAPK1/SLC1A1/WNT3A/CARD9/CLEC7A/ST18/S100A8/GRIN2B/GRIN2A/TNF/FOXL2	58	0.405594405594406
GO:0033500	BP	GO:0033500	carbohydrate homeostasis	93/5292	249/18903	0.000794131551699365	0.00645294952111492	0.00445155531755773	BAIAP3/NOX4/ADCY8/SRF/INSR/SMARCA4/SOX4/C1QTNF12/ICAM1/CSMD1/NR1D1/ALOX5/GCKR/CRY2/GPX1/HK1/MLXIPL/CDK16/PRKACA/INPP5K/PRKCE/IRS1/MCU/BRSK2/SESN3/FOXA3/ABCA12/WFS1/GAS6/SUCNR1/HK2/SLC39A14/UCP2/VGF/LRRC8A/OPRK1/KLF15/NGFR/PTCH1/PPARGC1A/CRY1/HECTD4/MPC2/ACSM2A/SESN2/SIRT6/EPHA5/ADIPOR2/SLC16A1/PPP1R3G/CYP7A1/XBP1/FAM3B/FOXA2/FOXO1/PPARG/ADGRF5/NMB/TREM2/CCN4/FOXA1/GPR27/PRKAA2/PDK3/ZBTB20/HKDC1/G…	93	0.373493975903614
GO:0031098	BP	GO:0031098	stress-activated protein kinase signaling cascade	92/5292	246/18903	0.000804299130392999	0.00649531831169056	0.00448078334954037	LRRK2/TPD52L1/BIRC7/SEMA4C/UNC5CL/INAVA/EDA2R/NOD1/TNIK/MAP4K4/MAPK13/BMP2/SH3RF1/DAB2IP/IGFBP6/MAP3K11/STRADB/CDC42EP5/AXIN1/EPHB1/TRAF6/RAP2A/CCM2/ARL6IP5/SPHK1/ZFP36L1/IGBP1/PTK2B/SH2D3A/PRKN/NOX1/LYN/MAPKBP1/DIXDC1/SASH1/CCL21/MECOM/OPRK1/WNT5A/MAPK8IP1/WNT7A/FAS/CCN2/CRYAB/MTURN/TLR3/DUSP1/DUSP9/AGT/MYD88/XDH/MAP3K5/FOXO1/MID1/CCR7/STK39/DACT1/WNT7B/TREM2/HGF/MAPK8IP2/DUSP19/NPHS1/TGFB2/MAPK…	92	0.373983739837398
GO:0003081	BP	GO:0003081	regulation of systemic arterial blood pressure by renin-angiotensin	15/5292	25/18903	0.000805068347485833	0.00649531831169056	0.00448078334954037	REN/F2R/RPS6KA2/NOX1/SUCNR1/CPA3/AGT/ENPEP/CTSG/CMA1/CYBA/EDNRB/OR51E2/AGTR1/PCSK5	15	0.6
GO:0032331	BP	GO:0032331	negative regulation of chondrocyte differentiation	15/5292	25/18903	0.000805068347485833	0.00649531831169056	0.00448078334954037	TGFBR1/RARG/ADAMTS7/IHH/EFEMP1/CTNNB1/RARB/GLI3/RFLNA/ADAMTS12/CCN4/LTBP3/SOX9/NKX3-2/GDF5	15	0.6
GO:0050927	BP	GO:0050927	positive regulation of positive chemotaxis	15/5292	25/18903	0.000805068347485833	0.00649531831169056	0.00448078334954037	ITGA2/CDH13/AZU1/VEGFD/NTRK3/CXCL8/CXCL12/F7/SCG2/ARTN/FGF10/IL16/CASR/PGF/NTF3	15	0.6
GO:2000311	BP	GO:2000311	regulation of AMPA receptor activity	15/5292	25/18903	0.000805068347485833	0.00649531831169056	0.00448078334954037	CACNG4/SHISA6/RELN/NLGN1/CNIH3/CACNG8/ARC/NLGN3/NLGN2/CNIH2/MAPK8IP2/SHISA9/SHANK3/SHISA8/CACNG5	15	0.6
GO:1905039	BP	GO:1905039	carboxylic acid transmembrane transport	62/5292	155/18903	0.000805439784389462	0.00649531831169056	0.00448078334954037	SLC6A20/SLC6A1/SLC15A4/SFXN3/SLC7A4/SLC17A7/SLC22A4/SLC6A14/ARL6IP5/SLC1A7/SLC66A1/SLC7A6/SLC1A5/SLC47A1/SLC6A15/PRAF2/SLC38A11/LRRC8A/SFXN2/MPC2/SLC25A15/SLC7A2/SLC2A1/PER2/LRP2/AGT/SLC1A4/SLC16A1/RGS4/ACSL5/RGS2/SLC16A2/ARG1/GRM1/SLC6A6/SLC5A8/GFAP/EMB/SLC5A12/FOLR1/MPC1/SLC38A1/SLC7A9/LRRC8E/SLC1A2/SLC13A5/SLC1A1/ABCD2/SLC16A7/SLC19A1/SLC7A3/SLC16A3/CPT1B/SLC25A2/SLC11A1/SLC6A12/SLC7A14/SLC38A…	62	0.4
GO:0061005	BP	GO:0061005	cell differentiation involved in kidney development	28/5292	58/18903	0.000807920326285446	0.00650015960508741	0.00448412310685508	GPR4/PRKX/MAGI2/MYO1E/OSR1/PDGFB/CTNNB1/GDNF/GLI3/WNT9B/BASP1/KLF15/PTCH1/FOXJ1/MTSS1/IQGAP1/CD24/PAX8/PROM1/SHH/EDNRA/NPHS1/WT1/ACTA2/STAT1/PTPRO/EDNRB/WNT4	28	0.482758620689655
GO:0071559	BP	GO:0071559	response to transforming growth factor beta	102/5292	277/18903	0.000808073007981938	0.00650015960508741	0.00448412310685508	GDF15/CDKN2B/CITED1/CLDN1/DCSTAMP/LRG1/FYN/PDGFA/ITGA3/TGFB1/FNDC4/TGFB1I1/IL17RD/TGFBR1/PMEPA1/BMP2/SOX11/TGFBR3L/CD109/SNX25/SPRED3/HYAL2/WWOX/PML/VASN/CITED2/SOX5/AXIN1/TGFBR3/JUN/SRC/FGFR2/LATS2/WNT10A/GIPC1/ZFP36L2/COL1A1/SPRY1/ITGB5/MTMR4/FMOD/BMPR1A/ZFP36L1/ENG/PRDM16/SMAD9/NFATC1/ACVR1/EPB41L5/CHST11/WNT5A/WNT7A/PTPRK/GDF9/COL4A2/FOS/ZFYVE9/FAM89B/HTRA1/NKX2-1/NRROS/MXRA5/COL3A1/LTBP1/GDF…	102	0.368231046931408
GO:0003205	BP	GO:0003205	cardiac chamber development	66/5292	167/18903	0.000815941635154143	0.00654961393456246	0.00451823908477038	STRA6/PLXND1/HEY2/NRP2/SRF/TGFB1/SOX4/TGFBR1/TNNI1/DHRS3/BMP2/SOX11/PRDM1/COL11A1/ZFPM2/PROX1/RYR2/CITED2/PPP1R13L/ANK2/TGFBR3/APLNR/FGFR2/GJA5/MDM2/PTK7/BMPR1A/ENG/SMARCD3/CCN1/NOS3/ACVR1/SUFU/KCNK2/DLL4/FHL2/WNT5A/PKP2/HOXA13/TBX1/WNT11/CHD7/HEY1/LRP2/PAX8/TNNI3/EDNRA/NPY5R/BMP5/TGFB2/DSP/HEG1/TBX2/HEYL/SALL4/TNNT2/MSX2/MYL2/FOXH1/HAND2/ADAMTS6/NOG/MESP1/DAND5/SCN5A/ROBO2	66	0.395209580838323
GO:1902905	BP	GO:1902905	positive regulation of supramolecular fiber organization	69/5292	176/18903	0.000816269320695274	0.00654961393456246	0.00451823908477038	TENM1/MET/SDC4/FHOD1/LIMK1/CDC42EP1/TGFBR1/CX3CL1/LMOD1/CTTN/PROX1/VASP/CDC42EP3/LPAR1/CDC42EP5/SYNPO/GPX1/STMN2/BAIAP2/TNXB/CCL26/NCK2/PRKCE/WASF3/TOGARAM1/RHOC/PTK2B/APOE/CLU/RAPGEF3/MYOC/CCL21/CCN2/C15orf62/ARHGEF15/MTSS1/CDK5RAP2/WNT11/WASF1/LIMCH1/ANKRD53/COLGALT1/S100A10/CCR7/BIN1/CD47/NPHS1/MAGEL2/ACTN2/GSN/SEMA5A/CARMIL2/PYCARD/CSF3/MAP1B/NAV3/SCIN/HSPA1A/ID1/CDK5R1/CRACD/APOA1/CCL24/PDXP…	69	0.392045454545455
GO:0002526	BP	GO:0002526	acute inflammatory response	48/5292	114/18903	0.000819281486711965	0.00655732804445935	0.00452356064924557	FN1/SERPINA1/ADORA1/C2CD4A/KL/TREM1/HP/ACVR1/AHSG/APOA2/F12/ANO6/SAA2/TFRC/CCR7/SAA1/C3/NPY5R/C2CD4B/PTGER3/NLRP6/TNFSF4/TNFRSF11A/A2M/OSMR/TFR2/IL31RA/FCGR3A/IL6/EDNRB/ALOX5AP/CD6/PLA2G2D/NUPR1/OSM/ORM1/IL4/FCGR1A/NPY/ITIH4/BTK/DNASE1L3/S100A8/CNR1/IL1A/TNFSF11/TNF/HPR	48	0.421052631578947
GO:0002824	BP	GO:0002824	positive regulation of adaptive immune response based on somatic recombination of immune receptors built from immunoglobulin superfamily domains	48/5292	114/18903	0.000819281486711965	0.00655732804445935	0.00452356064924557	TGFB1/SHLD2/PRKCQ/CD55/MAD2L2/CD1A/STAT6/TRAF6/FZD5/HLA-G/RIF1/NLRP10/PAXIP1/TFRC/FCER2/TREM2/C3/IL23A/IL2/IL27RA/TNFSF4/IL18R1/CD28/CD226/SLC22A13/PTPRC/IL6/RSAD2/IL18/CD40/AZGP1/IL12A/CARD9/SLAMF1/SASH3/CLEC7A/CD1B/SLC11A1/IL4/FCGR1A/TBX21/LTA/HLA-B/BTK/CD1E/XCL1/TNF/IL12B	48	0.421052631578947
GO:0060033	BP	GO:0060033	anatomical structure regression	11/5292	16/18903	0.000823870284745939	0.00657759109981308	0.00453753908058379	GLI1/BMPR1A/OPN5/SLC6A3/TH/AMH/OPN4/DRD2/CD248/FLT1/AMHR2	11	0.6875
GO:0072578	BP	GO:0072578	neurotransmitter-gated ion channel clustering	11/5292	16/18903	0.000823870284745939	0.00657759109981308	0.00453753908058379	DLG4/GLRB/SHISA6/RELN/NLGN1/CHRDL1/APOE/NLGN2/SHANK3/SLITRK3/LHFPL4	11	0.6875
GO:0008344	BP	GO:0008344	adult locomotory behavior	36/5292	80/18903	0.000840309034660681	0.0067004691728866	0.0046223062925094	EPS8/DMBX1/GLRB/CCND2/CNP/SHANK2/GDNF/PRKN/SNCA/EPHA4/EFNB3/INPP5F/CSTB/TMOD1/NPC1/CHD7/NLGN2/EN1/PBX3/FOXA2/SNCG/CXCL12/DAB1/PREX2/TBCE/LGI4/GLRA1/DRD2/HOXD9/HOXD10/NTF4/DRD4/NR4A2/SEZ6/SLITRK6/CHL1	36	0.45
GO:0032835	BP	GO:0032835	glomerulus development	32/5292	69/18903	0.000852888349365552	0.00677542980645056	0.00467401774722593	NID1/NOTCH3/GPR4/MPV17/BCL2/AQP1/MAGI2/MYO1E/OSR1/PDGFB/EGR1/BASP1/KLF15/FOXJ1/MTSS1/IQGAP1/CD24/PROM1/EDNRA/NPHS1/SERPINB7/ANGPT2/ENPEP/RET/WT1/HEYL/PDGFRA/ACTA2/PTPRO/PDGFRB/EDNRB/NOG	32	0.463768115942029
GO:0046847	BP	GO:0046847	filopodium assembly	32/5292	69/18903	0.000852888349365552	0.00677542980645056	0.00467401774722593	TENM1/GAP43/SRF/PPP1R9B/AGRN/TGFBR1/GPM6A/ITGB4/PALM/SRGAP2/MYO3B/NLGN1/ARAP1/DPYSL3/SPATA13/CCL21/PPP1R16B/S1PR2/NEURL1/SRGAP2C/DNM3/MYO10/CCR7/ARHGEF4/MIEN1/MYO3A/SH3BP1/SPEF1/FGD2/TENM2/FGD3/SPAG6	32	0.463768115942029
GO:0050922	BP	GO:0050922	negative regulation of chemotaxis	32/5292	69/18903	0.000852888349365552	0.00677542980645056	0.00467401774722593	DPP4/SLIT1/SEMA3F/C5AR2/SEMA4C/PLXNA3/SEMA6B/WNT3/SEMA4F/WNT5A/HRG/TNFAIP6/CCN3/GPR18/DUSP1/SEMA3E/STAP1/SEMA6A/ANGPT2/SEMA3D/CCL2/SEMA5A/SEMA5B/RIN3/SEMA6D/PTPRO/WNT3A/KLRK1/KLRC4-KLRK1/PADI2/CXCL13/ROBO2	32	0.463768115942029
GO:0006576	BP	GO:0006576	cellular biogenic amine metabolic process	42/5292	97/18903	0.000862678986521691	0.00684470486204245	0.00472180701647173	KL/PNMT/AMD1/AOC1/GPR37/RNF180/PRKN/AFMID/SNCA/SLC6A3/IDO2/DDC/OAZ3/EDNRA/SMOX/TGFB2/SRM/SULT1B1/AANAT/AZIN2/HDC/PAOX/TH/SLC29A4/TDO2/ALDH2/TACR3/HAND2/SLC1A1/CHRNB2/DRD2/ITGAM/SULT1A2/IDO1/INSM1/DRD4/SLC22A3/NPY/NR4A2/PAH/GRIN2A/IL4I1	42	0.43298969072165
[truncated: 1,950 more rows]

## Sheet: 02.KEGG_sig_res
Supplementary Table 3 Summary table of KEGG enrichment analysis results of DEG1
ID	Description	GeneRatio	BgRatio	pvalue	p.adjust	qvalue	geneID	Count
[truncated: 85 more rows]

## Sheet: GO_ res
Supplementary Table 4 Summary table of GO enrichment analysis results of DEG2
[truncated: 1,217 more rows]

## Sheet: kegg_result_DE
Supplementary Table 5 Summary table of KEGG enrichment analysis results of DEG2
[truncated: 67 more rows]
